# Supplementary material for: Reduced Versus Oxidized NAD + Precursors Drive Distinct Transcriptomic, Proteomic, and Metabolic Profiles in Hepatocytes
Source: FASEB J. 2026 Feb 17;40(4):e71582. doi: 10.1096/fj.202501925R (PMC12911941; doi:10.1096/fj.202501925R)
Supplement: Supplementary file 2 — Data S2: fsb271582‐sup‐0002‐supinfo.csv. [file FSB2-40-e71582-s003.csv]

Metabolite	logFC..NMN_vs_Control.	P.Value..NMN_vs_Control.	logFC..NMNH_vs_Control.	P.Value..NMNH_vs_Control.	logFC..NRH_vs_Control.	P.Value..NRH_vs_Control.	logFC..NR_vs_Control.	P.Value..NR_vs_Control.	AU_Control_01	AU_Control_02	AU_Control_03	AU_Control_04	AU_NMN_01	AU_NMN_02	AU_NMN_03	AU_NMN_04	AU_NMNH_01	AU_NMNH_02	AU_NMNH_03	AU_NMNH_04	AU_NR_01	AU_NR_02	AU_NR_03	AU_NR_04	AU_NRH_01	AU_NRH_02	AU_NRH_03	AU_NRH_04
1,3-Diphosphoglyceric acid	0.355552432815474	0.49271950648059	-0.726055925851635	0.17079364831636	-0.193807970737065	0.7070023400708	0.622801591906198	0.236462297334197	0.224158152903149	-1.67567000637842	0.186033917397968	0.0181245236712643	0.147460033156835	-0.325170577277036	-0.11153366292171	0.464100525897775	-1.15245416645367	-2.69293189630279	0.316029772762138	-0.622220825818255	0.123158414839252	0.0234258790678837	0.278745792156387	0.818522869155235	-0.218350749114307	-0.26516946136737	-0.802531284820681	-0.736533800051936
2-Dehydrogluconate-6P	0.332434819769667	0.0747208335189803	0.182103488772197	0.312092690806391	0.63239166854119	0.00224241158040526	0.232859503700144	0.200590214861879	-2.27387146199131	-2.34292789278751	-2.17637622646302	-1.92781849106613	-2.01179196715989	-1.59638046660268	-1.99986514894093	-1.7832172105258	-2.48418748214189	-1.93293655957042	-1.62093629863345	-1.95451977687342	-2.15765871203735	-1.74458769604188	-1.89149738202649	-1.99581226740168	-1.35784736750996	-1.82744390754058	-1.75293139053048	-1.25320473256219
2-Hydroxyglutarate	0.0208836580653702	0.884839586370213	-0.389271680596875	0.0143243870046239	-1.05223134834555	1.35443458915272e-06	-0.019529284505498	0.892256517679607	1.73505445947253	1.33395286588269	1.70296043633132	1.6451928770942	1.77713857653673	1.57089302319576	1.4478866273609	1.70477704394884	1.26892974521528	1.14792957342749	1.13924309334143	1.30397150440904	2.11837174526052	1.32873187251403	1.42137259107777	1.47056729190643	0.516716476379767	0.467516368754708	0.676800218663286	0.547202181600781
2-phosphoglyceric acid	-0.16289779116191	0.413725847763049	-0.767304135770765	0.00111713240926421	-1.23389392054325	8.98836652104502e-06	0.142216966493071	0.474384051819882	-3.30646095543135	-3.55176147508993	-3.37505411751618	-3.54966421233643	-3.56550014691117	-3.46284214399811	-3.90492675856687	-3.50126287554536	-4.82107098596751	-4.32015317186083	-3.91623756769746	-3.79469557793114	-3.22446985447326	-3.3245995381203	-3.46400293015325	-3.20100057165478	-4.82545040572646	-4.87108283490685	-4.19558630469248	-4.82639689722108
3-Ureidopropionic acid	-0.166937788973157	0.725613374199839	0.295588354202701	0.535993273001789	-0.250525309117945	0.599288192888437	-0.741649087918927	0.131928203990625	-0.184922586883711	-1.07695960188387	-0.601301553055644	-0.574814710850518	-0.28613544720843	-1.0293595269622	-1.23922016187362	-0.551034472522121	-0.55393314248359	0.222998393325893	-0.575440336511598	-0.349269950193639	-3.29232627199828	-0.710106924240541	-0.784041801713418	-0.618119806397209	-0.33530144506811	-1.09294027658593	-1.35065456698435	-0.66120340050713
6-Phosphogluconolactone	-0.105244832962599	0.822517019611608	-0.257558726887515	0.58453172379387	-0.251514393572382	0.593298561139368	-0.272917354137158	0.562556431894323	-4.31096483431097	-2.77758860776069	-3.51393341761828	-2.84642880282229	-4.13477494775896	-3.05601432412085	-3.19833932536575	-3.48076639711707	-4.18790923860207	-2.69408883816643	-3.62913887576224	-3.96801361753156	-3.94799425125247	-2.926484397368	-3.29295997952899	-4.3731464509114	-3.40197876502804	-4.59482517117736	-3.85094196499765	-2.60722733559871
Acetyl-CoA	-0.353308705581535	0.0912302218904286	-0.262387853063605	0.200812170863676	-0.438469902480398	0.0403501058412244	-0.168049440258166	0.405528181012283	0.698123754293898	0.775330427941888	0.945052065721873	0.384314935408748	0.0720780208712154	-0.16382558774575	0.778737400068913	0.702596527845885	0.578987420553203	0.365434235273963	0.388042048980059	0.420806066304761	0.108119635793629	0.610901120320545	0.802684290866571	0.608918375352996	0.255577312692151	0.0432386333565062	0.27147773767875	0.478647889717406
Acetylglutamic acid	-0.0616186842164905	0.666742615749731	-0.025675443735008	0.857255681303942	-0.478394367282477	0.00356384259480967	-0.0152654738429636	0.914807014042938	1.28892862448715	1.17234308004135	1.12260032121226	1.16042897788182	1.47068290555254	1.19690592607539	0.634193688344426	1.19604374678426	1.05751793533408	1.23638027145899	1.12107416819566	1.22662685369382	1.38088009367997	1.11809316823851	1.13793971960141	1.04632612673083	0.687881891080437	0.437666133319575	0.859960390456663	0.845215119635998
Adenine	0.0256695815838581	0.809381788269865	-0.0376610736796241	0.723686166349814	-0.0764079068404353	0.475897699095282	0.0551531992360346	0.605450823049768	4.17142425631014	4.06329358533575	4.35997061433258	4.05671245133697	4.12155850574138	4.2996320193824	4.03275052339284	4.30013818513425	3.95565240041027	4.01334798579391	4.25157920726307	4.28017701912969	4.40549654065103	4.15103599192399	4.07773388470235	4.23774728698221	4.2000960298269	3.91581346952482	4.06821422775549	4.16164555284648
Adenosine	0.44329238269648	0.229966563436324	0.0300833320737682	0.933573481723969	0.102578958228547	0.776504615535214	0.927792895507057	0.018775649564445	-0.722103366280189	-0.573823575831504	-0.0436046053802784	-0.498767619002942	-0.0269840656224609	-0.122824311396371	-0.132993429132844	0.217672170442684	-0.472103380064015	-0.636092429594279	-0.602682112685528	-0.00708791585601936	1.69410314209145	-0.186299753401243	0.246078605576575	0.118990421266535	0.0748890477034545	-1.19941687087706	-0.58176105361841	0.27830554321129
Adenylthiomethylpentose	-0.0685507643741451	0.532396273989665	-0.197630436965046	0.0842607422223108	-0.330456550478513	0.00715579492833953	-0.0471471148919896	0.666610910155176	0.456805042375493	0.321116765177527	0.567665771374917	0.553558558251625	0.507268637778096	0.374800752160842	0.320156447922981	0.422717241821063	0.0419060489428794	0.234311911026021	0.508504589537817	0.323901839812663	0.500072263467808	0.387138618953764	0.346650968732638	0.476695826457395	0.146320794800773	0.019569506318968	-0.0310574048975146	0.442487039043285
Adipic acid	-0.0490754435447611	0.637139266254589	0.0965000238469553	0.358398851666647	0.343413629633638	0.00388982800396173	-0.0481018955066785	0.64378843814805	2.5285910324012	2.56754190150082	2.57790300574727	2.25046694349864	2.38336612216927	2.60838529317361	2.20502940333145	2.53142029029455	2.63127315303621	2.50763649668164	2.52229114217172	2.64930218664617	2.52087606044462	2.35336344100483	2.49488768742797	2.36296811224379	3.05509796475526	2.67360084587648	2.77673665854968	2.79272193250106
ADP	-0.089653573554475	0.820113565207527	-0.551355337300786	0.174166082560974	-0.882300384567309	0.036859450432103	-0.507582615178275	0.2089490945652	1.32475143904029	2.24844025029128	1.74079582513283	2.37195787583382	1.38123851811309	2.22167005572152	1.97073688884618	1.75368563339953	0.933257689239947	2.09588265278193	1.32651049178816	1.12487320728504	0.407017100710599	2.2723374245945	1.79679873769985	1.17946166658017	1.20690065519507	0.419820662517035	0.764168892973107	1.76585364134378
ADP-Ribose	0.0651116719743037	0.692448176163313	1.91389659942934	2.15680956074209e-09	2.83908833389409	5.63865050885838e-12	0.0674201515759378	0.682183497390026	-5.23986708212388	-5.27782560777061	-5.49165407584995	-5.25320842256784	-5.38355147912788	-5.06634484496386	-5.2191237330505	-5.33308844327284	-3.40635016817578	-3.411408890902	-3.25573038339173	-3.53347934812541	-5.71938440666268	-5.08780878040045	-5.44786443649434	-4.73781695845106	-2.52667123328974	-2.39399069270829	-2.71280180633206	-2.27273812040584
Alanine	-0.336579118967258	0.00899493379620954	-0.84193640017118	1.33850949006466e-06	-1.52579097618558	3.2651874798595e-10	-0.318772708481729	0.0124736162155968	7.50946336278999	7.22594112967115	7.34167641497756	7.24404179916279	6.93293175711102	7.06260486776177	6.94850978150273	7.03075982435694	6.24421440156893	6.36121228138179	6.63739743967757	6.71055298328847	7.13747832554945	7.09884743961123	6.93136898144307	6.87833712607082	5.75288029820806	5.56217340526073	5.91483795908566	5.98806713930472
Allantoin	0.0987479971166572	0.751971176867171	-0.0213191088202521	0.945519485469861	-0.204466291356574	0.515022724696649	0.469910855420497	0.145364166497295	1.07888371651039	0.903644498192698	1.16065759185086	0.86620702950172	1.21028697814794	1.15927466033962	0.773505287370998	1.26131789866374	0.827987292379181	0.825213965246208	1.00415412781513	1.26676101533414	2.77314830360377	1.08819946026592	0.733910996343387	1.29377749752459	0.845371885417145	0.477462041718127	1.1695416995523	0.699152043941805
Alpha-Ketoglutarate	-0.182937037543774	0.343069747593108	-0.361411017025269	0.0713511852284851	-0.937427224040252	0.000124646830921742	-0.0622459346532231	0.743898799811113	4.05194057079066	3.81752250681305	3.84656847355434	4.08330469263585	3.86007536085516	4.01064876771384	3.41521115504595	3.78165281000384	3.39639681124923	3.87413277895804	3.47576120825204	3.6074013772335	4.50738446269495	3.80613512209258	3.57058248517341	3.66625043522006	2.94830213683736	2.73604700662996	3.06839507618108	3.29688312798449
Aminoadipic acid	-0.166316140127979	0.616628574527229	-0.653208803418876	0.0619874319268266	-0.927366409161308	0.0115600259082057	0.201821261504046	0.544261171015799	-0.236728770250618	-0.346436480746108	-0.52934494625791	-0.385219510074953	-0.345468751337184	-0.478650745589066	-0.912999726303079	-0.425875044612176	-0.935451119937666	-0.974306649788853	-1.26129611610045	-0.939511035178127	1.3029364016803	-0.543448231104696	-0.627921963192256	-0.822010868696755	-1.24853963127255	-1.36453690885647	-1.0442894990879	-1.54982930475789
AMP	0.0315707017434379	0.879637348222068	0.0335138617834829	0.872296659279041	-0.523354216606575	0.0212405059221771	-0.17841859476418	0.397322360819446	-2.23510447858096	-2.14072100581651	-2.21310651200162	-2.13303866112376	-2.22566527013571	-2.16234013689398	-2.16993405293939	-2.03774839058001	-2.15112515048332	-2.16723680764438	-2.01360129812559	-2.25595195413562	-3.32260054747004	-2.09503641396368	-2.02899100815368	-1.98901706699217	-2.78714113274887	-2.65153527229851	-2.65782093206851	-2.71889018683325
Arginine	-0.0582532183660369	0.828584773553672	0.250714811846499	0.357522993961901	0.493283581714499	0.0806370059242961	0.382173625175835	0.167896496752575	3.01046825672601	2.92858172295128	2.91293847466374	3.04513121761828	3.01734731794603	3.09487220404139	2.6170972100219	2.93479006648584	2.97979694888993	3.25893045122905	3.26838229556434	3.392869223662	4.51176991224943	3.12569825493535	2.88972187225014	2.89862413322773	3.48769634678006	3.13497609941769	3.55680745379568	3.69077409882389
Aspartate	-0.0807740023010011	0.417691939161098	0.000328460660083962	0.997342978497721	-0.368719770711555	0.00155256851351551	-0.0359044569898694	0.716413076291952	6.23631029345027	6.31829363472969	6.38360722451351	6.33168018388203	6.22569360047438	6.30365994754233	6.10968346189943	6.30775831745535	6.1981828900399	6.38636570739401	6.30687266576122	6.3797839160207	6.356865644593	6.33998527200114	6.31037661946239	6.11904597255949	5.91935046971356	5.63635209537606	6.12158061152495	6.11772907711472
ATP	-0.0636659680891114	0.77575236141122	-0.394540544332981	0.0913181869838023	-0.856814226931704	0.0012508245322042	-0.30349975841128	0.186080017494698	2.40697514694025	2.91626304479104	2.62000365533428	3.03520512501628	2.48348086782301	2.9199920023902	2.70843911300153	2.61187111651067	2.08259977014478	2.75262855654086	2.30132260737414	2.26373386069016	1.9747643377292	2.91563891105661	2.56720981773466	2.30683487191627	1.97280931498128	1.45459363665685	1.75114348873977	2.37264362397715
beta-Alanine	-0.403484512931321	0.00552875111544291	-0.726541084097548	2.78932953301916e-05	-1.22041650276192	3.87039051674683e-08	-0.349431740679265	0.0135523433127245	8.80338637677757	8.78531955328539	8.70411871824175	8.65494181345924	8.13381495521134	8.46035310968812	8.39478116922117	8.34487917591803	7.76704822972402	8.11207885884399	8.1445541167655	8.01792092004025	8.43641397735478	8.61723487639185	8.40141167164993	8.09497897365033	7.43093396933996	7.25225865430683	7.58623698172413	7.79667084534537
Betaine	-0.252599931919063	0.415686493797271	-0.928043202903065	0.00725522731414319	-0.32463011435097	0.29876722696886	-0.0635676865084536	0.836124710889158	4.77680142885959	5.51687924662619	4.86455667923208	4.96349370888953	4.98039506824833	4.4104951772212	5.04525950825981	4.67518158220179	3.60813444994241	4.81500934127631	4.05659275499589	3.92982170578052	5.86370694469321	4.34917377302182	4.86140920864475	4.7931703912138	4.65046678760544	4.80581644829983	4.2985995663308	5.06832780396744
Carnitine	-0.0583850029113622	0.439611813624495	-0.56609479422155	8.58132872897009e-07	-0.837476852843664	3.89647149242403e-09	-0.0895926490810344	0.241455830548985	-3.47719906428324	-3.37948265289548	-3.3851906211335	-3.49888160421312	-3.47216748212059	-3.55317675680571	-3.46322248769396	-3.48572722755052	-4.10323651024428	-3.98930873899764	-3.97969965384002	-3.93288821632959	-3.35841539598233	-3.60168217056592	-3.53518370753441	-3.60384326476682	-4.24535903979024	-4.11590979069588	-4.29757717891625	-4.43181534449763
Carnitine (C16:0)	0.372210133657472	0.128026222698855	-0.271238940052681	0.259368184356701	-0.627507108931397	0.0155072873205598	-0.242161278028197	0.312011588834798	-9.46661038764603	-10.2753457332514	-9.46019614946745	-9.58997858599761	-9.44177879942723	-9.1606371378537	-9.54378816380478	-9.15708622064688	-9.48788940369207	-10.3032396889669	-10.2267882283164	-9.85916929559788	-10.3490708984919	-9.42591280312877	-10.2355138798867	-9.75027838696783	-10.0798882293077	-10.5236868873151	-10.4979017637196	-10.2006824117456
Carnitine (C16:1)	0.665247472674205	0.901228947471818	-0.849213080674907	0.874137282569591	-9.81987461174099	0.0809921711441945	-0.00136225810255475	0.999797173154115	-11.4638774381755	-12.0143934378766	-11.3932166520153	-12.6767005702457	-11.8250265661021	-10.7817350938981	-11.1526503867452	-11.1277861608707	-11.8415832183051	-12.8785115522246	-12.0981534591146	-14.1267921913683	-11.9595192985871	-11.2318573186208	-12.4851551736506	-11.8771053398647	-14.0008312317613	-47.6179092298249	-11.978815675807	-13.2301304078837
Carnitine (C18:1)	0.715916443946906	0.894723736249051	0.389552014026883	0.942587166610457	-9.40240330453167	0.0963191763769857	0.275476441668546	0.959380612226466	-11.4319897250972	-12.375775416599	-12.0356298190217	-12.2065091191321	-11.7182407310511	-11.0576877154682	-11.8117870342777	-10.5985228232653	-10.9312924549007	-11.2581923521386	-11.9659747329773	-12.3362364837257	-11.7538002353229	-11.1564521648886	-12.3198502643872	-11.7178956485771	-13.4048737237822	-47.6179092298249	-12.4076224684526	-12.2291118759168
Carnitine (C2:0)	0.0742590511190215	0.620181557840568	0.420914372740839	0.011141527684836	-0.646798654696857	0.000433644072164863	0.260742104215899	0.0948325208454405	-4.82314024641368	-4.3609839376212	-4.75575235837964	-4.75810644807626	-4.54528554503805	-4.69949539094955	-4.54172568749311	-4.61444016253397	-4.23173566499241	-3.98609380074759	-4.42294478499299	-4.37355124879443	-4.30514315075245	-4.56156099111964	-4.23246706951675	-4.55584336223834	-5.30712606414533	-5.67026408909462	-5.39614427663819	-4.91164317940006
Carnitine (C3:0)	-0.248203090846831	0.183180440694069	0.442095847792559	0.0246439471181177	-0.319562079856281	0.0921078966227444	0.169881380700563	0.355222871054859	-8.2877254540325	-8.28191898316718	-8.48341457051379	-8.61949849315781	-8.83189069963711	-8.68421362043451	-8.56581152132166	-8.58345402286533	-7.80891849631067	-7.73245329082349	-8.13243146742256	-8.23037085514431	-7.66551380812257	-8.68292403906164	-8.24415745324168	-8.40043667764313	-8.76304185610799	-8.60136425383345	-8.56754611613108	-9.01885359422388
Carnitine (C4:0)	-0.149792282930353	0.308131912241092	-1.01480850554207	2.22018537667402e-06	-1.53026550854523	8.69801829057683e-09	0.0541667926482461	0.708517614900797	-7.98048642879148	-7.99476686428692	-7.65590409639983	-7.77423584621978	-7.89707702018476	-8.03861865289127	-8.04955951281414	-8.01930718152927	-9.02933592235441	-9.00487970493055	-8.9453339995295	-8.48507763105187	-7.46982004869496	-7.78227617360864	-7.98422348705284	-7.9524063557486	-9.1672733425842	-9.65043601107768	-9.24357097254543	-9.46517494367166
Carnosine	0.349048317169356	0.298079021008279	0.202354010790201	0.54178524274669	0.305283400259441	0.360872421917182	0.727331698972529	0.0394237936989414	-0.911803131190493	-1.59453992638589	-0.906427565714256	-1.13819692898692	-0.277441096937574	-1.11142325838272	-1.14577840496506	-0.62013152331478	-0.61266164105327	-1.54236259760352	-0.961369170192853	-0.625158100267112	0.387749420208889	-0.704802172078629	-1.21791591018754	-0.106672094330159	-0.827196076129271	-0.637368511523958	-0.466360427673611	-1.39890893591295
CDP	0.380398517644298	0.251484602253228	-0.184621471570021	0.57175568162242	-0.00545397253880253	0.986604571099168	0.249280981903283	0.447027016466321	-1.61386004563288	-2.37329659231885	-1.72587052578572	-1.68178084927624	-1.08778652418969	-1.6758307476615	-1.73661898023391	-1.37297769035141	-2.05629309992419	-2.72532351776393	-1.51055990628485	-1.84111737532082	-2.55656610886934	-1.63852958730943	-1.52115614944729	-0.6814322397745	-1.77172256308496	-1.73546814720053	-2.06764759093139	-1.84178560195202
CDP-choline	0.29646312853886	0.0867638022677033	1.7075314545176	1.2144631548082e-08	2.24190035527634	2.24645842033364e-10	0.156903865944361	0.348749227168442	-3.7057520966802	-3.54705826728151	-4.0742491959244	-3.4735748385808	-3.47072533349615	-3.12136890224346	-3.7722481809893	-3.25043946758257	-2.09842166100754	-2.01132732958711	-1.89095019479833	-1.96980939500355	-3.61186371153719	-3.29491421389159	-3.50059442546007	-3.76564658380062	-1.52019991643531	-1.55195160478005	-1.68169766349986	-1.07918379264633
CDP-ethanolamine	0.122903004438378	0.431202652863551	0.143206519105289	0.360706389070647	0.980591857201048	7.65813649679435e-06	0.170915991678959	0.277950123791109	-3.99857266903888	-4.19821089188871	-4.03662503031373	-3.85362997748506	-3.80964755780572	-3.8565584722459	-4.02852055196651	-3.90069996895476	-3.94502335210118	-4.12048691537052	-3.77638370326163	-3.6723185215719	-4.34254613503735	-3.79855037396855	-3.88316139315155	-3.3791166998531	-3.0527825782387	-3.08933386322006	-3.1205218587706	-2.90203283969284
Choline	-0.169436578552582	0.263550154050263	-2.00404324168039	2.47370226643602e-10	-1.22928795908163	2.6432414394014e-07	0.000441409553408434	0.997629313690527	-5.27799123367125	-5.61936664572121	-5.28315750521865	-4.98008991416804	-5.73102064492333	-5.32077001799055	-5.17245269254992	-5.61410825752567	-7.17871546524309	-7.48290322517343	-7.31364224203467	-7.20151733304952	-5.30612066764645	-5.2893914472792	-5.4924179065688	-5.07090963907106	-6.41849462675624	-6.32738277854408	-6.66210624541829	-6.66977348438707
Cis-Aconitate	0.062295641725175	0.739006523486435	-0.350824027801974	0.0741573695342854	-0.775260044261838	0.000636243421302299	-0.107284983866683	0.567444165328451	3.59034919572541	3.58252892392797	3.54910442312312	3.44707759762111	3.84951212258644	3.60420783934653	3.35426590999978	3.61025683536555	3.25296410634615	3.17123993150825	3.13198404581829	3.20957594551702	4.2118103625802	3.14866180665656	3.23492506547524	3.14452297021887	2.80919584126537	2.52552044202016	2.93384357379647	2.79946010626825
Citric acid	0.162385726217576	0.291291180456854	-0.0854436158430157	0.573862797722393	-0.31353330436141	0.0511125046182841	-0.00521306701459573	0.972491984394866	0.378676350756703	0.567690103180751	0.468153075865046	0.494815113246297	0.724814637062242	0.597518727782377	0.646264169537437	0.590280013537047	0.451541820485544	0.542005203045119	0.314162907626534	0.259850248519536	1.10773992121411	0.282918912524014	0.218862371718803	0.278961169533487	0.191030185349379	-0.00837047468616111	0.190025742390803	0.282515972549134
Citrulline	-0.0732104048292352	0.438329959884176	-0.00533687618743806	0.954517238769384	-0.080140519408969	0.397102202307625	0.00681841187984045	0.941912854626207	0.699272106378519	0.72703389142413	0.691691941570148	0.78720363460232	0.671059838101106	0.614414178401449	0.638117474743186	0.688768463412436	0.642508166119515	0.802434410425751	0.613981625326993	0.824929867353106	1.05655711917577	0.624282766173177	0.666835921118472	0.584799415027063	0.59918157114395	0.54454596035119	0.798190632959961	0.642721331884141
CMP	0.102385539765677	0.7260703528685	0.471938575097251	0.119588402808727	0.396003838811661	0.186677270117629	0.380584636543033	0.203499314435903	-2.17971222336371	-3.1053047166617	-2.63962628345755	-2.97242599423526	-2.12469221814066	-3.06876128428756	-2.88900831417925	-2.40506524204803	-1.90231826227454	-2.9345816907077	-2.00219887053664	-2.17021609381032	-2.58778289691448	-2.69582369292379	-2.36985150023516	-1.72127258147264	-2.43778131861268	-1.93343502568276	-2.23793964843757	-2.70389786973855
Coenzyme_A	-0.0682774986296706	0.612149009789922	-0.194823893834448	0.159323826883419	-0.109475748346961	0.419182884105798	-0.137027539886125	0.314710663037162	2.12269871592142	2.08343585671431	2.22476607169704	2.08271165893558	1.9844023802812	2.2986777962145	1.83636015687365	2.12106197538031	1.53626790597449	2.11107240022595	2.12097927210863	1.96599714962148	1.83861824384882	2.21207578332092	2.00899550097322	1.90581261558088	2.18220049778936	1.83407739332522	1.93835464321483	2.12107677555109
Creatine	-0.255094241404391	0.0101577731324719	-0.433307661726559	0.000142263671829137	-0.774183539264782	1.36456191850309e-07	-0.165793405560638	0.0767525757429251	7.19335392019814	7.14721268036139	7.11117275719508	7.04217404985855	6.77199806684986	6.90818320131722	6.89932968700073	6.89402548682779	6.48752690303134	6.68130623126002	6.86683020375873	6.72501942265684	7.11112009217478	6.97963285644374	6.89362011192444	6.84636672482765	6.29621473409994	6.19563633444685	6.38145617784406	6.52387200416318
Creatine-P	-0.0801451851335981	0.646996294505189	0.498300500433094	0.0103108803410013	-0.645954253735887	0.00167458380132793	0.0118496783509383	0.945843141326714	-2.4870469204471	-2.48581088215496	-2.67708296622061	-3.08560817552519	-2.47627789210521	-3.02234780479035	-2.83165315669558	-2.72585083129112	-2.11998270168032	-2.15184904107584	-2.1767870568021	-2.29372814305724	-2.18111946669037	-2.91969078651423	-2.58628625251651	-3.00105372522301	-3.30191386632845	-3.48089993873923	-3.12235234436745	-3.41419980985628
Creatinine	-0.107231615195786	0.684995496585925	-0.58645004136471	0.0380085965616901	-1.32320669031756	0.000103483177970697	0.244134169481566	0.360840972419822	2.35174922041216	2.22512137402327	2.29346221868119	1.9606134687968	2.07606376861078	2.18399211007909	1.94418941606409	2.19777452637633	1.37274210421516	1.53622970063836	1.98265769571809	1.59351661588298	3.55895661970288	2.24311835223196	2.12563890085301	1.87976908705183	0.766822782180971	0.82955875058303	0.788166903541782	1.1535710843374
CTP	0.136014286715776	0.436674551217704	-0.346696377787495	0.0587790102316318	-0.219677023708444	0.215800784399767	0.232326285304307	0.19174767273429	-1.77643201890674	-2.30738165748041	-1.68622439729879	-1.78807364566589	-1.60392827681387	-1.94718073073286	-1.88881603183612	-1.57412953310589	-2.33218840459948	-2.64338540700244	-1.88216402421089	-2.08715939468901	-1.55331294246728	-1.86656636737421	-1.82534734332685	-1.38357992496628	-1.93642042155986	-2.21145007530196	-2.23892094377789	-2.05002837354591
Cystathionine	0.0183587030485073	0.942676858419749	-0.262675226023374	0.311405304588875	-0.645696222516206	0.0204647371300549	-0.139168820383619	0.587410350933994	1.56145471035475	2.37590691922263	1.71784806266946	1.14616523839266	1.90715195826585	1.14984222597938	2.13773923922289	1.6800763193654	1.85757187079391	1.36733093971531	1.44453501498145	1.08123620105533	1.55601627684251	1.15348980524442	1.94141655395095	1.59377701306715	1.01100454302207	1.20135508171865	1.12172050485612	0.884509910977827
dAMP	0.177119625328875	0.26503161786809	0.0807451603866411	0.605798570142664	0.0695891960971053	0.656133731273169	0.0882164378130881	0.573178998520228	-6.9886727312079	-7.35246221492281	-7.01804669612761	-7.12635835123258	-6.85631540181752	-7.09167096609787	-7.02204632983318	-6.80702879442684	-6.88782797760767	-7.54244089005557	-6.97429599793405	-6.75799448634705	-7.19037590645304	-7.07027399999709	-7.02566678402324	-6.84635755176518	-7.17957039219353	-6.98721484766664	-6.76389562214228	-7.27650234710003
Erythrose-4-phosphate	-0.0418766432226204	0.818881451349362	0.140720525042632	0.445448266923019	-0.172487047024143	0.35183325679648	-0.180246486167459	0.331189409043683	-1.10474007996927	-0.357073157085068	-0.979439151116434	-0.683713388020904	-1.00594325972462	-0.610903660614915	-0.75419429632941	-0.921431132413216	-0.822835743244986	-0.213144996528262	-0.859374258366587	-0.666728677881315	-1.01757622266122	-0.729500652157924	-0.870282196879343	-1.22859264916302	-0.98469396436765	-1.26303742741745	-0.87071155127721	-0.696471021225937
FAD	-0.0720574450261742	0.562596378899294	-0.0690620074854609	0.578786080945802	-0.376437394533721	0.00696854750434199	-0.128426873488866	0.307546852195998	-5.90639647062421	-5.77141847820802	-5.84216211789354	-5.69301895569879	-5.74277707133962	-5.69913887267559	-6.16772485031226	-5.89158500820179	-5.92156592249586	-5.82568297124638	-5.87127127435908	-5.8707238842651	-6.14957023573893	-5.98932312824044	-5.95549175101565	-5.632318401385	-6.02770855995168	-6.36837384659898	-6.34081721403381	-5.98184597997499
FADH2	-0.0385558830491055	0.940810375646529	0.426805208211251	0.415971606155267	0.556839095535214	0.292027822036998	0.100626451412178	0.846419028822237	-3.40112335180065	-2.92588991350244	-4.58816758324279	-2.605622317437	-3.20462472062603	-3.21326323266049	-4.11008166041682	-3.14705708447597	-2.2940914377868	-3.00509726410812	-2.82615725926552	-3.68823637197743	-3.1057506636239	-2.38400804290749	-2.91471453449971	-4.71382411930307	-2.11439629318875	-2.39812078477227	-3.09493237401622	-3.68599733186478
FAICAR	0.0866638157547728	0.348494085281629	0.420451865136632	0.000240648116290437	0.48453536938044	5.65813163825787e-05	0.0399069529518838	0.662503085966939	2.45196248777006	2.27649626424651	2.49125554963254	2.24853132867318	2.39115642795598	2.50579693788027	2.34326583763128	2.57468168987385	2.66794734590842	2.89113793228273	2.91374541538992	2.67722239728774	2.57097638686141	2.2875456546809	2.3547384997929	2.41461290079461	2.9834848967212	2.74930394302608	2.78781620358374	2.88578206451302
Folic acid	0.00162664580736838	0.998927025033641	-0.240417163459119	0.842549971231603	0.820683418213063	0.500560060322286	1.94954148694143	0.120944821612139	-2.57370133605535	-1.78670953248262	-1.86256448912051	-1.01254471972365	-2.14885791610342	-1.72828411680105	-1.96612929909377	-1.38574216215442	-2.5656548605718	-2.10816637823437	-1.5138502010597	-2.00951729135273	5.6407176450496	-1.57261173889427	-1.47971197173086	-2.0257480640409	-1.20911855162778	0.557440319662266	-1.75637990813466	-1.5447282644297
Fructose-1,6-diphosphate	-0.0361801530970031	0.717816036395521	0.0448827816249515	0.654292280803622	-0.299018614567962	0.00771962800118601	-0.167914060273521	0.106946222970796	0.278425648435544	0.45337763561863	0.32740604685351	0.540708865968981	0.392445763617671	0.451794518262063	0.255355524552244	0.355601778056674	0.367739144137995	0.577245802810935	0.365328361055232	0.469136015372309	0.058860135039191	0.418364978208073	0.177272959504541	0.273763883030774	-0.00208784469720402	-0.0859077122836907	0.173110799206905	0.318728496378805
Fumarate	-0.0580299757921312	0.577368657074925	0.0315137262869647	0.76138747583504	-0.175805624274656	0.103933840945582	-0.0833367983580247	0.42595149600004	-1.36677035787109	-1.1960560734955	-1.29619777885383	-1.2205599433012	-1.42395717281727	-1.29080957461905	-1.31773377319355	-1.27920353606028	-1.3749951518384	-0.951278332887079	-1.23856900052068	-1.3886867631276	-1.57509778834149	-1.18314061616589	-1.33478036275125	-1.31991257969509	-1.49829948179573	-1.57643809270653	-1.43738653094461	-1.27068254517338
GDP	0.280329340263278	0.241532331246876	0.0713362665512723	0.760999658167454	0.4611698049977	0.0625617607403946	0.143628872126001	0.542054732229548	-0.319992307380026	-1.00862263228837	-0.603844529868629	-0.545609192853307	0.0702128919875735	-0.439539146549255	-0.645647214458626	-0.341777832316913	-0.59362943594986	-1.00894160898878	-0.237099113515488	-0.353053437731113	-0.951078510029674	-0.619676786066147	-0.579038718255568	0.246240840465059	-0.0933955111066149	-0.194490311933942	-0.271164743976166	-0.0743388753828121
Gluconate-6P	0.105915636645796	0.660761502402268	0.180255921963061	0.457695686640536	0.0429118545987365	0.858519607040156	0.0180348918284281	0.940255079337356	-0.884775231019712	-0.290538675755934	-0.669017788670633	-0.249975164708463	-0.675137230130734	-0.256932500952493	-0.336561218420844	-0.402013364067486	-0.804974424467534	0.210096715930242	-0.18843222418712	-0.589973239578087	-0.854576447565267	-0.174992322253295	-0.452719308260313	-0.539879214762155	-0.249350123215734	-0.851235716041837	-0.82808305709997	0.00600945459774455
Glucose	0.191346886766263	0.837790471527534	0.321935039432703	0.730831840045197	1.1095625047625	0.244993023338225	1.6358647074305	0.0940681889838526	-1.77598160352891	-1.38083917528363	-1.62689948258335	-1.52969424700362	-1.29431903971459	-1.63959020075452	-1.25401670619796	-1.36010101466739	-1.17757432688965	-1.5139355971837	-1.03987813413473	-1.29428629246062	4.51582857076231	-1.41618161373022	-1.26438595758087	-1.60521667812873	-0.591555417142339	0.137506806533189	-0.60267489406412	-0.818440984676258
Glucose-6P	0.0589354896764362	0.342252361252133	0.110405842963683	0.0852517976763812	-0.29005147517491	0.0001836534756443	-0.0324678348811815	0.59720858261547	2.05814156765147	2.26008799108809	2.05712610473576	2.07430890441645	2.22669171732807	2.15128698778459	2.1544739406287	2.15295388085615	2.2202262501709	2.22664674816921	2.15220341671448	2.2922115246919	2.14882919580093	2.08851659760433	2.03065228988414	2.05179514507764	1.7992679143837	1.74921370361982	1.9103266088941	1.83065044029451
Glutamate	-0.126478635630366	0.197437535794359	-0.143133687767997	0.147511321382316	-0.409242691281671	0.000483341644313678	-0.0353023038137659	0.712412203899409	6.9793494992313	6.8633790573756	6.86844511736874	6.9660583452959	6.88185848679184	6.91580578696658	6.57008472306379	6.80356847992788	6.7197961832426	6.76492316466951	6.67850132052335	6.9414765997641	6.88667190189249	6.99741583882899	6.83489882069691	6.8170362425981	6.48508156777604	6.27447758075839	6.63385237876986	6.64684972684057
Glutamine	0.159608338047589	0.0330488516775872	0.417329553353778	1.47147602542305e-05	0.699751939940127	1.7995407293162e-08	0.194899365134344	0.0115884893929171	7.64006675563632	7.66780110118495	7.61767613278052	7.58957952040482	7.71978971945224	7.76110304047889	7.81107004315243	7.8615940591134	8.04447472058811	7.95478923101465	8.11222269473913	8.07295507707984	7.98073031828778	7.70761761433465	7.79776071891265	7.80861231900891	8.4361798316547	8.20352419826899	8.28740056168206	8.38702667816137
Glutathione	-0.0341917189079757	0.820255946007859	0.149762332930035	0.326634204052784	0.328203273226683	0.0412757066148132	-0.132131036827541	0.385222003001892	6.65176958133554	6.29409241130117	6.75716290212477	6.71614880459396	6.5334318836472	6.79167416592778	6.19270188584347	6.76459888830509	6.53614734548044	6.88488402754216	6.80142165488299	6.79577000316999	6.64772614134895	6.72819362478208	6.21518809417422	6.29954169174003	6.9619982286512	6.78684363744605	7.03118743217147	6.95195749399346
Glyceraldehyde-3P	0.24120411349221	0.198220224349326	0.105088759642474	0.566923821257638	-0.105034941334094	0.567120385968255	-0.000114179677618953	0.999501034088684	-2.39094506031997	-2.08420876601234	-2.08795897740278	-1.83235438413405	-1.82090797685858	-1.66811965771618	-2.19845975786217	-1.74316334146337	-2.30162413122071	-1.9590615384743	-1.83271406235618	-1.88171241724805	-2.34285697839375	-1.61078331443757	-2.02491057538185	-2.41737303836645	-2.01123075369246	-2.28415607806847	-2.05623707524631	-2.46398304619826
Glycerate	0.0595740959442287	0.80797658714163	0.149160132606286	0.544813622599403	0.282938391031664	0.257629201129625	0.366029179460732	0.148309363269537	-1.01485690392925	-0.717745600188179	-0.671379735686097	-0.940362305783118	-0.762991944962986	-0.82831879866264	-0.643299734660333	-0.871437683523769	-0.784737468922803	-0.555072419312519	-0.687695048008718	-0.720199078917458	0.610409312309612	-0.912967065807235	-0.560685560403477	-1.01698451384261	-0.508326394818825	-0.644076745111929	-0.596929745671919	-0.463258095857312
Glycerol-2P	-0.0643871719167635	0.797525521898867	-0.511994621768509	0.0543693988811755	-0.479525790476885	0.0696713405794311	-0.287609778992349	0.260878262019302	0.517109198863077	0.743981154007614	0.751152625950624	1.05132714671276	0.283527117836212	0.99694753393822	0.784663280332016	0.740883505760575	-0.169014684837409	0.700206862575687	0.451267636143256	0.0331318245785055	-0.0972238150022607	0.906134863312479	0.628578001479854	0.475641959774608	0.50198820492113	-0.0267681442076811	-0.0874031582811982	0.757650061194288
Glycerol-3P	-0.0664187861255208	0.697554426379746	-0.446293127980894	0.0170393584439739	-0.889484243742843	6.90458435626106e-05	-0.130284577668667	0.448921150441346	0.764057283085661	1.05441525969906	1.0057304524607	1.26896330156299	0.768021740985582	1.14113760730182	0.904831567618868	1.01350023640006	0.16014707849541	0.9316186460008	0.813073030842051	0.403155029546573	0.920135233923828	1.02212150007738	0.771236396297308	0.85853485583523	0.344580404822863	-0.149316237096419	-0.0653535307492124	0.405318684859808
Glycerophosphocholine	0.0985487352144219	0.197229654721092	0.249398878369909	0.00357958272593554	0.202706179580305	0.0136496829299247	0.0125844133300967	0.865785485121594	6.54095947449043	6.47550231216136	6.5383421660308	6.59799996187344	6.62666476342065	6.59894391568301	6.60928073813697	6.71210943817309	6.65158292861197	6.74839583122495	6.96774379978779	6.78267686841096	6.54082774537349	6.53121942475461	6.58754426781267	6.54355012993565	6.83469788764952	6.60316255992656	6.65614653895004	6.86962164635113
Glycerophosphoinositol	-0.120449664108915	0.563772906187338	0.188917976596362	0.368881666714368	-0.830833190526225	0.000878698953868128	-0.0395237074626655	0.849067555846305	0.114664150881916	-0.0219920866753239	-0.168364850379106	-0.584807822529713	0.181116188054506	-0.522792726726134	-0.595824384408171	-0.204798342058088	-0.00334295891804629	0.00246704037244573	-0.051632638327458	0.147679854556278	0.380145419988276	-0.618560886865875	-0.30457570073893	-0.27560427093636	-1.01054372182751	-1.22367920863407	-0.779816261313083	-0.969794179032466
Glycine	0.0905790995652573	0.76144221399793	-0.484527641531884	0.117853411549847	-1.5865028444397	5.5475861018087e-05	0.0163078733915558	0.956349492388922	4.11190855737052	4.871343822327	3.86140314384222	3.47019647385239	4.69642034083904	3.42963241953439	4.44486008461786	4.10625555066188	3.5515157297042	3.40460016660342	3.60094554327471	3.81967999168226	4.72709007965721	3.66442169974682	4.14831533217994	3.8402563793744	2.41652147854318	2.37472208168566	2.64652740893058	2.53106965047392
GMP	-0.0112186168599884	0.946776118087442	0.439212488614976	0.0171770647655795	0.662336040882027	0.00100237391834389	-0.0816273713561477	0.628417742497624	-4.42602128150694	-4.1934625311027	-4.617833377082	-4.43558478964821	-4.40337870009515	-4.3512334401903	-4.47199024231121	-4.49117406418316	-4.01800121166078	-3.91138079406115	-3.93346204976821	-4.05320796938983	-5.20832792118397	-4.28505483159099	-4.31530964333672	-4.19071906865278	-3.84663379763782	-3.82589059372415	-3.59031853908785	-3.76071488536192
GTP	0.0857824805929386	0.44209386605653	0.0429948234894381	0.69804378776177	0.481367917547466	0.000415163320974018	0.0187121935305982	0.865658905124714	-0.241418393815458	-0.467720684401256	-0.272777378419489	-0.179918594645154	-0.0907961306995211	-0.186581526518725	-0.374212328186798	-0.167115143504559	-0.36413037042711	-0.433473739226567	-0.078869194883582	-0.113382452786346	-0.422325640664022	-0.220386087152751	-0.347788634386115	-0.096485914956077	0.252862431693655	-0.0270148331190251	0.164416115676723	0.373372904657153
Guanosine	-0.0922767528273625	0.735924413802897	0.396456718286034	0.159598184240197	0.23009231060852	0.404716256579531	0.211878747008636	0.442167326896439	-0.25303834134214	-0.456305235346101	-0.139569155635951	-0.397509866856525	-0.3657459799405	0.00229808716738831	-0.920223469567649	-0.331858248149407	-0.441243582353458	0.0885045701921533	0.187535211211659	0.504608074913064	0.0708023398377374	0.0345760158339604	-0.203761251747058	-0.300524715070814	0.206182733254944	-1.00034940245272	0.00497308089006121	0.463140231561077
Hexose-P	-0.179525842374499	0.575240002606923	-0.192622287649411	0.547985914861764	-0.565656804912628	0.0901791024561485	-0.360035909915494	0.268060731185084	0.599094235780869	1.80561340035101	0.913765114823442	1.27910296885147	0.528471001821496	1.32301796181014	1.27214389427562	0.755839492401535	0.644446889612647	1.79813953221703	0.641000023848037	0.743500123531428	0.635059080122306	1.23459713612054	0.941072887372747	0.346702976529218	0.609882543337503	0.16538210010986	0.4365582881907	1.12312556851821
Hippuric acid	-2.01391948053579	0.312729321651986	-0.364143379167956	0.852903961403776	0.534311618949872	0.785706239452676	1.49009449788895	0.451839291011513	-2.06473024029559	-3.32112538631537	-1.93479076661859	-1.82202152470399	-1.85647048195634	-1.71361853693345	-11.7101457844921	-1.91811103669481	-2.03619266527068	-3.34194262747833	-2.89002509500185	-2.3310810468545	4.89312091343238	-2.06320627850643	-2.72178684783457	-3.29041771346912	-1.87675269216356	-0.985630545826456	-2.64427441554662	-1.4987637885974
Histidine	-0.250916696770137	0.11833039400916	-0.0582889148722909	0.706598641701245	0.0271943903645933	0.860349880098465	0.106271193836965	0.49475115999376	3.76319846374931	3.84409727098457	3.64599427260597	3.70445386196882	3.52389304542843	3.32936608935848	3.48615957135914	3.61465837608207	3.53196732215893	3.715653995066	3.61979857654752	3.85716831604705	4.36481508580016	3.65266237826424	3.70059029324254	3.66476088734958	3.65828115552645	3.44427513799211	4.03960629968446	3.92435883756402
Homocystine	0.0804308802643747	0.695742114960292	0.696149695911118	0.00326970858140815	0.593925911959887	0.00951046071457623	0.0641658574942158	0.754839817975035	-0.572553392750284	-1.11868694780646	-0.901692423216861	-1.11034008810473	-0.433699233503738	-1.02682611232505	-1.12971139911363	-0.791312585878416	0.105610745638502	-0.537000848800414	-0.400696465722436	-0.0865874993495098	-0.666421800835188	-1.08237411503057	-1.05674448786628	-0.641069018169426	-0.511727715336661	-0.00583418480686721	-0.0821730564412486	-0.727834247454006
Hydroxy-sphinganine-(d18:0)-1	0.0356350019766791	0.996064289785168	0.227314870379266	0.974898617435417	-11.3006274166162	0.131469125475131	-0.219771471331123	0.975731315720251	-1.05419443794563	-1.7204557150447	-1.1497667395693	-1.08516559455589	-1.12844224155995	-0.937769084080078	-1.67777867771581	-1.12305247585296	-1.33391993850138	-1.18228029428444	-0.739154061492121	-0.844968711320512	-1.41705758951321	-1.26490103025851	-1.75016509950582	-1.45654465316246	-1.41539457393848	-47.6179092298249	-0.618349287128394	-0.560439062688362
Hypoxanthine	-23.7059929567108	0.0513218696874319	-1.42556629630197	0.900870084787068	0.836110898408238	0.941751236344996	-22.9899831411815	0.0579332852813998	-3.08103216373455	-1.0473969499465	-1.91752344242456	-2.30041100002722	-5.31336221052736	-2.19913032582785	-47.8289214233104	-47.8289214233104	-0.223071950768072	-0.852148199660507	-2.41053635633204	-10.5628722345801	0.0761913683074088	-4.55377368953339	-47.9143568998165	-47.9143568998165	-0.957266361131695	-0.682546654002575	-1.63704021283907	-1.72506673452655
IMP	-0.635505776255245	0.0387580057122269	0.425549090742738	0.151323069171896	-0.293979783852331	0.313455882439556	0.216661907917219	0.454271502727287	-5.12131215691688	-4.87319837485331	-5.82560033153462	-5.6353141556018	-5.88460864013862	-6.07577737455426	-6.1348661870826	-5.90219592215211	-4.68624750462954	-4.73885768819268	-5.02717912128323	-5.3009443418302	-4.18636858723098	-5.85717310151927	-5.41522100636962	-5.13001469211786	-5.72126030381912	-5.38520460954948	-5.58798461284263	-5.93689462810469
Inosine	0.170264052589157	0.363739653540315	0.678296780394344	0.00181417208857635	0.78596480461305	0.000520107925178065	0.531274453624953	0.00999389941068092	0.00700994453428539	-0.40781588317748	-0.0655387736583252	-0.152140686626193	0.0695088174177398	0.201886498857792	-0.413932031769198	0.205107526922583	0.256736042987213	0.401252085757712	0.615109156985384	0.821604436919353	0.801363904914303	0.285607974229274	-0.00142577826155001	0.42106631469007	0.621649022065745	0.319430598259563	0.817651822999715	0.766642376199465
Isoleucine	-0.0896662641492831	0.643378115701027	-0.207952121069495	0.289893193391406	0.027732368051212	0.885790506315061	0.121259961112886	0.532384663058912	4.87994499174132	4.95914887170187	4.89447815172119	4.85197579477073	4.89516425025701	4.80142333013131	4.7014100868918	4.82888508605787	4.55592474321954	4.66881559882056	4.68224678604261	4.84675219757443	5.87675522941103	4.71896996168951	4.73343325441664	4.74142920886948	4.87803234553783	4.73995801600044	5.07802380868048	5.00046311192121
Leucine	-0.0207937042528155	0.919691452053021	-0.0744111758384411	0.71876088976026	0.174894643458487	0.401622023178358	0.142073648334939	0.494043330818902	4.52590711055553	4.74458681189535	4.51773150652881	4.56116225018784	4.69575636949336	4.6428067576778	4.44955250052583	4.47809723445928	4.3112809875622	4.57536501109058	4.47910053556134	4.68599644159965	5.61812502038219	4.44528445404427	4.40115534401941	4.45311745406142	4.67609099404319	4.5851896381798	4.92854128764917	4.85914433312932
Lysine	-0.130820876493894	0.675371848052962	0.236969696201802	0.450924662785757	0.455914000917657	0.156395207486816	0.50306648680632	0.120264250348077	4.04819711358647	3.8318383405838	3.93534240666562	4.08962890271113	3.95954664162762	4.05344713418594	3.55871769817173	3.81001178358615	3.91712661269434	4.2946330122987	4.16664914775026	4.47447677561092	5.82869050017881	4.16527927932971	3.86046827977868	4.06283465148509	4.52063115073013	4.0872335609686	4.4663539080242	4.65444414749472
Methionine	0.0263990294932381	0.825872390825746	0.109027638433041	0.369334564055958	0.505613075965494	0.000555862248713974	0.103041324508361	0.395564867721404	3.21446231080509	3.38608613843476	3.22419144526712	3.10396758849804	3.3788858292333	3.19141731396289	3.19533405929023	3.26866639849155	3.170582836917	3.36437439550358	3.43465410451691	3.39520669979968	3.75320237070367	3.19988627040342	3.26873911919109	3.11904502074028	3.71300756763965	3.56934932124817	3.870179295954	3.79862360202517
Methyl-NAM	0.84301322023493	3.69749196757435e-05	0.320201146287752	0.0486195116527102	-0.416100436305494	0.0135138589658455	0.680110116559559	0.000331971336275395	-1.84242326140827	-1.63290289795459	-1.63568964991857	-1.73039330891693	-0.913095291634683	-0.970829137504692	-0.506766229564235	-1.07866557855503	-1.57292159186402	-1.46749046009265	-1.21610032838823	-1.30409215270245	-1.42020954136748	-0.876347577741183	-1.00919748753237	-0.815214045319093	-1.91216319549118	-2.40001049914008	-1.95616278656114	-2.23747438222793
Methylmalonylcarnitine	0.324695054212066	0.963210221880082	-0.024210619879887	0.99725574123771	-0.0683364756217344	0.992254219325494	-11.1866381843756	0.125845051158184	-2.21837993908189	-3.41883375363116	-2.5264088614907	-2.11626204632422	-2.09660164728539	-1.92282246125043	-2.72866356100073	-2.23301671414316	-2.80832406049761	-2.59660115927596	-2.95362667914235	-2.0181751811316	-47.9143568998165	-2.42396394716412	-2.46901939200747	-2.21909709904227	-2.41559809712938	-2.99021726123159	-2.62811289038231	-2.51930225427163
N-Acetylputrescine	-0.0263264021789631	0.92385109182721	-0.176097572373861	0.525184063275038	-0.275557026822201	0.324481265323306	0.393802658964299	0.165523943606832	-1.56431440755284	-1.82268632133824	-1.8830015496074	-2.21165361441603	-2.12521007706659	-1.87909581620875	-1.60943032419225	-1.97322528416276	-2.1002734008193	-1.63819293870039	-2.02830110924055	-2.41927873364971	-0.391899664628984	-1.93729808207973	-1.80317356208763	-1.77407394826096	-2.30199124841497	-2.26733065130694	-2.06957824396662	-1.94498385651478
N-alpha-Acetyl-Lysine	0.0432412099057213	0.838487714337363	0.335398615410489	0.127442741485004	-0.000458325887775057	0.998275091323049	0.158499100991916	0.458614422883341	-2.41637640276798	-2.04388133980508	-2.42622415765451	-1.88020011621244	-2.21163020528833	-2.40373602667239	-2.25770818017726	-1.72064276467916	-2.20445407407128	-1.73008929623766	-1.72175152478667	-1.76879265970245	-1.48970616775782	-2.59285006388572	-2.04009002956574	-2.01003935126308	-2.13509042590029	-2.36323075413544	-2.30945021927958	-1.96074392067582
NAD+	0.731815869223583	1.47401441961837e-07	2.49094544085341	1.31880308519754e-15	3.22735405014446	2.09253121120387e-17	0.634675924771948	9.67387379333164e-07	5.11658784061914	4.87762796060706	5.15745987087085	5.1166082645437	5.71903019556373	5.91147967299228	5.67614309008518	5.8888944548939	7.42487972857137	7.6519454803677	7.63601265975412	7.5192278313612	5.6471031749388	5.78960073417457	5.65360878163635	5.71667494497882	8.42024901902249	8.19123123177585	8.2222251496665	8.34399473675375
NADH	0.239677728429723	0.115324136732223	1.66847964945941	2.95516401706766e-09	1.97618599784767	2.41852546748035e-10	0.119946787916773	0.417093122679852	4.0989955168678	3.85415494044914	4.10876046823558	3.81492385472891	3.9243819743198	4.13072616800506	4.31381948259991	4.46661806907557	5.45028404784457	5.73234025618145	5.83563350813766	5.53249556595541	3.75026707465206	4.12933851264602	4.2654771254655	4.21153921918495	6.22161452882704	5.81935650139213	5.76586262201658	5.97474511943638
NADP+	0.438226835905867	0.000966523767422535	1.5320084921474	1.68594147212036e-10	1.60134620356865	8.6424923436811e-11	0.613411933412542	3.60253227492542e-05	1.53542306419996	1.55460536780149	1.62012272037947	1.5868203026747	2.25641466238267	1.86236449333639	1.81921830066277	2.11188134229727	2.94990032092961	3.28614334081828	3.12586866773476	3.06309309416257	2.26100733368884	2.16723061456127	2.01232607618194	2.31005516427374	3.31271045090829	3.01063132534432	3.04426225835054	3.33475223472706
NADPH	-0.0305932957849007	0.864222812109198	0.639586776144283	0.0022003790045998	0.387511312649334	0.0425869703835684	-0.144513478652287	0.423730826842652	1.58120018414789	2.22026694457164	1.89240856276084	1.72118808683315	1.56623986103819	1.83001103850134	2.11039380892665	1.78604588670774	2.28514698042539	3.00217560882118	2.18957049506809	2.496517798576	1.73027248626549	1.81573763809504	1.76331880300904	1.5276809363348	2.27009944540107	1.96261414243104	2.47373552114857	2.25865991993018
Nicotinamide	0.604212957992647	6.88739436614252e-05	2.07542265939672	3.22836146523353e-12	2.43121349042572	2.73722118587358e-13	0.663085483764044	2.49634080846903e-05	3.53112590399438	3.64725390241707	3.44509235935593	3.66407838078119	3.82376054115151	4.21980434973807	4.33541047903275	4.32542700859682	5.69511332824094	5.45979279999705	5.90118936480852	5.53314569108897	4.29517130490324	4.19955159543379	4.12704799136506	4.31812158990264	5.98430536735782	6.06776189693448	5.88224551719745	6.07809172676168
Nicotinamide riboside	1.11671340208811	0.00321950557156972	5.90722902950227	3.0582662101859e-12	7.96717864672457	2.81402894050207e-14	1.48154872434952	0.00029776168802606	0.759402505465285	0.478652307548878	0.588246073596691	0.942983662723784	1.88903225451382	1.95012646834263	1.67724381752911	1.71973561730151	6.5601631833269	6.64979058787543	6.59735974612554	6.59088715001587	3.7051711632057	1.80378086879278	1.62112124338877	1.56540617134549	8.66267320822633	8.63018312769299	8.66859877799888	8.67654402231473
NMN	2.19293904864929	9.14270292794812e-09	4.10580655333527	7.13973508964019e-13	6.26665683567841	8.93106077783477e-16	1.95155989143875	4.73787244892568e-08	-6.15085575444034	-6.09666027360967	-6.03091861576153	-5.75239772793788	-4.09042448738654	-3.55899600828829	-3.72455310487755	-3.88510257659989	-2.01509176743692	-1.9966545383963	-1.60527908181786	-1.99058077075725	-4.7769532348691	-3.65888808827002	-4.09241498505317	-3.69633649780213	0.215709881475625	0.377850790844122	-0.0164484508786782	0.458682749523136
NMNH	0.0648441422974528	0.789869850460415	41.3523859113344	6.6232534097781e-28	42.3907971379991	4.43134702395616e-28	-0.0236274342314005	0.922573489092876	-47.8915770311602	-47.5568982342494	-48.3281193702533	-47.8915770311602	-48.2439589225893	-47.8289214233104	-47.8289214233104	-47.5069933284231	-6.69733521867028	-6.97264616534829	-6.0675981871781	-6.52104845028884	-48.359035447036	-47.9143568998165	-47.9143568998165	-47.5749321570797	-5.24327836803875	-5.40458396941207	-6.12295395254235	-5.3341668248334
NRH	1.61475004045655	0.036567360459482	8.81729891029913	1.03605021818438e-09	10.019372135008	1.53981674808248e-10	2.04000078399971	0.0108047598669279	-4.73860920187019	-4.70418017063855	-5.68472259263451	-4.22079990356841	-5.3773801354715	-2.55961808900604	-2.66802948498592	-2.28428399742201	3.85479221692264	3.926099325525	4.09620011376917	4.04379211626805	-1.18110333575684	-2.36917953938443	-2.42775261202915	-5.21027324554241	5.27275878716852	5.0373986007162	5.12533446494474	5.29368481849093
Ophthalmic acid	0.0444763285725305	0.811093975207705	0.0246964100435623	0.894350746323311	-0.416459731043086	0.036833202819556	0.0276689633542038	0.881731283239377	2.30593493280353	3.12635975186185	2.48357206495179	2.27212052707009	2.39548810887056	2.36323164380295	3.06505396665376	2.54211887165011	2.55771784805007	2.65678375744136	2.64492496400834	2.42734634736173	2.64804402410471	2.3051863640586	2.88935918660234	2.45607355533841	2.22343133243011	2.13519919365441	2.0305522036801	2.13296562275029
Ornithine	-0.368474307747821	0.217403437847248	-0.06171793854409	0.832479454403291	0.515518780794356	0.0912323230275131	0.133041991791096	0.649254124187246	1.19462390086581	1.18845707910125	0.982895510615494	0.972841841908768	0.78510100112057	0.84356105557901	0.442785289793091	0.793473755007366	0.893733639638436	1.25670121507569	1.03105580328685	0.910455920313987	2.47616413271434	0.961478135856462	0.761023703935153	0.672320327149747	1.64224473186434	1.19987351763632	1.83881081107955	1.71996439508854
Orotic acid	-0.0473148535186518	0.995225364786515	-1.20700305101496	0.878713916918216	-24.4262704964825	0.00628197968107472	-0.0679100385336142	0.993147111505858	-0.923977057696607	-1.09636724909621	-1.44199523962068	-0.798227177609534	-1.35842252420253	-0.51308207538631	-1.30842577963337	-1.26989575887542	-1.90215441644582	-2.15637472830996	-2.9992255383797	-2.0308242449474	0.864947722252568	-1.31363807501301	-2.02802157631077	-2.05549494908627	-47.6179092298249	-47.6179092298249	-3.44798929895772	-3.2818409513454
Oxiglutathione	0.153516077606543	0.589956674695208	0.565382255140089	0.0596798323979198	0.589811537994701	0.0505155126620538	0.292629736616993	0.310010294760321	3.16039374702066	2.65448662843949	2.90918026544497	2.70530848580946	3.32198607707858	3.03411432722671	2.5634517063034	3.12388132653207	3.36184061866755	3.44749651095962	3.2407935626383	3.64076745500946	4.2309960900517	2.88208728994878	2.57418574060852	2.91261895257356	3.2862978075396	3.60672274818792	3.79542241645942	3.10017230650644
Pantothenic acid	0.141872077022279	0.448630627031194	0.386344937514615	0.0502957716352823	1.12290295794156	1.32805066960572e-05	0.371225548066446	0.0588936196425719	7.09211663346341	7.0228171114905	7.2687664795168	6.9305364945211	7.21830685515953	7.27677361435747	6.96071591027137	7.42592864729256	7.24491576911596	7.4495218113781	7.70092928437631	7.4642496041799	8.14360096669581	7.21262068336805	7.28255706276831	7.16036019842542	8.44970470064895	8.00495938251052	8.16815787655376	8.18302659104483
Phenylalanine	-0.0110562132945784	0.95570506683883	-0.320896319058697	0.120843503300712	0.0694322982239113	0.727719169188	0.143260149932384	0.475259507613214	3.91285313263071	3.67829092678818	3.86823571040334	3.79087354310637	3.84725019580729	3.79696851619602	3.80659636796338	3.7552133797836	3.23942631682906	3.40348685898132	3.63439732158775	3.68935753929568	4.79461603094965	3.68726058408294	3.64323638220053	3.69818091542501	4.05958832863346	3.67352058908066	3.9709621293363	3.82391145877383
Phosphoenolpyruvate	-0.078043717686862	0.641000438387329	-0.630244069230757	0.00142321207248504	-0.413120136709964	0.0227952469783561	-0.134030186434086	0.426297540037979	2.3193443768125	2.52172277042861	2.56467599129907	2.76867708070167	2.13832057908152	2.63970680639721	2.61465789320357	2.4695600698121	1.55325690280607	2.01946949160381	2.274699717147	1.80601783076194	2.13363797582706	2.63460219152184	2.4995461934357	2.37051311272091	2.30314949303077	1.95072023596034	1.93552391028758	2.3325460331233
Phosphorylethanolamine	0.115239963955162	0.535555183023168	-0.293864159562379	0.125779189383084	0.141040910911375	0.44964965038249	-0.151588706296725	0.41712785776131	1.30965753823022	1.27168563898611	1.29444037934453	1.90318253240401	1.33941007355837	1.80558785834093	1.57768356488357	1.51724444800264	0.954916090357792	1.22850805489317	1.26103196932565	1.15905333613874	0.804370817009652	1.53344565637597	1.33607071836987	1.49872407202247	1.74786699551098	1.58582449581306	1.19405278770219	1.81538545358413
Phosphoserine	0.319815357173169	0.315187984426009	0.505114262311317	0.120887160631914	0.279407308089493	0.378445999692671	0.287916318932317	0.364454690287583	-6.21608634206712	-5.54963633766928	-6.2039382140962	-7.04590860695598	-5.64707995638478	-6.38195570684579	-5.72679417833255	-5.98047823053279	-4.96892212989143	-5.94179410810994	-6.05391853543683	-6.03047767810512	-5.67713145450646	-6.33792476358404	-5.51221409511706	-6.33663391185176	-6.06243908875639	-5.96205280484511	-5.63230759584081	-6.24114077898829
Proline	-0.283834069376748	0.0742478180181406	-0.523987544720626	0.00277748901672253	-0.809049917523107	5.2158440022576e-05	-0.230326117063959	0.140825691412097	4.48293810868512	4.24841544378177	4.34206996316065	4.71950045130441	4.23046873827041	4.34721892918461	3.92411658963366	4.1557834323363	3.68768652652976	4.02821769292318	3.83613645808477	4.14493311051174	4.46313401301265	4.36991542557727	3.92436011086016	4.11420994922603	3.65131952698194	3.33763394084217	3.72570381824436	3.84206701077105
Pyridoxal	0.182832652232825	0.725449844852028	-0.506895108762881	0.336390719836859	-0.0185597196037405	0.971506884999395	0.406007617278824	0.438936616302784	0.783344834351118	1.04163581428208	0.865364306222353	1.02778245749421	1.02260000343413	1.38021360943859	0.973546185087406	1.07309822332094	0.0669212947014219	0.228580157508532	0.747062407540453	0.647983117547823	3.77485684798935	0.494802489585272	0.573042464768394	0.499456079122035	1.02156447650329	0.844420296551744	0.966478287350558	0.811425473529197
Pyridoxal-5P	-0.0732314513056007	0.279860249040786	0.179977031128892	0.0141758603604647	-0.315889278262054	0.000180891068133496	-0.194294919501504	0.00899838293398798	-7.0736454852622	-7.06898099412609	-7.09817915590389	-7.09485699904934	-7.11611302047676	-7.11570999099744	-7.24577599429728	-7.15098943379244	-6.85730867125587	-6.81989019695113	-7.10369596850358	-6.83485967311537	-7.30715073965524	-7.23772512027811	-7.22897638568205	-7.33899006673214	-7.36976393397407	-7.49055539887381	-7.39110193923755	-7.3477984753043
Pyridoxine	0.127011514205083	0.841050767406405	-0.428935172426737	0.501032074618486	-0.549804756250872	0.390573115673151	0.638532133900606	0.320623637773446	0.420166478883649	0.60812553935307	0.581796415622736	0.785514404190764	0.66696194979224	0.757897481841969	0.778711996695298	0.700077466541047	-0.509993577471452	0.158484157753008	0.583213568893005	0.448157999168712	4.1725059587186	0.212697592629735	0.207557863931599	0.356969958372712	0.0641766188360764	0.432413128375868	-0.270205688781126	-0.0300002453840851
Pyroglutamic acid	0.0809129239513267	0.869358158455562	-0.318374732242916	0.520085756017272	-0.575864625202388	0.251463262318086	0.58557446693469	0.243882246101901	7.29050011608915	7.51929739277888	7.3112679708368	7.16073042174362	7.51479450516975	7.3291698811178	7.36297753760428	7.39850567336192	7.00720371635374	6.90210489727462	7.09330061538221	7.0056877434662	10.2468340227366	6.92856313852589	7.29713362229975	7.15156298562492	6.87334899732547	6.55695757752054	6.68028360322821	6.86774722256466
Pyruvate	-0.0397936142912507	0.82806234700105	-0.934838309307413	8.65419650993017e-05	-0.962582012578551	6.35900970315423e-05	-0.162034848025429	0.381932406202161	1.29904190063585	0.969803479704766	1.39853041577098	1.53112208823511	1.17016117052495	1.38287443709303	1.0364601489486	1.44982767061512	0.162364049648537	0.32813529799798	0.435612810188655	0.533032489281879	1.69711307270785	1.04747540855031	0.706159176809561	1.09961083417726	0.466359490753905	0.0910833519802015	0.235053830104352	0.555673161194043
Quinolinic acid	-0.628828573265567	0.265672622087082	0.172527122801254	0.755804028337682	-2.00568310956732	0.00199959371748253	-0.899677609269467	0.11829221972022	-4.35264029024726	-3.58951870133257	-3.86781530256095	-4.63367377908959	-4.80633084517075	-5.58658109653191	-3.85518563693401	-4.71086478765597	-4.97912661049454	-3.3706846484671	-3.10429377836171	-4.29943454470201	-5.43677940982144	-4.75316829631323	-5.13659032602892	-4.71582047814466	-6.20672221843155	-5.38094051060551	-7.86875573970477	-5.00996204275785
Ribose-5P	-0.0642526525867473	0.643115530456525	0.248870676063063	0.0858908741473991	0.27434145148779	0.0606905725821973	-0.00288212857231185	0.983361622139887	-0.629421271781262	-0.189784540336978	-0.553924653582652	-0.505881852523294	-0.688333619287427	-0.371000582967944	-0.574786977745554	-0.50190174857025	-0.514148258671284	0.171515369722961	-0.183795593223623	-0.357101131799987	-0.633530423923116	-0.323437644016142	-0.395609046587127	-0.537963717987047	-0.0917389366255229	-0.356354467390123	-0.280452260278874	-0.0531008479785054
S-adenosyl homocysteine	-0.311466156218294	0.303790301444639	-0.286644891140698	0.342737083223956	-0.656911071945882	0.0394470099793504	-0.551804183868656	0.077983008800836	-2.4675585129051	-2.24018360829433	-2.94980829884181	-2.68571285762897	-2.88740030500438	-2.75288908255261	-3.27994275737724	-2.66889575760915	-3.56146999949556	-2.05729962258058	-2.67089845342502	-3.20017476673184	-3.76641264058468	-2.84541785893827	-2.92985484623525	-3.00879466738663	-3.18300722951126	-3.53267353592784	-3.51411623238701	-2.74111056762762
S-adenosyl methionine	0.0383420954908562	0.730453592932996	-0.15672489170249	0.170914015482521	-0.24081963164643	0.0425068359901139	0.021833261347636	0.844272558152872	0.644540296194167	0.526353768893512	0.782553453721493	0.853597005197667	0.751881783346387	0.760158158160252	0.636905989104523	0.811466975359102	0.304165724429279	0.535692867088399	0.737371477114347	0.602914888564855	0.728933144921769	0.758611276257529	0.704717875512354	0.702115272705732	0.605762856847866	0.183882674142414	0.371663429819401	0.682457036611438
Sedoheptulose-7P	0.104351784739586	0.715094763941293	0.51822365909135	0.0834178045663407	0.414563771944433	0.159162409705717	-0.175109679615473	0.541719651659519	-0.0111608921436781	1.03787810896596	0.364096286778526	0.551126067892318	0.120564384462149	0.987861689680979	0.769528993214832	0.481391643093513	0.701662935978326	1.58724681953101	0.815117296355489	0.910807155993702	0.117653997744397	0.740136382245127	0.561362904727504	-0.17765243168579	0.987109220687855	0.339280220624178	0.937866870301668	1.33593834765716
Serine	0.0615433959480676	0.52469489495046	0.299551818852906	0.00593108564232628	0.354484316094203	0.00173179470888174	0.0374568195840981	0.69748197172204	5.73682918045017	5.93712901452322	5.66522359523727	5.6581513313992	5.81631365671932	5.72633801570569	5.94647809340524	5.75437693957187	6.15563948323252	5.99048999567054	6.05809461783839	5.99131630028002	5.97462750395013	5.71813502630553	5.91992625248748	5.53447161720311	6.10247460287727	5.99330594703341	6.15091628523327	6.16857355084272
Sphinganine-(d18:0)	0.215686051650178	0.412289505343356	-0.22338837242488	0.396157635292614	-0.536411613570379	0.0524298095217213	0.152112202898749	0.561042007589056	-0.945803681042711	-1.66937913922287	-0.760778871433932	-0.565654079061716	-0.871565279875239	-0.47764924183034	-0.933909618867122	-0.795747423587811	-1.55878385384087	-1.16642910861759	-1.21613713990733	-0.893819158094958	-0.612551526512272	-0.374345729036168	-1.43288158319122	-0.913388120426573	-1.59781317324315	-2.01045257224283	-1.28998263375788	-1.18901384579889
Sphingosine-(d18:1)	0.0953048730839594	0.596790456540139	0.356740139569064	0.0602382586325444	0.535330276246878	0.00785481341791765	0.498127051802754	0.0121934275026063	-0.937702574667891	-1.19947351280524	-1.15026568288836	-0.853521052880643	-1.19801746873443	-0.347088656495249	-1.11717426282666	-1.09746294284996	-0.711155403813753	-0.951976453128285	-0.344585503907951	-0.706284904115886	-0.350055591552213	-0.311962052851137	-0.73390605679205	-0.752530914835714	-0.485875485059707	-0.56307235155375	-0.338828942044917	-0.611864939596241
Succinyl_AMP	-0.609020419685628	0.268685699573336	-0.0780702451309772	0.885081304843056	-0.430691406660674	0.429677537405513	-0.640279435948358	0.245817887112746	-10.1897022004463	-8.01438784239102	-9.94708317558329	-9.75205876309901	-10.277118707006	-9.92651391301208	-9.96069047540306	-10.174990564841	-8.91702706486949	-8.49012088283997	-9.70175836678091	-11.1066066475532	-10.7419589484897	-9.66961353586671	-9.50008872463647	-10.5526885163202	-10.5892093916837	-9.53706407360578	-9.36086942087855	-10.1388547219943
Taurine	-0.052143255009101	0.55277706641928	0.100058089319274	0.261568577011384	-0.111022258835183	0.214910035075143	-0.0453854943989711	0.604899417721171	7.73550730890448	7.81811848756905	7.64884309222095	7.81533363998966	7.68044428784104	7.83151012155218	7.70035048053136	7.59692461872314	7.7218801412799	8.0591965092562	7.71586334908544	7.92109488633968	7.54182980609049	7.78097706005772	7.69055016083164	7.8229035241084	7.71210638131667	7.63494326901874	7.57196776381724	7.65469607919076
Thiamine	0.152955266711011	0.866056607692323	0.0369056849662015	0.967523473087848	1.56518695015403	0.0983844858857941	1.16943721337917	0.208388977935772	-3.75911429949646	-3.06710609260675	-2.74324466119632	-2.95061628742381	-2.98862436174027	-2.92916581904594	-2.9568616115375	-3.03360848155558	-3.06737387465672	-3.65841064485928	-3.55824927051139	-2.08842481083114	2.16024235394434	-3.51927823537338	-3.78495916522904	-2.6983374405486	-1.37202605623279	-1.62449211632606	-1.23608358505328	-2.0267317824951
Thiamine monophosphate	0.0148413477259091	0.940453163616596	0.0789453982494219	0.691809854179647	-0.0258671338909728	0.896429945466221	-0.251151160623469	0.217239458151436	-3.95030080972968	-3.86832334818188	-3.91290955655418	-3.72520630591021	-3.87342749695702	-3.73383060249981	-3.87273072942916	-3.91738580058632	-3.73143843926902	-4.02171370454418	-3.54781615632199	-3.83999012724306	-4.95774812902048	-3.70368067976294	-3.95174178062751	-3.84817407345888	-3.84064756952154	-4.04916349734974	-3.90818526659027	-3.76221222247829
Thiamine pyrophosphate	0.00972815147423178	0.959795346314026	0.0449571107148885	0.815937369130794	-0.547448459951661	0.0107510154423014	-0.0878703244332648	0.649921399757143	-3.61124259316127	-3.45820815796744	-3.78089972043353	-3.30006346799013	-3.61469784527045	-3.46022496842968	-3.6361493220839	-3.40042919787141	-3.63193074050837	-3.18184720484674	-3.54048318617839	-3.61632436515931	-4.28696073966031	-3.22809484659037	-3.452944762175	-3.53389488885974	-4.10903343775082	-4.11036191317312	-4.36121148621079	-3.75960094222428
Threonine	0.0356896218104978	0.853898461602244	-0.275444196124937	0.167773448232591	-0.389588507207987	0.0577185636555903	0.31596421394834	0.116848769323801	6.80207112693996	6.58014710760517	6.74364701561938	6.76198777245019	6.8754446453929	6.47985547650975	6.51798361453841	7.15732777341564	6.36603116951821	6.37648633581587	6.67597345488015	6.36758527790072	7.19730855176469	6.57230090932734	6.75603540257099	7.62606501474505	6.40223438782746	6.20578391682806	6.23869442327688	6.48278626585034
Tryptophan	-0.047741787852519	0.803138767588679	0.0635448559871037	0.74022689090118	0.30826718963976	0.121051081051443	0.0784855551972892	0.682440466090048	1.98041686620763	2.08777147063365	1.88308357157911	2.05286596114138	2.02994215013064	2.01239905730026	1.82473052544609	1.9460989852747	1.92428304534276	2.09260117683883	2.07757442927595	2.16385864205263	2.90927272337189	1.84837129344099	1.72715720007775	1.83327887346029	2.23793625293978	2.09713009449585	2.4592123495768	2.44292793110837
Tyrosine	-0.0312097290915236	0.856127832713368	-0.0825788829332854	0.63248197009565	0.161009676364889	0.355879483342765	0.157554504419746	0.366026483074432	4.69162571843403	4.60265896377058	4.62500369765138	4.65750023421157	4.63476943781873	4.68422306537242	4.47831339965009	4.65464379486024	4.39221419288145	4.62387477395071	4.57146611318217	4.6589180023201	5.528253771626	4.62730908172094	4.55204779728178	4.49939598111782	4.8071358239356	4.55491076451604	4.91629161457734	4.94248911649814
UDP	0.125744671221053	0.512138449116726	0.133490352157843	0.486869855074517	-0.16423215838441	0.394147832609381	-0.196297724779712	0.310771083538439	-0.523677960615511	-0.162484923131089	-0.660003540154117	-0.451091530894706	0.0969701679260208	-0.294045466407646	-0.498996432323368	-0.598207539106218	-0.0506127093961735	-0.385909370509969	-0.641464444796901	-0.185310021461008	-1.11912580097853	-0.550616398553371	-0.671826461698429	-0.240880192683937	-0.786800049607027	-0.710542813793938	-0.464139785046862	-0.492703939885236
UDP-HexNac	-0.133183160338695	0.626991100230585	0.459083967695453	0.106800450951533	1.52340468273525	3.33635896570564e-05	-0.145760944766059	0.595092881187729	0.576467975737579	0.548971261893557	0.519376194969703	1.15418027005648	0.597491302135052	0.976572654819853	0.0712657681582432	0.620933336189394	0.763725962741705	1.61161676839425	1.23348073821133	1.02650810409185	0.127200994097942	1.15459354869771	0.15176873442567	0.782388646371769	2.2248542238911	2.05067930186373	1.85499016207246	2.76209074577103
UDP-hexose	-0.171782620930101	0.21666195651772	0.41457551005064	0.00675975647987414	0.343650543267679	0.0203304868485413	0.0604530558240874	0.656972617279391	6.42793757345458	5.98113639885833	6.10084966045308	6.21939575395221	6.27251936207383	6.11716513264487	5.59080188807221	6.06170252020688	6.507792765011	6.72377999297926	6.4820420340738	6.6740066348567	6.2475077401217	6.2665381625493	6.13002331473155	6.327062392612	6.53089189661266	6.27544492021475	6.61659844281865	6.68098630014286
UMP	0.133660139228873	0.471059775985931	0.177026899532109	0.342705054750113	0.223135731200196	0.235503004589535	0.050898175759992	0.782238981915711	-3.42243338947479	-2.90092442793676	-3.40045898008473	-3.15336508883619	-3.22076736766342	-2.94690766413307	-3.19096221872102	-2.98390407889946	-3.03218585892976	-2.90221850624448	-2.83944055648581	-3.39522936654398	-3.68016449420065	-2.67423945886363	-3.08301698548385	-3.23616824474436	-3.15621402851473	-2.89732142449917	-3.09083273150365	-2.84027077701414
Uric acid	-0.0968719070565314	0.707412236048017	0.432423275220009	0.107229542211159	0.601442730403916	0.0304056529688277	-0.212164485567889	0.414941323557252	3.34904216945137	2.91462873404866	3.06124650929938	3.09022633837192	2.925727480791	3.43743322174974	2.62541340380369	3.03908201660078	3.24343325858159	3.63171327502971	3.47723796521006	3.79245235323001	3.73851587918045	2.64408371115577	2.51898957248847	2.6648966460751	3.27091599678091	4.20501560503836	3.77866801737691	3.56631505359082
Uridine	0.0818665666393388	0.756201065771674	0.932305312667055	0.00237570963921504	1.27564987292179	0.00014804835096206	0.678762055838696	0.0184959688007079	3.09846186859716	2.72677143504434	3.19285127432619	2.51718712665553	3.14180598833251	3.12996404022603	2.41775793848579	3.17321000413624	3.70208609307652	3.5433656093583	3.95412115425616	4.06492009860046	4.41576669581724	3.2983504931238	3.16415236914239	3.37205036989458	4.2908259816473	3.73173724958257	4.20916756594898	4.40614039913152
UTP	-0.155830296887929	0.301714165689812	-0.458673361966169	0.00624778905631738	-0.640122479373714	0.000450989344871526	-0.315739915325416	0.0459543365112274	0.74226713522079	1.13150578385848	0.877559312464276	1.00498204583087	0.895614844925673	0.72720079600539	0.78590876349075	0.724268685400888	0.346363359824634	0.785440349482379	0.380439382239088	0.40937773796364	0.761816959577865	0.550665818111457	0.581747060672268	0.599124777711165	0.459002266418739	-0.135185094838181	0.17954241724177	0.692464771057234
Valine	-0.0968640507952401	0.548233126698343	-0.0819817097157696	0.610765834554674	0.108691310916377	0.501115186951819	0.0752897938228099	0.639975694446395	4.63205596606685	4.78919443397925	4.67645216104879	4.74047414293014	4.64982011641583	4.6806642329756	4.45439956071086	4.66583659074179	4.59324256861375	4.56812508261901	4.59830784478685	4.75057436914235	5.46332445632596	4.5647231241208	4.55737218660551	4.553916112264	4.75876892921614	4.62484992807284	4.92840077753974	4.96092231286181
Xanthine	-0.46982134595302	0.45521675492845	0.403032915846055	0.520825670678895	0.501818779134667	0.425667648558794	0.633149824563703	0.317652542596197	3.45801563752547	3.32685731282789	2.93364609071817	2.64038239654145	2.70043244449827	2.96156516909589	2.10147477631651	2.71614366389023	3.71668993548106	3.70375408007452	3.27028630357905	3.28030278186257	6.55490104841218	2.43141246170273	2.8033150226476	3.10187220310527	3.3548744961107	3.70044287542025	3.94714454742299	3.36371463519772
Xanthosine	0.118896010912804	0.760404876757626	-0.232362215117569	0.552828687548353	0.177994264566335	0.648607124586845	0.60886517309611	0.131543844189769	-2.47114060694294	-2.2954217096331	-1.69092201227849	-2.65078094707149	-2.01886639853063	-2.20039849629572	-2.48887040171997	-1.92454593572848	-2.51806926331443	-2.58759797205991	-2.98755091746445	-1.94449598355751	-0.590697447221904	-1.78261965334794	-1.62966439662066	-2.66982308635107	-2.33547781692227	-2.76502956896941	-2.07620635859786	-1.21957447317113
