# Supplementary material for: Reduced Versus Oxidized NAD + Precursors Drive Distinct Transcriptomic, Proteomic, and Metabolic Profiles in Hepatocytes
Source: FASEB J. 2026 Feb 17;40(4):e71582. doi: 10.1096/fj.202501925R (PMC12911941; doi:10.1096/fj.202501925R)
Supplement: Supplementary file 3 — Data S3: fsb271582‐sup‐0003‐supinfo.csv. [file FSB2-40-e71582-s001.csv]

ensembl_gene_id	mgi_symbol	logFC..NMN_vs_Control.	P.Value..NMN_vs_Control.	logFC..NMNH_vs_Control.	P.Value..NMNH_vs_Control.	logFC..NRH_vs_Control.	P.Value..NRH_vs_Control.	logFC..NR_vs_Control.	P.Value..NR_vs_Control.	CPM_s_095_Control	CPM_s_096_Control	CPM_s_097_Control	CPM_s_098_NMN	CPM_s_099_NMN	CPM_s_100_NMN	CPM_s_101_NR	CPM_s_102_NR	CPM_s_103_NR	CPM_s_104_NMNH	CPM_s_105_NMNH	CPM_s_106_NMNH	CPM_s_107_NRH	CPM_s_108_NRH	CPM_s_109_NRH
ENSMUSG00000000001	Gnai3	-0.0448161400051852	0.587323786579828	-0.0416319430426535	0.617670337864111	-0.182098974955259	0.0422331662366678	-0.020844210043748	0.803413360158068	7.68944347090154	7.76032643257426	7.70612920518618	7.72338792326831	7.70089345383982	7.59741775288648	7.73525394192587	7.67933177990459	7.67698963540685	7.74387931715724	7.64376716570684	7.63838925361147	7.57644152230997	7.73784267049726	7.30073233491934
ENSMUSG00000000028	Cdc45	-0.0949699282120697	0.230718687305259	-0.0719753635805667	0.371651600010494	-0.0940790259849962	0.252439345090596	-0.0989397659985052	0.236756791138984	4.90927843527224	5.03443254913356	5.00628753375225	4.89472867277617	4.85174518317044	4.91496554997586	4.88525582399634	4.87370354209818	4.89745522877369	4.96047792325851	4.7575776043439	5.03169409729942	4.96117447486331	4.76568353354195	4.92919867131186
ENSMUSG00000000049	Apoh	-0.384826053080566	0.628806336068088	-2.36805133356688	0.0357550658305326	-1.67612776120872	0.0997926739108246	-0.935453964398179	0.312839613401273	-2.50268234039068	-1.93753595771264	-2.10792598003482	-3.29686487391276	-2.30032514474856	-1.44689712393541	-2.60581665220983	-3.32453184475146	-2.81678031157802	-4.04577107169721	-2.41916469847905	-4.04577107169721	-4.04577107169721	-3.31777902748846	-2.13063730471168
ENSMUSG00000000056	Narf	0.032314515696509	0.739628577533935	-0.0514062143729088	0.608453512661269	-0.474135524647055	0.00030520347514004	0.0821356169643144	0.419389525209166	5.43600453184939	5.60158413864771	5.33821828705459	5.39253750931713	5.52712300006311	5.55063604469464	5.60507176455924	5.61449676000644	5.38288877359987	5.54733920425048	5.23531912463508	5.41690226541679	4.87468690288807	4.94575393211219	5.12366937834424
ENSMUSG00000000058	Cav2	-0.185382841537784	0.436121935654361	-0.268300433975957	0.270538789091844	-0.571806560978725	0.0288767580333525	-0.141896446984605	0.555675388378652	8.70524453130943	8.76507284732825	8.7492395245638	8.73801488588602	8.53214260483442	8.38818814885082	8.68526614091203	8.5466038212381	8.5603123153715	8.65560750995044	8.49108847506128	8.25228995262721	8.45679132268761	8.76636119099367	7.2951939199724
ENSMUSG00000000078	Klf6	0.026703346092793	0.736990373994224	0.022055959685666	0.783557034908926	0.306382554524362	0.00129162019053446	0.0176068148061557	0.827617634801716	8.06136209548737	8.08160199347473	8.10595541603962	8.18141478237053	8.10117990818849	8.04535306478988	8.07732539503265	8.12069395471454	8.10541167792845	8.18375000160741	8.08920834675411	8.03736170618067	8.36741907453696	8.60610598048296	8.20227710449332
ENSMUSG00000000085	Scmh1	-0.0979533878779901	0.421025718991432	-0.186746711227722	0.155548171616341	-0.25012848727156	0.0701188593549547	-0.0847360105595425	0.517920814953293	3.93011842390541	3.80844399773337	3.85407930463643	3.79968376654872	3.78379174307613	3.71540444755365	3.84547168681449	3.81562179907391	3.66382685528719	3.66975788915365	3.50776825240063	3.89629432934451	3.9439569355603	3.44224862745909	3.41040862973542
ENSMUSG00000000088	Cox5a	0.216509810732235	0.125810013682248	-0.397039089089565	0.0115801053553027	-0.176938065598881	0.21868448297736	0.0673193553084594	0.631188236080778	6.73490975379056	6.87938036776186	6.87166828617907	7.2090923267469	6.96708554742531	6.95120281667977	6.73683352445645	6.94228174930584	7.01718643018051	6.20197038645377	6.66322324635971	6.44437360172254	6.29672196691288	6.78527127750899	6.88915110233253
ENSMUSG00000000093	Tbx2	1.55937143698856	0.040765928972354	1.68838104288358	0.0302373170145966	-0.396736450000875	0.650241189789987	-1.29623275633155	0.175908234272652	-3.48159353939375	-3.48692477034509	-3.27360469884854	-2.61211955627273	-2.06712477884218	-2.48728942812025	-4.04577107169721	-4.04577107169721	-4.04577107169721	-3.14566873724705	-1.67401265856335	-1.89836661633198	-3.45372574282392	-3.31777902748846	-4.04577107169721
ENSMUSG00000000120	Ngfr	-0.838886478537581	0.244757531188262	-3.24599766290411	0.00263004646024148	-3.16227230944945	0.00318978164561463	-1.98946825675136	0.0311014899197165	-1.10098362059626	-2.77119795808292	-2.77335083335581	-2.14966474295759	-3.37833651279118	-3.21537395364546	-4.04577107169721	-3.32453184475146	-3.30418347359601	-4.04577107169721	-4.04577107169721	-4.04577107169721	-4.04577107169721	-4.04577107169721	-4.04577107169721
ENSMUSG00000000126	Wnt9a	-0.0954394670964938	0.548354743398353	0.0297965311458639	0.856347125255585	0.76072090554617	9.80670106594597e-05	-0.278721510217524	0.133589112098	2.82811938181679	2.8350786563497	3.13105003814317	2.90648725390398	2.83041120142463	2.80948085848164	2.57844693187453	2.69193455119648	2.75137713284883	3.30660073645753	3.01012967650767	2.44908938898398	3.69637364321311	3.66650578961866	3.7461109042706
ENSMUSG00000000127	Fer	0.0894154252458437	0.251961932807303	-0.202163424850602	0.0223325195291592	-0.461338925043255	4.8784916048043e-05	-0.0143297822291037	0.86066589903896	4.76145643622388	4.65432381321671	4.76725882526571	4.81566773689575	4.7749977055021	4.85750616465911	4.7929058875359	4.67733823609058	4.66732397496566	4.49905928983414	4.41695228092278	4.69709546936557	4.31738392037018	4.18757926209613	4.28982868080799
ENSMUSG00000000131	Xpo6	-0.128751473751702	0.0383285114613983	-0.201431482785594	0.00313369011466509	-0.201637897514086	0.0031826395830859	-0.0982459971627874	0.110560953300791	7.08018804664251	7.13772034271921	7.14063806480105	7.01178908872596	6.97813227102792	6.9821796282896	7.0470452953466	6.97372476391586	7.04367933887223	7.02495655779375	6.89465436880118	6.8260909778954	6.95764416888612	6.86760280173519	6.92704675907922
ENSMUSG00000000134	Tfe3	-0.115379891958848	0.103535048893986	0.088787130612384	0.204738818928041	-0.0284740515020134	0.679922379903935	-0.0928505983454633	0.194163898540948	6.40817490011673	6.44859201937235	6.49079133774496	6.26541727449003	6.3139406064754	6.42511501221003	6.29865603316048	6.40211993698739	6.37336968251517	6.4805682373786	6.47717715932866	6.67064814354658	6.48216295149533	6.35622229770093	6.42195844824401
ENSMUSG00000000142	Axin2	-0.0307437178607692	0.690802285694165	-1.3502897801068	1.50217982915788e-10	-3.47812591444203	2.08531396088207e-13	0.0114171720948661	0.887659115291722	5.05973801970351	5.06191057899877	4.93834061281738	4.953464931503	4.97613372886055	5.02761741692497	4.98785437803736	5.09705036315809	5.00007484916994	3.49287066855878	3.80714124918632	3.74806845906343	1.40115045418287	1.83092347159111	1.49191016771238
ENSMUSG00000000148	Brat1	-0.0122818606192627	0.881797553686742	0.0909844264691717	0.289616191255605	0.550277753878683	4.25046341967708e-06	0.0451801583143219	0.604228819212034	4.76914189504664	4.82586824118663	4.78530931086675	4.68195230375753	4.86943199408035	4.8146708381141	4.76382384941584	4.9305440863525	4.82474860680765	4.83088832081563	4.98479808090021	4.83366246506369	5.24913562842159	5.29731735568633	5.48104398569489
ENSMUSG00000000149	Gna12	0.0447076657254195	0.544647852138254	-0.159513610688992	0.0467505987996329	-0.0325455874062621	0.664851498623375	-0.00472158224503438	0.950020014140179	6.41896295974442	6.55614537265026	6.53112939300332	6.55847142734865	6.53451420277218	6.54788877489048	6.46880975591678	6.52225114175495	6.50393750266999	6.43931252801395	6.42559876517436	6.14488598731034	6.3842189362919	6.50440466556851	6.52544896394213
ENSMUSG00000000154	Slc22a18	-0.478641796505737	0.207757143805747	0.255271178476407	0.463111287070384	0.720200781854907	0.0409957707026702	-0.276251209152711	0.485776408818596	-0.0607374725138671	-0.261953003526177	0.123189950585905	-0.603820967140931	-1.03517842170467	0.0041641589655118	0.264885497168788	-1.14158080900855	-0.128118744551256	0.00660746390361131	0.405676076910481	0.189769204119202	0.702502071463068	0.278581127759819	0.879173032863334
ENSMUSG00000000159	Igsf5	0.149027461090077	0.165471399165561	0.507916045938337	0.000148156664666955	0.475767009147953	0.000310098278033361	0.0662189521159524	0.557823456002063	4.27052610942238	4.17388626084301	4.12782540551623	4.38468971026308	4.49637703997946	4.15763062933605	4.39085632916578	4.11603050684847	4.23718216252824	4.83487070236561	4.53964944481257	4.69014781594833	4.62457783604513	4.63795210998739	4.72098735877869
ENSMUSG00000000167	Pih1d2	-0.309774851030438	0.0401881191270731	0.0751150216611771	0.591996783580897	-0.199729940231183	0.19242091222197	-0.0483262621889526	0.745139212738016	2.50632323980663	2.51186686697972	2.33728465107476	2.29338222089228	2.13942222918534	1.95495359605097	2.24130466568863	2.53460414991026	2.41958180755158	2.51060198006296	2.45849798896037	2.59509051697972	2.28799283622704	1.99811772486929	2.40495224436043
ENSMUSG00000000168	Dlat	-0.0291658725384671	0.598288712425557	-0.0429817544590252	0.445954784578281	0.129371742373094	0.0313981737287026	-0.0576148273867201	0.315371304298983	6.65751955046925	6.79332338088937	6.78321223733972	6.77422907152923	6.68092459936085	6.68929794511189	6.67129415172303	6.71308120243718	6.67970869653386	6.73152671405871	6.68952436744288	6.68411518815245	6.85149597215028	6.88419958074436	6.88955953122646
ENSMUSG00000000171	Sdhd	-0.12974202932656	0.127988075819155	-0.293365501701119	0.00264831526729244	-0.0212174594277563	0.798397780954464	-0.0530890928807404	0.527935558615292	6.99131679127877	7.02547038250176	7.08000724429892	6.98364798237804	6.92288008445358	6.80354417127714	7.02270025686447	6.93766739783221	6.97860802332941	6.74992187725129	6.83958620452901	6.62219402356289	6.8743421521953	6.95013250490388	7.21174862634764
ENSMUSG00000000184	Ccnd2	0.251428824692257	0.0117710112350817	0.189288901839064	0.0513753950519584	0.110107173315431	0.241329589686054	0.228403164105387	0.022838134558609	6.19592631248723	6.30701903476629	6.16816056039279	6.33481385253461	6.54280494119448	6.55405094094854	6.33494820787749	6.54609240903016	6.47519354759921	6.38873797310228	6.48432449599133	6.35860683062775	6.18602757035861	6.53502137712309	6.28957353011862
ENSMUSG00000000194	Gpr107	-0.0238306073584527	0.734825897933653	-0.113437067489918	0.12845474831662	-0.0276634475563462	0.700658393140477	0.0252382012266166	0.727139923953765	6.02736132182459	6.03750997005768	6.07171768827314	6.07089092876749	6.11256829865794	5.89250164363146	6.08749385128765	6.08412922745927	6.04122480048365	5.94869885447004	5.95209216999487	5.89289668421012	5.96545726422422	5.93405789897344	6.15267672107169
ENSMUSG00000000204	Slfn4	0.769972687592494	0.487546881299622	0.582369372104824	0.61672096312944	1.37275704762396	0.22021444027612	-0.0178430712769497	0.988098752482702	-4.04577107169721	-4.04577107169721	-3.60863264298384	-3.62325912181823	-2.57862800306916	-4.04577107169721	-4.04577107169721	-4.04577107169721	-4.04577107169721	-3.14566873724705	-4.04577107169721	-4.04577107169721	-3.45372574282392	-2.18765924300726	-4.04577107169721
ENSMUSG00000000223	Drp2	0.302808056595844	0.491589717793792	-0.699467772580349	0.196761027811187	-1.01538621195845	0.098554848134389	0.202316738592079	0.676133055080275	0.0644675735597555	-0.120462583097126	-0.0262118441755993	0.328227076797124	0.128886177006403	0.280858423709485	0.222761482588396	-0.30988579471653	0.570146433106361	-1.88717764880014	0.142062210937803	0.136245871256316	-0.704798574139904	-2.18765924300726	-0.152657509102354
ENSMUSG00000000244	Tspan32	-0.5441397160558	0.314471917082957	0.129851278450178	0.801201216601524	0.926766461090906	0.0640765613271218	-0.0865552038039596	0.872770058241896	-1.51334347958334	-2.10521171967596	-2.10792598003482	-2.61211955627273	-2.57862800306916	-1.87527346309071	-1.89968747913535	-1.75546903049299	-2.45311343711069	-1.22541062775324	-1.99900522944496	-2.43309769503308	-0.857035257549078	-1.12675105181161	-1.463533489737
ENSMUSG00000000247	Lhx2	0.65408398116613	0.259343968583439	0.649594154822664	0.282388926566632	0.233558417241224	0.710622758120679	0.50144346278765	0.423003074213212	-2.76147425242461	-2.29497006142535	-2.24775653389893	-2.14966474295759	-0.665604205170767	-2.48728942812025	-2.09896353486778	-1.96069061468233	-2.16290929330053	-2.19833730306119	-1.82737693777856	-1.69065322942503	-2.02988332918084	-2.47579564690954	-2.35996981585449
ENSMUSG00000000253	Gmpr	-0.15110077239997	0.235813906315438	0.0154696803036733	0.903816631211988	-0.0451664565661885	0.731725708856961	-0.0227262157618005	0.86544164954437	3.32178099052693	3.074648226415	3.39183271812105	2.92617289973378	3.38692020711687	3.14916972367843	3.24261652608464	3.2869689611675	3.21676877375347	3.24008890093897	3.21059486645737	3.45206264447439	3.31509436461316	3.1183724317321	3.22606939112825
ENSMUSG00000000266	Mid2	-0.0619359527432684	0.643325081699164	0.0565439116266715	0.680642731314334	-0.112760760043251	0.432008528952752	-0.0142047930269666	0.921023284008679	4.00232309868054	3.56131657985193	3.77046292357783	3.74973892128244	3.69928717124237	3.68929492092831	3.83502366839911	3.70701616901727	3.73609229987237	4.01918231794734	3.51177111745148	3.96697923409928	3.71674283561719	3.80830313243095	3.48149083340515
ENSMUSG00000000275	Trim25	0.0924758440507523	0.148266610233847	0.169167900928469	0.0143202296787883	0.353791485588148	2.98497863731026e-05	0.0424971035074719	0.506112821389032	6.43789120747958	6.45190028910691	6.46021892054866	6.47939877150293	6.55433251040985	6.59716678916559	6.40608028770238	6.53940774411792	6.53592069404263	6.67969614815663	6.62631568986319	6.54407178169779	6.73024929509812	6.85428562971592	6.83037321606341
ENSMUSG00000000276	Dgke	0.183807757664655	0.145910258470291	0.0932387685854086	0.477058295460487	0.403711501669553	0.00501193925589989	0.139657684594892	0.307110990532008	2.43853960714375	2.54056192209053	2.65452449838501	2.71607108040001	2.77893343201235	2.72974543408924	2.8236231227887	2.65642939594645	2.57543308341875	2.78212143077856	2.40784698193914	2.74564719284008	2.95248726060029	3.00867338041894	2.90905406122305
ENSMUSG00000000278	Scpep1	-0.0794951157017403	0.280833553329464	-0.11901126771916	0.118402525213743	-0.420497599681321	3.13906558750264e-05	-0.00915553446704287	0.900895231439243	7.72781055298385	7.7392062720637	7.70390678488904	7.65866893695384	7.64653780349362	7.62608817389663	7.82949314657517	7.67988447926687	7.62945909192269	7.63065514836142	7.62933188249392	7.54905390354345	7.31577233609256	7.12542990426127	7.46100937029912
ENSMUSG00000000282	Mnt	-0.00252119055104494	0.977365632299321	-0.293352504038886	0.0052801557598439	-0.436699706013708	0.000234847491005305	0.00519399970897005	0.954810560348109	5.89172091489791	6.0274084095268	5.96490238046116	5.86599957064462	6.00306301135919	6.01633559964195	5.88546578801771	6.05460007231648	5.96339501173019	5.62298479870621	5.73984160874677	5.64240597218546	5.43169847508809	5.35868609083358	5.77609748273572
ENSMUSG00000000290	Itgb2	-0.221616555908187	0.363748038520404	-1.10035545199468	0.00222988239961721	-1.70637523842393	0.000147854742861841	0.0848609941776257	0.738607613039194	1.3018656099587	1.28573822804491	0.91227700073842	0.683206999058987	1.03921953275525	1.12486965319669	1.48130668788219	0.930779684801249	1.22598429532297	0.399741149537794	0.0569625428558262	-0.383221391170834	-1.12053695680496	0.0759327383457383	-0.323901220868468
ENSMUSG00000000295	Hddc2	0.168741310613785	0.0680390871228762	0.155738078144572	0.101341737926309	0.287411924164865	0.00534776015830085	0.132111696491668	0.1730302874079	4.00232309868054	4.12498564175132	4.00996265673705	4.17691144451337	4.30947709773539	4.17466896478551	4.25638152174607	4.24114152420282	4.01556151448106	4.10961924262449	4.33347475907933	4.1570075522375	4.31293095439592	4.3677725514191	4.31437308046032
ENSMUSG00000000296	Tpd52l1	0.0026632499136765	0.967516878069278	0.0303482543372526	0.652744496023523	0.15618187911438	0.030904530408979	-0.0742058798726193	0.295929630236808	4.8379908500749	4.72321869176216	4.75127723866842	4.83245639603619	4.68597392757404	4.77797680542416	4.69616320420406	4.68396582533902	4.70607239927571	4.8255613208186	4.76262543451027	4.81035706309729	4.90162678800452	4.940162254499	4.93712293910083
ENSMUSG00000000301	Pemt	-0.253454465967073	0.210093263571685	-0.644283984409859	0.0114493877577492	-0.261322806478145	0.232273420526901	-0.121486614599869	0.571535149416625	2.09150563517384	1.92005467600751	2.0691336012431	1.70215772763719	1.95292861855526	1.74792282543057	1.81479693761784	1.89250458141288	2.03167410744883	1.70478450757819	1.68748694294056	0.558658583261065	1.70289828762829	1.62329103329731	1.97090842322293
ENSMUSG00000000303	Cdh1	0.0236737842338837	0.711129159730967	0.331640420700438	7.89423674258354e-05	0.114645507205895	0.0897471506225005	0.0580097758981122	0.377038935895998	8.16534472060109	8.19593915820444	8.13483955245314	8.04986734355185	8.25290789892109	8.2705076592774	8.21412777382384	8.26230817857072	8.19206573060228	8.42706202335876	8.4731094086802	8.5960465899418	8.31368844022588	8.26717732367696	8.25664083727361
ENSMUSG00000000308	Ckmt1	-0.734176942996724	0.375560253906984	1.48644949852338	0.0358346919544509	1.75498073983999	0.014716691785741	0.612779266527204	0.418525647577289	-2.28332792823357	-1.52700748486389	-1.65427987732754	-3.03086069532854	-2.30032514474856	-1.64524375285439	-1.89968747913535	-0.712295064749444	-1.22852992392777	-1.51867797408063	0.335141905802355	0.022846505631735	-0.857035257549078	0.41383300687514	-0.152657509102354
ENSMUSG00000000317	Bcl6b	-0.149966361098276	0.895836084164726	0.288266802035088	0.802064924151421	-0.0842185256110302	0.943540949796682	0.504893922158032	0.660909092586618	-4.04577107169721	-3.08512482418942	-3.00190267930277	-3.29686487391276	-2.57862800306916	-4.04577107169721	-2.94675739257322	-4.04577107169721	-2.45311343711069	-3.52663261800773	-2.19384321099619	-4.04577107169721	-4.04577107169721	-3.31777902748846	-2.96948896212933
ENSMUSG00000000325	Arvcf	-0.143997058962047	0.257104820801889	-0.00562653561779136	0.964879208884942	0.397910022235354	0.00477906430070113	-0.167389530554283	0.224132908598501	4.26835856479782	4.15080684870933	4.26117116920152	3.91451413918927	4.26740536853667	4.13071999734691	3.84199741442114	4.15789345798553	4.20889238230061	4.29062742078704	4.31755622880163	4.0159581209432	4.69128601114588	4.38433881761129	4.77327090434538
ENSMUSG00000000326	Comt	0.175519079227226	0.00914338102592466	0.133445459101617	0.0408507669061099	-0.161665721958308	0.0173972227664783	0.160616835085399	0.0172706180222021	6.74078458173105	6.83879969615169	6.82170983341158	6.95134893825716	6.97241489984253	7.00564480102778	6.89817170810406	7.029865402513	6.95798092035661	6.90665170974717	6.99921604856392	6.89568888863299	6.62730950523656	6.56014941388401	6.72721051387418
ENSMUSG00000000339	Rtca	-0.0551488247651921	0.517820136011764	-0.268853135411989	0.00710662172329511	-0.0932280588043159	0.29584068178544	-0.00661544838910633	0.940087277433336	5.4456283750337	5.37138510869904	5.4435591497866	5.34579630104425	5.34062533477511	5.40823467988994	5.38758181467355	5.39778696847877	5.45959581667918	5.21287984269614	5.1350843482253	5.096186219755	5.19934051252808	5.19929338913086	5.5795093437396
ENSMUSG00000000340	Dbt	-0.020913775358367	0.811809817308976	-0.0643856826813778	0.482130853390888	-0.0851004638662136	0.36002672384611	-0.0238027702567702	0.79730890070719	4.84528022542518	4.95937726123321	4.95138926674061	4.90666878892324	4.86943199408035	4.91609171402828	4.87339220214272	4.89290029668662	4.92476917054418	5.0579619515809	4.71481101702093	4.76037600290695	4.81137836302263	4.98248797675489	4.72648471417317
ENSMUSG00000000346	Dazap2	-0.0798972406519205	0.226476803617294	-0.084743508627497	0.205323992712104	-0.127070869033815	0.0662941335299106	-0.0499499519002988	0.450457840294871	8.1084704696327	8.17607309768808	8.21401773156495	8.18795256045205	8.03826283566086	8.02944092587171	8.23414525132723	8.06846430953242	8.0453495320641	8.13020424005978	8.09472284937994	8.01714673955173	7.98064249098927	8.08703981696903	8.0545748080041
ENSMUSG00000000355	Mcts1	-0.136715952877077	0.540229954896199	-0.0293565956594568	0.895828111560405	-0.416382660370753	0.0853806934348083	-0.100864970494571	0.659205180031626	6.25184978292365	6.22707574865245	6.24149838312951	6.27887736102177	6.05267481454727	5.96774409246426	6.26920900447457	6.04776483613981	6.09459961698952	6.12978921093079	6.17164996883715	6.34613784380988	6.23745169222086	6.28815882125014	4.96219200845283
ENSMUSG00000000374	Trappc10	-0.0642673991606655	0.198178654900474	-0.0187297836377009	0.703723934185508	-0.0056091909992908	0.909377523808871	-0.0432765392905612	0.389144144444077	6.85821207851546	6.89335292543925	6.88663815365579	6.79953100340296	6.83334331017895	6.81506016648381	6.8724331101249	6.83173102292261	6.80311513993368	6.83555760627243	6.87575458036929	6.87286061881447	6.8690436455167	6.85725564280721	6.89485861154454
ENSMUSG00000000378	Ccm2	-0.136857241464188	0.0657890203032557	-0.284380514080233	0.00106780061464971	-0.25345576353811	0.00271901902472619	-0.148135166261786	0.0552309502068494	6.07402415214259	6.01468117525043	6.04574609217098	5.97727853810257	5.81962501447035	5.91408082906648	5.85476447576098	5.90850814141393	5.92912257815243	5.72449925383359	5.83076751596246	5.7251708740631	5.77463200306588	5.65679854323102	5.93490529468853
ENSMUSG00000000384	Tbrg4	-0.14613059301655	0.0677854207829337	-0.295765755989021	0.00131659711927772	-0.277988199601131	0.00219565361844965	-0.212616588353466	0.0133969339838703	7.01413394263282	7.09875526568401	7.1739900236743	6.95949174350865	6.94640257922748	6.94680147623745	6.91645626482	6.85834302261996	6.87789118993701	6.8232490077058	6.79798749622926	6.78102752850864	6.86410611819871	6.60206465210915	6.98208678511679
ENSMUSG00000000385	Tmprss2	0.00987113224779224	0.949324354283783	0.128088968106363	0.429741633989226	-0.397912356576311	0.0383563551274311	-0.142604080248732	0.420143177970728	2.09150563517384	2.03543633151945	2.08379336078639	2.04235029904868	1.92613684651827	2.23314691679888	1.82890637312534	1.98127577727802	1.98794745662427	2.08068084955809	2.49938977148997	1.98742380057709	1.57485391750702	1.50707484865221	1.93337003680532
ENSMUSG00000000386	Mx1	-1.74863755107315	0.0978169870640864	-0.419993568089831	0.644944221372462	0.854032142542067	0.28564175181921	-0.248734365927151	0.782610619513649	-2.09296556285163	-2.10521171967596	-2.77335083335581	-3.62325912181823	-4.04577107169721	-2.48728942812025	-2.60581665220983	-3.32453184475146	-1.71461372931225	-2.03438484284195	-1.82737693777856	-4.04577107169721	-2.44667751759649	-1.40176311609115	-1.11001512668132
ENSMUSG00000000399	Ndufa9	-0.0852076906837977	0.376110506759878	-0.36037187757914	0.00176522378101514	-0.148256464525282	0.139741763569571	-0.119991978709515	0.22869659483913	6.8535204884309	6.91063044608608	6.83747469692553	6.87945702351048	6.73402326513574	6.72411378179442	6.79548865169011	6.74776250579788	6.6945203756472	6.5508504570846	6.59364156518191	6.36225376373267	6.55656082073212	6.60206465210915	6.99505044822808
ENSMUSG00000000409	Lck	0.05607577549775	0.858943131513194	-0.128121391796695	0.707899624855591	0.769607368496668	0.0202928146847692	0.368825795280082	0.269916251649409	-0.57987081441251	-0.0762233382873262	0.0945217462444882	-0.317923761643747	-0.439722425764127	0.362434242284955	0.305814381869455	0.059818001567249	0.161527108687996	-0.0707488305740213	-0.529845514378202	-0.307102587774493	0.857305261416135	0.614398346487127	0.224146248853799
ENSMUSG00000000416	Cttnbp2	-0.176527309697198	0.0798075242047594	-0.551371536453893	5.602835268482e-05	-1.41635703268026	2.00087853461472e-09	-0.191528683230859	0.072450890167235	5.26064863666731	5.08400973178068	5.17494808384236	5.07130601603939	4.92799516536799	4.97455440606396	5.07921868508786	4.90807588194228	4.94967726980524	4.83354446290436	4.48978743704388	4.50195890714925	3.96681330554059	3.56842829235866	3.70586106819402
ENSMUSG00000000420	Galnt1	-0.0967834359379456	0.3874983377713	0.0861907803103756	0.442533772048743	-0.192815467580806	0.101082205200637	-0.0641634974130554	0.570640979796745	7.96477536198384	7.88549013880471	7.88901043699296	7.84717216173196	7.79736845773728	7.80102111092928	7.9527973469366	7.82161312432659	7.76786549523952	8.13828333588882	7.92481694159007	7.92496942097118	7.91384553112445	7.88964367886571	7.35822737741382
ENSMUSG00000000439	Mkrn2	-0.0260346662030599	0.738995830902363	0.164858994126088	0.0499552341620616	0.433927743988825	3.67518237831477e-05	-0.0102406425434189	0.900563820548459	5.11506334717004	4.94334883976716	5.04800256824518	4.96778281276728	4.9972024432119	5.06464934316506	5.04940221137793	5.00653659466611	5.0183027202015	5.21593681360504	5.23652901725646	5.13933441835861	5.44600322884711	5.3304668690629	5.62142197490784
ENSMUSG00000000440	Pparg	-0.171900180126124	0.257899620145395	-0.391913478782218	0.0262576723028612	-0.0420017889851567	0.788207651416677	-0.0919995416483506	0.570643398303381	2.43853960714375	2.50460302940384	2.52085823225883	2.38727246670269	2.21883588967449	2.31738707453787	2.24130466568863	2.62921508007199	2.34065738603818	1.82711161512663	2.31926454136884	2.2366450865297	2.63337757842987	2.48139584648929	2.21986771934943
ENSMUSG00000000441	Raf1	0.00378154822786492	0.947887175342636	0.0727636184116554	0.224077673779003	-0.0286409125742741	0.627683287707638	0.0416694278984684	0.483555483019593	6.91819938895833	6.96291244628337	6.96172488164532	6.92859431835265	6.95429707678637	6.97301033142319	7.02001242267333	6.94963415044315	6.99802617371646	7.11804219683982	6.99814643894075	6.93686961930175	6.98239100768701	6.91445670605046	6.85943613187183
ENSMUSG00000000486	Sept1	0.2737848105184	0.18017609921315	0.233031798360174	0.277611336070801	0.971880252777104	0.000104374768903598	0.15629852505594	0.483015863721318	1.8692597916502	1.97364730080736	1.96211951854634	2.01319496125261	2.39524661465179	2.29678367435377	1.75693743982667	2.31309441190711	2.24483209859066	2.05359718181758	2.44181112983041	1.98742380057709	2.56761343997238	3.02285067011143	3.15174306968279
ENSMUSG00000000489	Pdgfb	0.00440390407061386	0.954188636837338	-0.427138272357733	5.30327696369069e-05	-0.473670278024653	1.82560377885349e-05	-0.0176502892480297	0.822070411282021	6.72585496243599	6.86314282793752	6.88166543700884	6.83302566484175	6.79035241715424	6.86081131393578	6.71705576283038	6.82824509799025	6.87938776786791	6.45233211967822	6.51555816038658	6.20866802858671	6.31130626508434	6.29766458854333	6.4432589845789
ENSMUSG00000000530	Acvrl1	-1.03465332841358	0.166151817203052	1.52100047347882	0.0175958292281518	1.77614261331226	0.00634753195473056	-1.25285471938559	0.128526510418132	-1.92481850495362	-3.08512482418942	-2.77335083335581	-3.62325912181823	-3.37833651279118	-2.69168597040522	-2.94675739257322	-4.04577107169721	-3.30418347359601	-1.31669925177279	-1.18509152525561	-1.89836661633198	-0.939634841271662	-1.25771399972866	-1.463533489737
ENSMUSG00000000531	Grasp	-0.124612486754342	0.30840206330753	-0.442637919807765	0.0040816819194234	-0.02321267911337	0.855249813256756	-0.214169345563173	0.126315635265004	2.67290113641556	2.80582756210854	2.73566975030184	2.62264166478684	2.78640081553703	2.48460458149632	2.41034885756631	2.56364453726913	2.61429903045493	2.08959691830579	2.43339475979463	2.4380728304261	2.70988645040451	2.70008224060365	2.73088991247351
ENSMUSG00000000532	Acvr1b	-0.135308859640953	0.097185375516029	0.197880332057778	0.0203112338703686	0.308129517549852	0.00100713479869069	-0.0536177957849242	0.510690509921387	5.4456283750337	5.41949203927553	5.39662813395589	5.34725730334401	5.31116063911739	5.19654986652317	5.37441463776494	5.30481568780339	5.41901054711243	5.63216759022239	5.55047347547527	5.67444193030185	5.73023714748557	5.56531885684815	5.8759391871056
ENSMUSG00000000538	Tom1l2	-0.122884861440038	0.0520525770501563	-0.13525898438534	0.0368074713005594	-0.306853448879677	0.000109072105722335	-0.0669111751422617	0.279195154187206	6.72308783810306	6.69981932322619	6.84556183734796	6.64832634728419	6.61272967059229	6.64209728711039	6.71895108387226	6.69460257000231	6.65836485610018	6.67489062137814	6.56214162919848	6.62947591042269	6.52994883539988	6.38806010687047	6.43096545574978
ENSMUSG00000000552	Zfp385a	-0.0777493115322505	0.345845322190324	-0.289601258986574	0.00359942732588409	-0.317120012555516	0.00207980951939328	-0.118653128329524	0.18466675734138	4.53136055181551	4.60423179836571	4.66006637967136	4.56627619411249	4.49409862018715	4.5031428413497	4.41677718105239	4.47820714581336	4.56191637989743	4.14853687717724	4.39328040361365	4.43704180210986	4.31069930664919	4.20011025119147	4.33371231328624
ENSMUSG00000000555	Itga5	-0.050059172706538	0.470292521414752	-0.10943243655083	0.13534541337286	-0.261480708686924	0.00204302231171946	-0.0895972184734068	0.223594532099855	5.4834943323787	5.51114546523187	5.53374294327353	5.47169629060559	5.34442456910056	5.54700583610279	5.41706768957811	5.4531531764536	5.39130520069395	5.3884259229304	5.45183506040143	5.35821065529437	5.35796651977167	5.23169670907875	5.15118145199347
ENSMUSG00000000561	Wdr77	-0.0317771658992587	0.867681193626143	-0.228797355014223	0.261561820478757	-0.499863992394716	0.0262506300815736	-0.00581527426332951	0.976763126536688	5.04461911733449	5.21994914825519	5.18518106164571	5.151264230966	5.20511132085255	5.01610985875459	5.13422644801834	5.10694835124276	5.19695836854664	5.04312173300636	4.79911285233648	4.91338314936064	4.84415159439421	5.2589032441704	3.90322752770408
ENSMUSG00000000563	Atp5pb	0.0764969257960733	0.283574211443144	-0.0742972412065583	0.304658676266447	-0.165749371347793	0.0320373756702306	0.0234145021983396	0.743675474406552	7.40494990196461	7.39162300755149	7.43116706873691	7.57852329101667	7.45541960876411	7.4198508841386	7.45814027859689	7.43013615043793	7.40990431596172	7.21009061609008	7.36689221016104	7.43939044621477	7.25555629242428	7.35603906669742	7.12387342938435
ENSMUSG00000000567	Sox9	0.221550667290733	0.102898137849733	-0.455456530307953	0.00377768599636007	-1.02299516080297	2.07609885264804e-06	0.198353689718158	0.149951177356862	6.3631821618051	6.43289288657081	6.42862573517362	6.40734189476836	6.69140354560699	6.80354417127714	6.29865603316048	6.76973655652489	6.76422164630969	5.83797666165982	6.04064130154905	5.9922671067688	5.21493774502574	5.68270195116064	5.29130812817524
ENSMUSG00000000568	Hnrnpd	0.264747680234063	0.0129726427370936	-0.234513661481137	0.0281367034713627	-0.373288814095439	0.00154847517929803	0.13198579268054	0.190859080507368	8.08664708487249	8.02068630642976	7.98889537475442	8.30563165162341	8.30728892681091	8.27567149883581	7.96102843371348	8.26636196775033	8.26772646012928	7.7572306908639	7.77591512789007	7.8619646610074	7.60927074474076	7.92097133287837	7.4532941164889
ENSMUSG00000000579	Dynlt1c	0.29186198396909	0.202974832862459	0.158464036327715	0.502051122835027	0.389133375572764	0.107855078555474	-0.112674908289141	0.65858164420999	4.03584029903152	4.04962735725255	3.14509693971838	4.1284516309991	3.90193545111672	3.91335373819485	3.80678661584928	3.46682959567679	3.4655387442001	3.65481711428899	3.69543639550345	4.34567574023498	4.3761912724041	3.78769424353235	4.05075646251334
ENSMUSG00000000581	C1d	0.0912680661917777	0.329432320418192	0.0404691815520577	0.668882922151193	0.0122559574491161	0.897459893856919	0.117807271524887	0.227832130944582	5.55903155670568	5.59988095289593	5.4999834984053	5.60040859137169	5.67625947837101	5.656848214088	5.6142658083838	5.68887071669922	5.70664795352163	5.46921573913969	5.644621305489	5.67912807235412	5.54993993858955	5.81384712906116	5.34471123355047
ENSMUSG00000000594	Gm2a	-0.0506565747465055	0.536859422626603	0.34296641959217	0.000582362922843477	0.793918301978297	2.81328735562042e-08	-0.152195842955034	0.0869230947086113	6.02222509042733	5.98366975540143	6.03729779713597	6.10885373807338	5.85379026324649	5.91238889513928	5.86849022481134	5.88760661186077	5.83147725671287	6.45146779279297	6.3234053614835	6.28827072663672	6.65219972413187	6.90778752691125	6.87230517634157
ENSMUSG00000000600	Krit1	-0.0881840083911873	0.550809962238334	0.0855689486210478	0.5650378051171	-0.230412420454101	0.140187839817223	-0.0792964878007609	0.600272591747137	6.56474384760121	6.50882668439254	6.51769583565462	6.54897985126798	6.41314469317659	6.35791737978359	6.5850773059065	6.32506771680137	6.43708471823587	6.76356594437037	6.48432449599133	6.59082928572244	6.58037691104815	6.52820457558902	5.795406209951
ENSMUSG00000000605	Clcn4	-0.0542421673399751	0.510017618193169	-0.0213467374485177	0.796895605674212	-0.358155177355576	0.000575618188706006	-0.0335028737575556	0.690183886400648	6.34478468550919	6.4504833880479	6.38119829637357	6.32372450037564	6.35783163770188	6.3341022002779	6.41019178581438	6.3165626638811	6.3462087436792	6.44453447254622	6.3493607569925	6.30958283395247	6.13648749072814	6.18240135906592	5.78841471833865
ENSMUSG00000000627	Sema4f	-0.12637577726552	0.468850067549815	-0.135443797193012	0.462442828649258	0.0670481565684353	0.709096696701568	-0.123804919837561	0.517320730606856	2.08166387325667	2.29322972042009	2.03935947884855	2.36436651390841	1.88499255218932	1.68589304489318	1.91078246003411	1.95228808068424	2.16854048553562	1.97878527205875	2.14466795068943	1.82777253397643	2.28799283622704	2.14793249213964	2.13422528920595
ENSMUSG00000000628	Hk2	-0.153629512434946	0.140154847429892	-0.442772786042444	0.000988743075650349	-0.34010302003698	0.00684109484543837	-0.194866448230602	0.0941427167022985	3.28794211923392	3.19234476303555	3.29436266267558	3.00603906482607	3.29043384116885	3.09052665228799	2.97086140964939	3.13402507312626	3.1052262133405	2.8519059112545	2.89225264880964	2.68170269999073	2.85783909062378	2.9579261042368	2.95972368240683
ENSMUSG00000000631	Myo18a	0.00717239615122978	0.918272836791452	-0.109495780976943	0.135941001130016	-0.475665116184794	5.2245340543354e-06	-0.0633712857496018	0.379351503551954	9.18464712701691	9.09480468359028	9.12784798760705	9.11885491954025	9.11573028501624	9.19251526110891	8.98851565892101	9.12663141140001	9.10354669332408	8.93267195961069	9.06541317871836	9.08587134691611	8.79465202450902	8.48827917723565	8.69001281000244
ENSMUSG00000000686	Abhd15	-1.36744800872661	0.0387150535486816	-0.420684013010652	0.458107574392042	0.840068926559623	0.099699868812647	0.204821777342429	0.704226820012597	-1.51334347958334	-1.41257281637194	-1.75502878684094	-1.80001673982879	-2.923766101622	-3.21537395364546	-1.72462603929263	-1.2723279592493	-1.22852992392777	-2.03438484284195	-2.41916469847905	-1.2028846690191	-1.44316627574395	-0.522044153534519	-0.45051194504775
ENSMUSG00000000690	Hoxb6	-0.0656085668806727	0.924010334956085	0.974993645832544	0.140632431218586	0.581363988087858	0.392927021520996	0.216542975072602	0.761169556111866	-2.50268234039068	-1.41257281637194	-1.86334514737689	-0.904017910034558	-1.53329902996178	-3.21537395364546	-2.09896353486778	-1.96069061468233	-1.22852992392777	-1.05852537614783	-0.820583815507019	-1.50911628031096	-1.22027294530866	-1.40176311609115	-1.75886540160099
ENSMUSG00000000693	Loxl3	0.0790009184828078	0.617433687306561	0.535183726518273	0.00308581826228412	0.506272483640433	0.00519985222334174	-0.0841881017781327	0.639711451187989	2.42303408311425	1.98413100095265	1.97790188161274	1.98343825099005	2.48058198602591	2.22589973124428	2.19847607128598	1.9375728498114	1.92750404513551	2.66173581789269	2.58546889136914	2.69101298914641	2.61178758265442	2.57095660275334	2.65604613590689
ENSMUSG00000000706	Btn1a1	-0.767352400204643	0.0682895580226884	0.124699172622423	0.734023604399141	1.57252062496708	9.29788380199837e-05	-0.172651642684091	0.668348940691969	-0.0177837431638531	0.369913365829518	0.15129956278933	-0.281341326529593	-0.0725129583754104	-1.19269400111321	0.384345244939374	-0.38188508178064	-0.0653504008394987	0.483303852645941	-0.0334732698187408	0.38597229346703	2.01944998217567	1.90932997971802	1.16482592373829
ENSMUSG00000000708	Kat2b	0.136929982695158	0.239744113839704	0.141064184287861	0.234569492132418	-0.553876775017509	0.000330300063947927	0.0619249554787507	0.602423227174522	5.67074645148763	5.75408811741656	5.65588719203496	5.8093536421137	5.77527922737654	5.89707153060503	5.83305309521264	5.72573863113586	5.69875812177113	5.89567117801134	5.78436717129883	5.81413518061011	5.31073180125996	5.40407388021444	4.71731078306002
ENSMUSG00000000711	Rab5b	-0.0605614308410818	0.352132390359437	0.0861026827761062	0.19516903214403	0.0924198977024302	0.16733184837146	-0.0635265024264084	0.341574357239393	6.4909080297034	6.57360574170904	6.46617566367533	6.48670872202654	6.41735922977657	6.43810855672524	6.54824167343241	6.43784936647454	6.3462087436792	6.64041695672951	6.54661775789566	6.59703321420984	6.58730746954481	6.53316544149498	6.68171349170884
ENSMUSG00000000732	Icosl	0.538845135737033	0.450279926370129	-2.07089303782104	0.0348402628645751	-1.44064787302098	0.121940821565385	1.07583304669548	0.145112965496775	-3.48159353939375	-3.08512482418942	-2.77335083335581	-2.61211955627273	-2.30032514474856	-3.21537395364546	-2.09896353486778	-3.32453184475146	-1.71461372931225	-4.04577107169721	-4.04577107169721	-4.04577107169721	-3.45372574282392	-4.04577107169721	-4.04577107169721
ENSMUSG00000000738	Spg7	-0.0621761213069032	0.316378008920619	-0.124911705207066	0.0573660019016787	-0.292652229665275	0.00022338887599923	-0.0958566566580972	0.138227971116408	7.24632929516922	7.31037802846612	7.31346130855569	7.18845585733483	7.18650019805193	7.30783586906577	7.20278720226941	7.19169666267857	7.18914990461002	7.20855673390273	7.16533772694019	7.11862350935281	7.01085039131682	6.87738872010661	7.10077752080139
ENSMUSG00000000740	Rpl13	0.121740697180192	0.275299205008069	-0.357545633425119	0.00517429666046174	0.0541398906051445	0.62681791873826	0.0395417910934999	0.723245748415724	9.27581074712457	9.3396087579914	9.43552785408567	9.44302728244813	9.4717151778208	9.50601235000648	9.12735101103044	9.50521612526438	9.54754438416668	8.75527883826736	9.20081140041843	9.03571177537981	9.27221638368078	9.48967356888402	9.45974385060517
ENSMUSG00000000743	Chmp1a	-0.084792892547898	0.326194321386899	-0.153307529971512	0.0904852631426952	0.0123418839657283	0.885999512123563	-0.0957343093405312	0.2802538587268	6.71156715919583	6.90201754976436	6.88218968874955	6.83848999268876	6.69339093450347	6.70567165485414	6.73308717620918	6.66699078048536	6.81254630601331	6.62056116211176	6.83320243915831	6.58147308244626	6.833732233598	6.70731276288414	6.98972656933505
ENSMUSG00000000751	Rpa1	-0.0578069085353237	0.384409878397108	-0.160145068405017	0.0269041649956585	-0.171598392023443	0.0193078928722463	-0.0825512992931117	0.229265227153833	7.22161545003091	7.19891161192874	7.212853838762	7.2518423323461	7.09962590938222	7.10181625899939	7.13093693778728	7.12426023834223	7.13044875145582	7.10765579298126	7.13224410926435	6.90221702797738	7.06679970675049	6.9667285113681	7.08195935714077
ENSMUSG00000000753	Serpinf1	-0.0740693767607602	0.836343541828825	-0.619126758267999	0.145691925474244	-1.15856299925945	0.0207900515387155	-0.440191492788835	0.301085103464499	-0.57987081441251	0.200443032388006	-0.645815673653704	-0.796860135450968	-0.665604205170767	0.133727611080673	-0.41108260623398	-1.14158080900855	-0.865594985878622	-1.13955626797388	-0.820583815507019	-0.839015267268487	-1.22027294530866	-1.12675105181161	-1.93280898108075
ENSMUSG00000000759	Tubgcp3	-0.0176811125041967	0.827235674538824	-0.205214122345746	0.0232680046547996	-0.22340437262451	0.0152256323318907	-0.0774034168808377	0.359717799221762	6.34889333616899	6.41460090622541	6.39007229391718	6.40207970122854	6.36906520706433	6.32903798989874	6.37636665711973	6.29724096699691	6.24458365299245	6.35030420309869	6.17733132971922	5.98566202959931	6.11937625828068	6.06741900191399	6.29328257110806
ENSMUSG00000000776	Polr3d	0.101536152340445	0.171553457056109	0.0139797167092119	0.85033752280957	0.327489192589634	0.000328261893965291	0.00818482934443399	0.913646408584103	5.43407203538224	5.44627822919674	5.38779449323945	5.45281909893034	5.53157336242895	5.58856490471063	5.28896090783923	5.50647289538693	5.50295923949621	5.33787432803387	5.487842174786	5.49472332081732	5.73773180991501	5.72342071413777	5.78314877458409
ENSMUSG00000000782	Tcf7	0.0254876095381418	0.793397621425369	-0.3636301110855	0.00323629808894543	-0.959522372035724	5.06800428841637e-07	0.0395564025252142	0.704516618600539	4.05357059316921	4.11548033743288	3.95321221295314	4.00430108068615	3.91562011761662	4.23186256226314	4.12817910459495	3.98976926091974	4.10014175229354	3.7049968189011	3.57051836309043	3.75252180787715	3.14515316501295	3.20796047880737	2.89610362786383
ENSMUSG00000000787	Ddx3x	-0.0782084596809423	0.541702031006161	0.0678066649871649	0.598012087514166	0.0548748964927661	0.669919530261609	-0.0334065035205171	0.79618178860267	10.0322260558684	9.96383156527837	9.933303226717	9.97677469836496	9.88197371012186	9.83141804274178	9.99992345645586	9.91643725792573	9.9093997860494	10.1022223242603	9.98279918942228	10.0440542515138	10.2449013860436	10.2798885381702	9.57074559942462
ENSMUSG00000000791	Il12rb1	-1.85550960991603	0.0142164622770901	-0.174532320649363	0.761443864113944	-0.198054189069042	0.73210719926047	-0.545914283969859	0.383898746389561	-1.77423934561998	-1.78733478408099	-1.16401028336097	-3.03086069532854	-3.37833651279118	-2.48728942812025	-1.89968747913535	-2.48711523565975	-1.71461372931225	-1.75360993580257	-1.29267805415373	-2.14109810206328	-1.85937323970986	-0.441978916519856	-2.63277677882994
ENSMUSG00000000792	Slc5a5	0.0216575368945122	0.956942708645611	0.332752092059194	0.410335873371541	0.607772243428475	0.137294386384983	-0.0534342456822204	0.905063187162348	-0.246611443624016	-0.166101424522663	0.00493191469305468	-0.516195884670567	-0.127584407076923	0.388632383306043	0.458821176962895	-0.808242882966605	-0.262494553826772	-0.331330246274109	0.370840005338791	0.748974442597444	0.905422890542429	0.537484830250245	-0.0998135361205096
ENSMUSG00000000794	Kcnn3	0.0667549333888688	0.953743774095282	0.639723704401136	0.576676175041293	0.698280944273203	0.543052300756707	-0.0116030979376935	0.992422886987298	-4.04577107169721	-3.08512482418942	-3.60863264298384	-4.04577107169721	-3.37833651279118	-2.92989740972797	-4.04577107169721	-4.04577107169721	-2.81678031157802	-3.52663261800773	-2.41916469847905	-4.04577107169721	-2.44667751759649	-3.31777902748846	-4.04577107169721
ENSMUSG00000000804	Usp32	-0.0304252035781056	0.743923499340694	0.0255683746158084	0.785691851466502	-0.352240234162004	0.00183523748499926	0.00580469625631519	0.951197352903001	7.05085311786055	6.93177114288253	6.94501102931438	6.97964992621604	6.91778926238315	6.93379433750501	7.08391295691933	6.9555805085901	6.89968691503514	7.11149106787639	6.86445123807429	7.02325429448462	6.78352200617747	6.72150766861994	6.36494125823124
ENSMUSG00000000811	Txnrd3	-0.00718324940999837	0.942819331475901	-0.0311401984311774	0.768561987231344	0.745753233767519	7.89249278599364e-07	-0.0872526620020375	0.434894540846897	3.36299309322711	3.28852689728512	3.36207466890953	3.19639819959552	3.43522385505284	3.40800283885694	3.19438845838853	3.21557560064925	3.35513990157043	3.34060951747898	3.35572767488954	3.20152235344597	4.18719143794399	4.05244102371703	3.9971853493137
ENSMUSG00000000823	Zfp512b	0.0697481306045118	0.319421558180606	0.16095685103354	0.0329664897913791	0.0218653193898248	0.758844421610361	0.0369394235783291	0.608637413707606	5.49001988801987	5.46417540277673	5.48280283642892	5.56443144366133	5.58178950341525	5.50421399433987	5.4865810875693	5.48386244921999	5.57983796378728	5.61914131772248	5.63731148901099	5.66738405278465	5.4989073760986	5.35168286368593	5.640960343009
ENSMUSG00000000826	Dnajc5	-0.0152836597562178	0.769889497862015	-0.0144386573042183	0.784362191627899	-0.0349002702837371	0.51216094372632	0.068514322976899	0.207361893191229	8.37364674157778	8.42878042241155	8.40250754025196	8.45013840679759	8.37942526074497	8.3276940100451	8.4660964607012	8.4875304559364	8.45685579441622	8.45320382836933	8.36552206304402	8.33849834991502	8.35068098707325	8.32213144418446	8.4264109614972
ENSMUSG00000000827	Tpd52l2	0.0896984210809864	0.159494771685253	0.0874102265250469	0.176348759007698	0.0924520655414511	0.155634646059408	0.0760614461435747	0.242182070095869	6.08206805641814	5.95197705908055	5.99284226911697	6.09021534609002	6.10959474153931	6.09600717439656	6.04128195128132	6.07491359778041	6.13942348747851	6.11075464792399	6.04202590175651	6.13724348596465	6.00671047845381	6.13015389802481	6.16959165803541
ENSMUSG00000000838	Fmr1	0.00222789671192913	0.991715398022307	-0.118230286319464	0.589522018315472	-0.730509254782754	0.00457806991728534	-0.0301738821978406	0.89056817415137	7.2394298545022	7.15057525147132	7.09319961338911	7.17473810616087	7.20368285645116	7.1104506419914	7.16782976954124	7.14121649429831	7.07797338772479	7.16545940232288	6.96056769362104	6.99063865197659	6.80071871350677	6.93989571010108	5.56321678344748
ENSMUSG00000000876	Pxmp4	-0.195920882228344	0.291024825962696	-0.256120288565864	0.203672044625704	-0.277229452038847	0.178074356610558	-0.0268890835862008	0.890927689820457	2.27543224824109	2.06536598943803	2.09830565427546	2.0989507739816	2.24074512448811	1.57618803063139	2.03769324556843	2.14394131561862	2.16854048553562	1.79476499887892	2.26338095577127	1.54931906046023	1.91754709143008	1.89398587086148	1.78671528513271
ENSMUSG00000000881	Dlg3	0.0458963138390072	0.708418861749959	-0.16669111321065	0.220932125816534	-0.467269717995089	0.00440703151290031	0.0769067160468038	0.565886123055731	2.93583757350095	3.00428679904341	3.06977614818037	3.14356312678734	3.19266021507153	2.85716654538653	3.16131678687374	3.08812598650616	2.99173049290274	2.84665609429802	2.70216346586588	3.01394746420865	2.74996929041993	2.51187138360397	2.34902830595419
ENSMUSG00000000884	Gnb1l	0.200028259725808	0.275583718785719	0.21695935697683	0.259057010911486	0.131582602965255	0.502262122491451	0.13865721323452	0.489198838630883	1.56464659994221	1.5342532778708	1.34840956406892	1.68377204723204	1.65958259359011	1.65384848044962	1.55105679472807	1.2494837169268	2.03167410744883	1.66954032771524	1.50675584061823	1.92566679589296	1.67540993269063	1.50707484865221	1.59167066989759
ENSMUSG00000000901	Mmp11	0.0177786216014022	0.841126279841932	0.21366985938371	0.0286477228581053	0.0655326221943193	0.483442591163913	-0.0158948633652218	0.868178000054196	3.84831582457289	4.1083100336343	4.00419437253463	4.06416207611428	4.04265409685577	3.91560770271612	3.94598994374501	3.91286429650726	4.06199024821081	4.29833920077008	4.14789298112581	4.13329840228838	4.02241849003823	4.03505993471472	4.10240935365163
ENSMUSG00000000902	Smarcb1	-0.0969326611107677	0.0998868462791295	-0.130847722640676	0.0342161985686229	-0.180671280722918	0.0059312432201582	-0.0648389223962234	0.271706253899548	6.24965397456044	6.27375644379739	6.34248180238334	6.16087598458451	6.19062162209058	6.22837160026188	6.2225445139538	6.23992361568956	6.21248744056708	6.15708329715543	6.17417778065609	6.14488598731034	6.19694348136026	6.06313806459226	6.06282153591305
ENSMUSG00000000915	Hip1r	0.105894204913637	0.184246790000767	0.0455604374459	0.566590852679043	0.00310926587160854	0.968885796984506	0.113295044041414	0.168979385099966	5.88466301553501	5.91888958349917	5.8137143795931	5.95876051609707	5.95002277743106	6.018434393612	5.86078556551678	6.07994760107554	6.01695441138637	5.83400285631051	5.94988104761441	5.9752211365564	5.93245486433819	5.70265466218746	5.97394577225553
ENSMUSG00000000916	Nsun5	-0.0170570158795229	0.860771853561687	-0.0253519121385288	0.801065946670303	0.336999534494589	0.00300089328567116	-0.153008931225385	0.158773959340589	4.48170834200721	4.61101207975778	4.57052522680276	4.65860606097653	4.41441029049731	4.50763223329317	4.43764412672336	4.28539566149318	4.48273812023985	4.50573605805517	4.52388031588142	4.5691383111795	4.80028639399195	4.75085445284227	5.11531239793272
ENSMUSG00000000934	Top1mt	0.0796602209963586	0.388660886702835	-0.176225689987687	0.0846038469181939	0.0824031763633046	0.393217524374208	0.0518956721885022	0.595988961888375	4.29628576798438	4.32997874855408	4.4680894140843	4.37755780181758	4.3925582132583	4.57334872531494	4.35960979595759	4.55974516176941	4.35086534005064	4.12704570323961	4.1984378253504	4.28241032617009	4.55651971503805	4.487617154817	4.31193734614788
ENSMUSG00000000938	Hoxa10	-0.139095234208289	0.908761335519868	0.885347913211226	0.43375348230132	0.507766589250901	0.666678441645836	-0.237507157091379	0.852441913798644	-3.48159353939375	-4.04577107169721	-1.98045876929561	-3.29686487391276	-4.04577107169721	-2.69168597040522	-4.04577107169721	-3.32453184475146	-2.81678031157802	-3.52663261800773	-3.014426016908	-1.07113156587882	-3.45372574282392	-1.9476005156249	-3.40950834325124
ENSMUSG00000000948	Gm38393	0.346942527349255	0.44580331649823	-0.115643176894847	0.823224614051474	-0.129971342658321	0.802447430108702	-0.0558616469061515	0.915756308164571	1.10215402144288	1.1983958970307	1.13976323132954	1.71126344281352	1.69175105111169	1.09335822900286	1.20661671578235	0.870079070964912	1.17489931509033	1.38084995537264	1.20441280239575	0.291203575675313	1.92923164965848	1.96912473578985	-0.74290209886551
ENSMUSG00000000957	Mmp14	-0.0574973291020981	0.397521534765724	-0.157751932995572	0.0320063040195855	-0.669947950674012	4.36759730525769e-08	-0.0610211555185058	0.378631001061381	7.69711837677224	7.76432355118749	7.77521494816427	7.53399280829649	7.71710174953737	7.82054782714518	7.65412348306118	7.7330469950817	7.66864698887388	7.60988914288474	7.57273836760004	7.58132989879422	7.15589570389661	7.02115042982567	7.04833367102504
ENSMUSG00000000958	Slc7a7	-0.130325652243237	0.419536090905216	-0.000777689104284107	0.996238621212845	-0.0244132985124352	0.884142012207587	-0.111344289449184	0.525712232847627	2.88014742662726	3.11813329022988	3.02490162581549	2.96475623213169	2.73329878036616	2.88963283170619	2.81655977134299	2.91113969934071	2.97689454116362	3.07929865801675	3.11909868821276	2.76340829822038	2.6405030368025	2.88994153714249	3.43747652714651
ENSMUSG00000000959	Oxa1l	-0.0865433101731439	0.248621637863054	-0.179426482554382	0.0278357894713262	-0.0485052079668593	0.520355641484382	-0.0912994706401653	0.239619889818205	5.86471520517461	6.02867497940514	5.91197340068361	5.93272133255775	5.74493951278535	5.85070788913755	5.81633112309328	5.84979293745895	5.86510119227402	5.80519902590309	5.80000035618567	5.64600085573278	5.82944043963006	5.82197773761379	6.00443490204697
ENSMUSG00000000976	Heatr6	0.0100649688557075	0.867760774066288	0.0691829588130126	0.268676185152817	0.0400235946437251	0.519586483169777	-0.0451199916271232	0.475368179908517	5.80615295283456	5.82140717079581	5.91299992836205	5.88624158550807	5.8123280648835	5.87117555765568	5.80030844308267	5.79370216689992	5.81697235627312	5.8975763055401	5.86167653001847	6.00352021396116	5.93969379626313	5.82703619702494	5.89396487438773
ENSMUSG00000001014	Icam4	0.807847571560282	0.103010509542788	1.19363698976236	0.0207542476911158	3.19516359347628	6.25837119228727e-07	-0.929154752886552	0.14047524993927	-2.76147425242461	-2.29497006142535	-1.98045876929561	-1.70005978643134	-1.690268914649	-1.64524375285439	-3.39405025992105	-2.84589772384032	-2.81678031157802	-1.13955626797388	-1.82737693777856	-1.07113156587882	0.366691454442249	0.576454083072774	0.620365870100708
ENSMUSG00000001016	Ilf2	-0.160831805592248	0.0316125228756119	-0.149422041924662	0.0461424361798719	-0.10000593908914	0.167524774164018	-0.120881871057292	0.10192951289194	6.99131679127877	6.94222644448821	6.95899406745977	6.8867593520581	6.7219045941859	6.79193551201035	6.93777069947354	6.77388440735907	6.81463377430395	6.91545381633451	6.74838420376733	6.77337818094774	6.83838738040457	6.78162813731906	6.96939201625044
ENSMUSG00000001017	Chtop	-0.0737257342753743	0.234145007556397	-0.287460012977734	0.000236525392822058	-0.301874555208913	0.000152259977321225	-0.11064320791025	0.0882942995187203	7.29132323719539	7.24568086362977	7.24581785422967	7.29298292827589	7.17018114820815	7.09362766422729	7.0817051728698	7.15400309149701	7.21664211626181	6.97741173437157	7.01974080968169	6.91915226454778	6.9647581152112	6.99217093468074	6.92066632560772
ENSMUSG00000001018	Snapin	0.0130019124843654	0.891750414883663	0.0117272073527941	0.905019870029258	0.387057803712792	0.000848188579850519	-0.0903249341696721	0.379475800436531	5.09196202398071	5.08522759297393	4.96233899564982	5.18923340770499	4.99559265160147	4.96479228544614	5.04638638953286	4.9305440863525	4.87162073138978	5.15246838042517	5.15952832393082	4.80821960245051	5.40160818492706	5.35588887811507	5.52587153682081
ENSMUSG00000001020	S100a4	-1.53555504966709	0.133709851244233	-1.30505550040008	0.206303273452685	-0.98678866796592	0.32598452170684	0.304113929676219	0.726325137301838	-2.09296556285163	-2.51352246440288	-2.77335083335581	-3.03086069532854	-2.57862800306916	-4.04577107169721	-1.72462603929263	-3.32453184475146	-1.71461372931225	-2.84457790845967	-4.04577107169721	-2.79959403223782	-2.71111881646279	-4.04577107169721	-2.63277677882994
ENSMUSG00000001021	S100a3	0.540651908595712	0.106103102555609	-0.115906868490661	0.757266608342015	1.23100461764073	0.000976687561496159	0.351753160181865	0.330692744167701	0.0644675735597555	0.807843083567341	0.862135160837948	1.31706964470571	0.88081240304738	1.09335822900286	0.782554177005912	1.20101924334651	0.856140155567427	0.753945666919347	0.87213852291005	-0.383221391170834	1.43432841633878	1.71346220334577	2.29084883255297
ENSMUSG00000001025	S100a6	0.0893113451738845	0.678208345538992	-0.562492045805614	0.0197803561080667	-0.286379108200897	0.203274742535385	-0.0244298308569579	0.910986508337193	10.3701997899358	10.2550517681941	10.383251031355	10.7096528474326	10.3288596716206	10.2285259515431	10.2064961096183	10.3047352658955	10.4286627241237	9.26996646376353	10.2058807682946	9.86599227374711	9.52527715791079	10.1571743251826	10.4789106164064
ENSMUSG00000001027	Scn4a	-0.784417451617881	0.494388466527739	0.983397744622943	0.328808390854313	0.00889962127108701	0.993556229323889	0.935358518837285	0.366730772014591	-3.48159353939375	-3.08512482418942	-3.00190267930277	-4.04577107169721	-4.04577107169721	-1.75567883617978	-2.60581665220983	-2.84589772384032	-2.45311343711069	-3.14566873724705	-2.19384321099619	-2.14109810206328	-1.85937323970986	-3.31777902748846	-4.04577107169721
ENSMUSG00000001029	Icam2	-1.00653106853597	0.318051205334123	1.11867931470142	0.219552581833597	2.59586631599817	0.00470685443779512	0.0699730727977261	0.943021225444321	-3.48159353939375	-3.48692477034509	-4.04577107169721	-4.04577107169721	-4.04577107169721	-4.04577107169721	-4.04577107169721	-3.32453184475146	-4.04577107169721	-2.84457790845967	-3.014426016908	-4.04577107169721	-2.02988332918084	-2.83621515983836	-2.13063730471168
ENSMUSG00000001034	Mapk7	-0.150029646616439	0.066092000703738	-0.0743567455051659	0.353615363901056	0.257862093449072	0.00380439602241567	-0.0561275900151275	0.490756908426167	4.90370327834618	5.09734999318818	4.88702389105207	4.7651901288131	4.88168499866349	4.79888454537072	4.82845293815436	4.94716854773091	4.94014805555815	4.8255613208186	4.92451873819324	4.91537044899388	5.19087163141641	5.14361612521586	5.31095691707036
ENSMUSG00000001036	Epn2	-0.0157485472750629	0.757273867858404	-0.0438824553602624	0.400170393857001	-0.261445635248683	0.00011492966884907	0.015751519535355	0.761847509399157	7.0017922859013	6.93886203818824	6.99434021317371	6.9687757741461	6.95471138241611	6.96432684194244	7.00105605033201	6.96241137367601	7.01945055563969	6.94461702967036	6.94510976699902	6.91270047908004	6.78513037506372	6.68742481564146	6.67651595416532
ENSMUSG00000001039	B9d1	0.165451419128625	0.161884420005839	0.104054313319887	0.392287035143484	0.0623509715810031	0.611973887357975	0.142058667354666	0.260677615585677	3.52790313739351	3.50782629657899	3.75451698794917	3.74087357616699	3.71502438935154	3.85112619532458	3.72615815640169	3.79536127349262	3.72725461348791	3.62752749985151	3.80714124918632	3.71193795658592	3.41404480345795	3.69334543608758	3.92251500627046
ENSMUSG00000001052	Sec24b	-0.0733730339202072	0.282415184997243	-0.0678804056755773	0.325126323476353	-0.179132671994514	0.0174370952006834	-0.128580911143587	0.0762852285828903	6.51029758654093	6.55306796322432	6.62651792525438	6.49562969648335	6.50596389654421	6.47372701590721	6.52405511529944	6.38052171429809	6.40002870987098	6.48437615246554	6.4213491604901	6.59207220752392	6.41311087872421	6.26821365205425	6.46917664870468
ENSMUSG00000001053	N4bp3	-0.0888429891756601	0.537040916167727	-0.290704263535629	0.0722870750456782	-0.14454668693645	0.350085650821891	-0.0690893096409377	0.653951488083124	3.93832195219109	4.21229330078644	4.09201693194708	3.87454435098461	4.14785339187234	4.005113288619	3.74488250220515	4.09960028684815	4.22467736172969	3.53590885499632	4.13756798335304	3.72559315039266	4.01146758579411	3.73269128715947	4.03902249740393
ENSMUSG00000001054	Rmnd5b	-0.109945209803388	0.18730873813707	0.0174883077241423	0.832110960396664	0.0677107398825436	0.418458834005327	-0.0522890529188382	0.541526142311439	4.82034459728941	4.94334883976716	4.97320624420855	4.77390774797619	4.71951731050682	4.90819004228201	4.94962455563175	4.79629588123647	4.83506853407097	4.84675231156834	4.92751836768651	5.04808941333151	4.96259659072382	4.90040165818625	5.07852876115137
ENSMUSG00000001056	Nhp2	-0.0589491769737842	0.511736284117217	-0.397764125045891	0.000444590029328901	-0.151015807397725	0.110874993666295	-0.0378813569492653	0.677833452801058	7.3048695453896	7.32540053465646	7.2704563440975	7.24813231712938	7.18084491951845	7.28839972585524	7.14157436566407	7.31565896880137	7.33189198654087	6.80068965006336	7.09070031757801	6.81335869417262	7.01222439621742	7.0850404078576	7.34905009311194
ENSMUSG00000001062	Vps9d1	0.173112159637072	0.117118965309281	0.0626542403741368	0.579073211276843	0.476827402934083	0.000377844960618036	-0.0359578234902487	0.761677599703376	3.30918424216077	3.44090476566084	3.40648468475623	3.58117737294657	3.43522385505284	3.62738683000282	3.35900510605849	3.440978026048	3.24799877241693	3.39915825003184	3.58198610625907	3.35583131592214	3.86706925860063	3.67101388255448	4.02421954641146
ENSMUSG00000001065	Zfp276	-0.0534578383699982	0.54721603884456	0.247259041350976	0.0120183650404873	0.512724085660898	2.09313101646911e-05	-0.031111085972368	0.738329555501016	4.79044589004339	5.00642098565497	4.96035430733494	4.8029467747783	4.89728747692894	4.91271058119269	4.71907114601596	4.92309349675581	5.04344091768724	5.07377483141448	5.28059635154589	5.15623873263845	5.46719788257812	5.38087066702738	5.44592961321081
ENSMUSG00000001076	C1ql4	-1.12648190884746	0.241657411296333	-2.14177327353596	0.0555927829651346	-0.0780322636258934	0.93048179303981	0.145638735533342	0.869683551978155	-3.07706190738603	-2.77119795808292	-3.27360469884854	-3.62325912181823	-2.57862800306916	-4.04577107169721	-3.39405025992105	-2.84589772384032	-2.81678031157802	-4.04577107169721	-4.04577107169721	-4.04577107169721	-2.44667751759649	-2.47579564690954	-4.04577107169721
ENSMUSG00000001082	Mfsd10	-0.0281021320993737	0.773883142205866	-0.014242577263234	0.886073512955197	0.14363143190196	0.15971663708395	-0.0263141510224463	0.794292864080765	5.78886676744166	6.00955867648426	6.10713053970497	5.92099576954285	5.9383389448785	5.9737054936799	5.8795470349508	5.90756461252973	6.05541691620461	5.96937595525521	6.10895401418768	5.77855008423303	6.02588305252582	6.03368586446005	6.28585492893005
ENSMUSG00000001089	Luzp1	0.0338926625472178	0.608328249511971	0.19359261447367	0.00920330603434166	0.0809115004739551	0.23659224318451	-0.0115701112090241	0.863994933121278	6.74468788508565	6.56490197151345	6.70713935236955	6.69612003408484	6.75177412656442	6.67672844447946	6.72933107422074	6.59379818549628	6.65836485610018	6.95013484474006	6.78274652673618	6.86259760701746	6.80468873965933	6.69186811285237	6.76108552901797
ENSMUSG00000001095	Slc13a2	1.28867455323519	0.337875497011821	1.58663979220515	0.242862933600305	1.41743590286403	0.3057593174034	1.14094451767698	0.419834215231059	-4.04577107169721	-3.48692477034509	-3.60863264298384	-2.14966474295759	-2.30032514474856	-4.04577107169721	-4.04577107169721	-2.48711523565975	-2.81678031157802	-2.38333955257511	-4.04577107169721	-1.69065322942503	-3.03515982671009	-3.31777902748846	-2.96948896212933
ENSMUSG00000001098	Kctd10	-0.145206691717226	0.0123044439288464	-0.0480819314139787	0.366843902226911	0.190905957205343	0.00196028974275298	-0.144572913189823	0.0139560424937644	8.23692553173965	8.37465138677661	8.3333594162132	8.20487385603232	8.15318812511783	8.15040550261881	8.16995279887167	8.16262147602944	8.17976936661791	8.30772622436173	8.30149801719848	8.18736839183644	8.48204982306066	8.52064203103899	8.51669573572322
ENSMUSG00000001100	Poldip2	-0.0740008587545491	0.293244487862048	-0.0210926116969024	0.763445123681271	-0.106175494627686	0.145983709365243	-0.031748182552974	0.654783312609018	6.44270486518745	6.45567190278142	6.5414550397126	6.44944279319743	6.37154972149496	6.39635259583459	6.50055838956271	6.40746934602952	6.43843905123798	6.51778971344096	6.46329220643354	6.39181589257142	6.36713892239926	6.2335847242108	6.51807160093271
ENSMUSG00000001105	Ift20	0.221278244304637	0.0577289420013074	0.24979105252621	0.0392568924718799	0.605515306728317	4.36760200605227e-05	0.131010436692264	0.273586471460556	4.46097932869644	4.41573465184045	4.49575922511343	4.72417144489728	4.75800685758188	4.57192041342375	4.43994415480541	4.60001728879458	4.74599652618851	4.58983404329692	4.75926217758369	4.80393515720951	4.92515820202671	4.940162254499	5.32189288343594
ENSMUSG00000001119	Col6a1	0.0354466257262502	0.945059969421298	-0.36511520513924	0.521830070828505	-0.609128222433278	0.311290391628038	-0.17841700002232	0.753202766036998	-1.29248052982556	-1.41257281637194	-0.645815673653704	-0.746125337044109	-1.690268914649	-0.911263005709329	-2.09896353486778	-0.30988579471653	-1.22852992392777	-0.981804677394911	-1.82737693777856	-1.50911628031096	-2.22328101199027	-1.9476005156249	-0.664064286027261
ENSMUSG00000001120	Pcbp3	-0.0798581910006291	0.702848087847041	-0.208842615399409	0.361088700431928	-0.308205063583843	0.202416774758843	-0.0402960147368763	0.860983754109569	1.93632735072912	1.82993701085246	1.94616259292462	1.8578656430258	2.19658879669807	1.54158110159566	1.88400342414094	1.84598290294366	1.86441712929822	1.7504761468552	1.26258148647195	2.18486396310373	1.45063559069898	1.33594821759475	1.99540213569449
ENSMUSG00000001123	Lgals9	-0.0551682556964934	0.537467747129036	0.0432573776168361	0.630941553217695	0.285107247968563	0.0051144503013318	-0.0701066945841315	0.445284270650503	6.80312793344998	6.8322865750298	6.88820493093276	6.8614213190894	6.75129723410473	6.74327518331984	6.92510195969311	6.70332788710645	6.68199733769761	6.99620327104768	6.85069027134898	6.7994373906265	7.11810993330573	6.94548841889728	7.31144098856198
ENSMUSG00000001127	Araf	-0.0323086851772434	0.530825142308316	-0.0371269380024151	0.478007902865544	-0.0022878108510147	0.964903743359078	-0.0201414509222113	0.701137324962012	6.77820827746092	6.77947141493606	6.80411183496829	6.74875187009833	6.77729499810696	6.74200564388085	6.77240323648206	6.77129339842598	6.7582690060158	6.81655172739544	6.67977314397027	6.75240886909609	6.79833144332235	6.77902025027142	6.77794998297654
ENSMUSG00000001128	Cfp	-0.23453679105158	0.0778878499793204	0.192537294359247	0.135889357091667	-0.171045747677788	0.214010835907276	-0.113731986544607	0.408723812489118	2.74949201463608	2.85234880471299	2.80366439520845	2.58350723189827	2.35563684178232	2.70389648880911	2.77343766188277	2.69193455119648	2.58524817030933	3.01523117622165	3.05470971731877	2.88196620444572	2.86394004083575	2.47109257632595	2.51916017134338
ENSMUSG00000001131	Timp1	-0.0669982846062069	0.339379468240026	-0.424416490420232	2.30235605575071e-05	-0.399444547484217	4.69884933288802e-05	-0.0914444218635699	0.21609746165677	5.56963257800981	5.51205133150345	5.59898049691615	5.47370427410618	5.49558003815566	5.51540310992562	5.50646919659425	5.45185932796034	5.44888422390252	5.2087937791885	5.14026497871973	5.04446207781084	5.02382117119312	5.18202524216375	5.28883310614862
ENSMUSG00000001134	Uxt	0.160116866951923	0.379966956218876	-0.213315001693208	0.284948922197701	-0.138984490393325	0.482828650360617	-0.0144622891497765	0.941568744647398	3.97067740040895	3.91090394628862	4.04409626708437	4.31770688171107	4.15363922329656	3.93573646958971	3.90328908097417	3.97903065953314	4.01918648702619	3.4554232837883	4.09817747360964	3.79631517692263	3.37185414171172	3.84067698938483	4.34089820854654
ENSMUSG00000001138	Cnnm3	0.0210465191677978	0.795175671639612	-0.0947077662395541	0.270782934977685	0.132059578767843	0.126170760371697	-0.032934789169154	0.701571226039539	4.96119479149812	4.99350641305496	4.85959992522177	5.03822013046644	4.93305016386116	4.88652189860445	4.79470419615745	4.91935372304347	5.00007484916994	4.83884212129698	4.93349898091035	4.73134055439774	4.96259659072382	5.07553803048482	5.16609240360994
ENSMUSG00000001143	Lman2l	-0.228526911584864	0.0182208371316874	0.00222809696057258	0.980099941663887	0.215379526291037	0.0246204721221497	-0.00925873678391653	0.919722593498671	4.52229369333904	4.50943523365067	4.51886838384919	4.24589634595298	4.3925582132583	4.25518819481322	4.59246397673784	4.41852328938916	4.50359089385137	4.62858479317959	4.4938404329469	4.40345393279053	4.81453189635235	4.55257797576314	4.80652613136394
ENSMUSG00000001150	Mcm3ap	-0.0856891916704434	0.19431878702907	-0.142631192502011	0.0413529686165278	-0.0995387022117784	0.141597605025721	-0.0934246595033095	0.168464996316185	6.70236419893334	6.78547778254344	6.74510085805561	6.63163705946017	6.66986440258126	6.67639618474886	6.68783927334924	6.62971475302244	6.63374777068737	6.58395946169099	6.59505716767028	6.62887048837781	6.76774571952137	6.48852994506096	6.66892231546364
ENSMUSG00000001151	Pcnt	0.06113130202497	0.438513150466724	-0.0868007933662662	0.28451983289833	-0.580098933803437	2.32631775671137e-06	0.0126256244570264	0.874676995817727	6.8382579221221	6.68824453726181	6.82280261339628	6.74764591992984	6.818396254207	6.96921773424367	6.66442591723813	6.86516304058032	6.8643516648651	6.62746529062415	6.70446598405465	6.76678916097862	6.28312741144422	6.08863519304896	6.23211833152808
ENSMUSG00000001156	Mxd1	0.173682319916969	0.145053369553882	0.406154893017465	0.00276693303850298	0.352192550274621	0.0083891972516638	0.294210662900772	0.0268383690274971	3.11055608341222	3.04991121829947	3.14159801556523	3.1368205869377	3.17570043646724	3.50399707643331	3.28928438633277	3.53684265864802	3.37224796508182	3.45886804245658	3.52371350343205	3.55762479803626	3.39731630603562	3.578061592113	3.40584752442467
ENSMUSG00000001157	Gmcl1	-0.123580845197093	0.145261521341452	0.011291101749368	0.891525091010436	-0.00640982462181494	0.938598492475785	0.00208551283959579	0.980173547567162	6.04139239295848	5.99925878938431	6.07171768827314	5.93951749100971	5.9223294322221	5.88274230223557	6.016838633405	5.97846883375845	6.12771790584291	6.09700311286168	5.99132360736617	6.05850561374228	5.97887140349543	6.26448965037452	5.86684117593991
ENSMUSG00000001158	Snrnp27	0.315987693164649	0.030139251620605	2.7815758576466e-05	0.999844297175645	0.342235319337489	0.0237902172320527	0.269549670268252	0.0721565629442173	4.88118467342124	4.54704421339623	4.59759285263615	4.85727865472042	4.99881044058248	5.11259144973736	4.73788709979508	5.11023264729633	4.98717690980963	4.48898584009912	4.7575776043439	4.80607897029644	4.7907106410346	5.31182387085767	4.97148172964236
ENSMUSG00000001166	Oas1c	0.240367429484468	0.221131668423269	0.855848615137907	0.000245089140151708	1.08161503904805	1.83913890366582e-05	0.000236693509636288	0.99913653397298	1.44691795162121	1.50543120520039	1.41947776109646	1.58815569237927	1.59301043443288	1.87381616804922	1.66555004178387	1.1251260551044	1.54042423856334	2.13336898891104	2.49938977148997	2.28663190031168	2.37600494339287	2.38590511126043	2.79508237533184
ENSMUSG00000001173	Ocrl	-0.121773376376792	0.144588322637686	0.0102275034463029	0.900835424828741	-0.133369309981731	0.126207227636799	-0.0882437534311391	0.306464199946413	5.06723846786132	4.99868612321811	5.0348599766579	4.91555946975478	4.98751663917917	4.8469159761424	5.12281888003112	4.82055899915044	4.87762373142855	5.1136580937884	5.01754220139604	4.98514896435423	4.96685454662005	4.79489210998432	4.92601673675874
ENSMUSG00000001175	Calm1	0.077171557336067	0.196740245509288	-0.224430695701672	0.00145057555755633	-0.4073816406015	3.66838860940164e-06	0.0596672176759245	0.32065444758593	9.49799997797786	9.39030936126866	9.42504226720836	9.50111292178843	9.51428636950318	9.52901317878231	9.44444111238423	9.52026247884327	9.52819653734842	9.21882008495961	9.24039857413402	9.17845364476637	9.05393932167826	9.14666867804526	8.89288267413769
ENSMUSG00000001211	Agpat3	0.0399979770242531	0.456488885502223	-0.156285280374596	0.0102004785187312	-0.293637629378513	5.97097240939049e-05	-0.000623401856885586	0.990888908345339	6.53530088614222	6.5938552494112	6.61268452327145	6.58410090517076	6.62267139210785	6.65833956564821	6.58403780704246	6.58792052212411	6.56968428711359	6.41823365989634	6.43879866949109	6.41798368155111	6.30010068374367	6.21441010747957	6.34482794688333
ENSMUSG00000001227	Sema6b	-0.187780945106394	0.204802363143098	0.121132983274137	0.408123191759024	0.345335646004068	0.0255615263796029	-0.271667810758053	0.107400152667796	2.27543224824109	2.37517010110674	2.28749416423786	1.99093516565961	2.10400239583554	2.28984996450523	1.81479693761784	2.10496186039637	2.23239371531065	2.49054648642615	2.20524515503267	2.62454279086389	2.66865807393532	2.60904383547216	2.67132873459222
ENSMUSG00000001228	Uhrf1	0.0627118537794225	0.307559460389873	-0.408955745283873	5.58122915740014e-06	-0.509681041929319	3.92150298883467e-07	0.0265911811192865	0.666919218049531	7.77800076189147	7.78433216683434	7.76885030990274	7.73375805691849	7.91018328041699	7.88249598006444	7.69321170735706	7.85282895030291	7.86750013627353	7.34209461882117	7.35217754867307	7.41325999607439	7.25439562986406	7.30510704633511	7.2440481244632
ENSMUSG00000001229	Dpp9	-0.0242962303919132	0.679651012343008	0.0909098263242285	0.138417506013961	0.0840251565288481	0.170177472538793	-0.0529356968380847	0.38465005888132	6.63035005521251	6.68744284263672	6.64640537184861	6.56067717201252	6.63977741921995	6.6932446166175	6.5609772654155	6.63770267011577	6.60749982934818	6.74075361402505	6.72357529113904	6.77392590998449	6.80230803518001	6.64107414991404	6.76687715952152
ENSMUSG00000001247	Lsr	0.0223687479412895	0.733858726989689	0.0950338091617153	0.164503722687786	0.295240992129933	0.000342829364053968	-0.00297589949551913	0.964561251542721	7.41502739298315	7.53042104931517	7.57947845626092	7.46316190070391	7.49782771938598	7.63415171035188	7.41699368113551	7.54258931762891	7.56302923524465	7.59763615353731	7.60868984626492	7.60799293426722	7.82262138169674	7.71973450094618	7.86903568310486
ENSMUSG00000001248	Gramd1a	-0.0929739813614701	0.274560229908346	0.0661973266350389	0.438384307344532	-0.00322328750460255	0.970048457713138	-0.0761258094234707	0.391041452175979	4.99828786795876	5.16110691468534	5.06195231240259	5.00805699302829	4.91442793154579	5.00556818871421	4.90036709094868	5.10530339519096	4.99271872363794	5.15989507640491	5.08222839142108	5.17957687313954	5.14526249904958	4.87131500274082	5.17281949564865
ENSMUSG00000001249	Hpn	-2.17612242479866	0.0957792669964609	0.357983533038432	0.735166420509589	1.73311892552633	0.0796951703526961	1.25001095739562	0.215758629946887	-3.48159353939375	-2.29497006142535	-3.60863264298384	-4.04577107169721	-4.04577107169721	-4.04577107169721	-2.94675739257322	-2.20002409143717	-2.16290929330053	-2.38333955257511	-2.68630981331858	-4.04577107169721	-2.22328101199027	-3.31777902748846	-0.518243556614332
ENSMUSG00000001270	Ckb	-1.98393012599982	0.0851979570343883	0.155029561983015	0.86904703071596	0.790882332786607	0.375373052489427	0.68107912712116	0.45624246228783	-3.48159353939375	-2.77119795808292	-2.40260888198435	-4.04577107169721	-2.57862800306916	-4.04577107169721	-1.72462603929263	-2.84589772384032	-2.81678031157802	-2.38333955257511	-1.82737693777856	-4.04577107169721	-2.71111881646279	-2.18765924300726	-2.13063730471168
ENSMUSG00000001280	Sp1	0.0758428422821629	0.512539386072751	0.0182100202085174	0.875967294399556	-0.120330202396858	0.314216817448728	0.0708825439768193	0.54829558461869	7.04199849402149	7.06674564028896	7.04695635440869	7.10239249357347	7.17018114820815	7.11438064273531	7.05005974156156	7.13800205876669	7.18229525294402	7.20317526690969	6.96823498767494	7.03106518836964	6.97712373181342	7.2556913610422	6.57301230464785
ENSMUSG00000001281	Itgb7	-2.03431982240522	0.0312967168011957	-0.606949692506087	0.44366034229424	1.29424741442245	0.0570685630384991	0.678662935504606	0.335104721908543	-2.28332792823357	-1.78733478408099	-2.77335083335581	-4.04577107169721	-3.37833651279118	-2.69168597040522	-1.56852692149042	-1.75546903049299	-2.16290929330053	-1.63136711803534	-3.43983638191388	-3.29211516310012	-1.44316627574395	-1.25771399972866	-1.11001512668132
ENSMUSG00000001285	Myg1	-0.0293208166656216	0.743867391424418	-0.137798363124345	0.152472830898967	0.0856507634776289	0.358084046371685	0.0297041476491087	0.751515729789106	5.04335202773135	5.06191057899877	5.06102651412444	4.98759208473209	5.05089325457252	5.04728043801005	5.04336425017996	5.16020575305378	5.05408177387916	4.84806647024214	5.07953407052782	4.81887537766434	5.15773216463739	4.92703010254739	5.31946982258483
ENSMUSG00000001288	Rarg	-0.1414350271868	0.0776618027496367	0.0192574767559544	0.80380563777089	0.0307496664972353	0.694194873660907	-0.11321005032684	0.172550057527095	4.78590715726695	4.85471982150153	4.84353799460849	4.59361634075659	4.69393693994471	4.78292360265008	4.65913157056907	4.73379045276474	4.75906276829066	4.91229338309678	4.84425537325453	4.76919368359738	4.94831195315147	4.74016814796946	4.87412754143163
ENSMUSG00000001289	Pfdn5	0.0490595074348432	0.683160378044368	-0.0158951288745204	0.89647674551949	0.187961977537057	0.135561255055484	0.0399406191899008	0.74653012565488	6.26875492074582	6.00248541034285	6.05228295483393	6.18313553799904	6.08709553213328	6.18745203453319	6.02834802136686	6.25261137749564	6.1625535204197	5.7661086661494	6.25281434974117	6.28673631801392	6.27685350236061	6.14966629471743	6.44881250892133
ENSMUSG00000001300	Efnb2	0.0509949668437351	0.541938944571835	-0.464853445935605	5.1160170530963e-05	-0.188798943108572	0.0388279340330162	-0.00719239356358514	0.932561876873407	7.13890762063013	7.11851805386508	7.14173311855547	7.19171253472193	7.18896742853791	7.17208103717133	7.04175481091926	7.16470432707836	7.17418903760547	6.77535639193351	6.69921012431704	6.51618908506075	6.88600576655678	7.16791249589145	6.78893846833673
ENSMUSG00000001305	Rrp15	0.0743211948546731	0.366582491806693	-0.101127859884493	0.234384937302235	-0.135908699010596	0.118463609242684	0.075613336588936	0.370323144668744	6.45180680127367	6.24680062014102	6.29405590338456	6.32743043015687	6.43052532742327	6.45950774270024	6.38235854333295	6.46311451635385	6.37124389111912	6.03949759850406	6.31312041641136	6.35348558669275	6.15215228387001	6.16891830477483	6.26081624970834
ENSMUSG00000001313	Rnd2	-0.00139997683978343	0.992412207661296	-0.356721951244269	0.0404192975862509	-0.173422149816649	0.286763580597957	-0.0660869132123088	0.6817047686748	3.43819383025479	3.50418876315765	3.67928925760896	3.81876622049074	3.29567619870306	3.43967201379147	3.49794378201831	3.49222607528279	3.46021490570822	3.12337955842291	3.45884701903789	2.96873181927813	3.26986098371822	3.17659952860848	3.6682695802233
ENSMUSG00000001323	Srr	0.262317208852034	0.042881375992778	0.640270381383011	6.1927990214895e-05	0.120175072743569	0.368408538880095	0.184404253681864	0.179885733743714	2.35111998217804	2.41445866547768	2.25547927763469	2.55344362333108	2.54363114042497	2.6722537152614	2.3914591104894	2.59211187906191	2.57543308341875	3.04303776030919	2.86121451707646	2.99151677298208	2.58248894777672	2.46071519387298	2.30070980571863
ENSMUSG00000001348	Acp5	-0.112320589518223	0.419002256370953	0.493526140482162	0.00166542370290474	0.55248247016779	0.000662519729919096	-0.0213835925267749	0.88527949600802	3.0563111231809	3.01455097913487	2.97858636360928	2.91439377473146	2.725550666765	3.01265051328937	2.95164664260059	3.0199142255127	3.00641543079342	3.39915825003184	3.81688010450283	3.26523978016074	3.43468628818981	3.61596415028073	3.65295436845974
ENSMUSG00000001349	Cnn1	0.0474695058552799	0.750556471434517	-1.34907314143578	5.393503679443e-06	-1.08605382026374	4.31342448400556e-05	-0.0940479690076166	0.575200972925438	2.94129015506216	2.42218959859762	2.83433084734212	2.91044593065585	2.65387887892035	2.74503537597099	2.72898681606817	2.70936474335947	2.48395634209892	1.59635882296957	1.03675109606744	1.58970074873813	1.86983887389966	1.58558301069648	1.5090233592587
ENSMUSG00000001366	Fbxo9	0.0274234053904259	0.743472329362854	0.0747575221295813	0.390382876141207	0.183763787156921	0.0451175658974202	-0.0377816905951027	0.673768383476974	4.43028619167835	4.59571138856693	4.60014443178171	4.67032640658018	4.53456958005204	4.49863943565486	4.46274498233248	4.59767920507929	4.46424137220727	4.61320916757298	4.61972274060375	4.62849063504413	4.63710020812695	4.67208559404553	4.87577764832543
ENSMUSG00000001376	Vps50	-0.1339116073255	0.188924258259531	-0.334698220811112	0.00416419191235155	-0.490912055678784	0.000186430180556192	-0.0694398715461979	0.496297943556718	6.52489762642759	6.58225731684833	6.55236625020619	6.48670872202654	6.41193827502719	6.35667370214335	6.5985230722309	6.40278969886235	6.44519171089505	6.37558457508682	6.21709949335187	6.04040900259735	6.21495510746437	6.1784488185933	5.79627776889761
ENSMUSG00000001380	Hars	0.0264855087900564	0.673820603697094	-0.0695513929768312	0.284150287239654	0.123203795624573	0.0663708520140098	-0.00433713963285509	0.946085405242796	7.04801291117148	7.00470315086902	7.03569042314875	7.08629698276081	7.02977411478951	7.04915243565259	7.02844309435325	7.03332973422689	7.01355642239648	6.97410542518425	6.97078172383535	6.93295118997907	7.14152788868032	7.01318344453341	7.29858103262312
ENSMUSG00000001383	Zmat2	0.176022486083578	0.0191093668840756	-0.033763814726532	0.631697239392812	0.13683043851723	0.0642190447067096	0.137510324287776	0.0647441380838698	6.39879257560223	6.1828215026667	6.22133676181048	6.40874191080573	6.44593191879959	6.47372701590721	6.31629040755512	6.450213307331	6.44855622518498	6.17917941306094	6.23415919250854	6.29209962355284	6.33070901326214	6.40642543377336	6.47408692660169
ENSMUSG00000001403	Ube2c	-0.04576031019604	0.605482845404971	-0.182007483213805	0.0575527467547298	-1.0589319969697	7.88408922720599e-09	-0.040721106001171	0.654492366398118	6.21687148648728	6.2003492716026	6.2613821252692	6.29751296874391	6.15717168840768	6.08303038350433	6.18669933496799	6.16373331215953	6.20852396416304	5.92709945481573	6.14676887434448	6.07014784276785	5.02109388357156	5.05326382383569	5.42917084259644
ENSMUSG00000001415	Smg5	-0.120092535770199	0.0614421137457758	-0.0945333292729895	0.1367493968186	-0.070734391992362	0.259169333714789	-0.135923916999065	0.0405788193143372	7.13355889542749	7.20508644401181	7.27864291716876	7.11616957885698	7.06972010798388	7.07332910545957	7.0978176730221	7.04023354047965	7.07492879761958	7.07996038533783	7.12801277139883	7.13235760791292	7.19513869013301	7.00918339240466	7.19928268844117
ENSMUSG00000001416	Cct3	0.01148888883308	0.82039676632163	-0.0056260067794085	0.912343503652476	0.0960414235122009	0.0744228758054169	-0.006781686505267	0.895187334241808	8.43725592820941	8.40154208148522	8.43019714545545	8.45522849871016	8.39828088134619	8.44731891320935	8.42909218204175	8.39007401850625	8.42953404470631	8.50389947127858	8.38733697608845	8.35543146026404	8.55915847568773	8.47770350674066	8.51867740480928
ENSMUSG00000001418	Glmp	-0.0469041584831373	0.618130335576125	-0.182360387731213	0.0704843778990006	-0.279337629234946	0.0095727477319728	-0.0186663182720217	0.845489210923892	6.72427439847792	6.82720040708907	6.78236992300556	6.87135615366077	6.71066478857247	6.6059166370714	6.83491080262307	6.72276902317254	6.71757260883475	6.60003833664897	6.70621369088619	6.47231575122805	6.41830235661041	6.34145071717906	6.73131776322068
ENSMUSG00000001419	Mef2d	0.0427014471806366	0.522966151473483	0.0159266607468487	0.813520358424675	-0.0141976794215699	0.834326463877926	-0.00269129756401121	0.968573151799104	6.26875492074582	6.35223356876338	6.35008130025991	6.30542655240663	6.38882254153284	6.41080548089025	6.26402586016794	6.30442735799735	6.39933343113908	6.31129494024472	6.24802316079753	6.47299055182666	6.34331876592083	6.33009378157227	6.25702268334159
ENSMUSG00000001420	Tmem79	-0.122152323388297	0.544841426576744	-0.327154988343824	0.146500284227547	-0.258834883596754	0.250858814847456	-0.163334778177326	0.466606966589897	1.52161627725269	1.82993701085246	1.53065843586163	1.42062464946686	1.3726037404849	1.67529041171811	1.18484016383805	1.5103647378524	1.71149671362393	1.03810337682752	1.22406411147711	1.77621620313607	1.12452964834104	1.35848246981572	1.62344794877716
ENSMUSG00000001424	Snd1	-0.0289817442176172	0.593722066985992	-0.420985624371928	9.47994841989023e-07	-0.562557649953565	2.23589391663917e-08	-0.0295168942243489	0.593233810485844	8.62715349173302	8.61515918615651	8.57779444259867	8.55153156209604	8.56792325397265	8.61220898703681	8.53334047958211	8.61047364233364	8.58727219802873	8.1656822154263	8.21591190775736	8.17435794877571	8.080622955996	7.92144438459322	8.12477503330498
ENSMUSG00000001435	Col18a1	0.139044080273043	0.105176406404518	-0.161213143901827	0.0682928368309548	-0.420168627383655	0.000124912283348755	0.0508856731390548	0.545767034675799	8.94658248266033	9.02853283733594	9.03135567472097	8.97334718028582	9.18516791088874	9.27300563341327	8.92240537519531	9.15761616315724	9.08356041188093	8.72323200887717	8.92688731498265	8.87969967849072	8.646690635656	8.47770350674066	8.61912985402341
ENSMUSG00000001436	Slc19a1	-0.0859824091790946	0.454334499646857	-0.165480876794712	0.180668346198169	0.532201486538181	0.000186258180555735	-0.0769350992811635	0.531256785474317	4.1367193264122	4.2256082499986	4.19519474674805	4.21582060813336	4.0826290259362	3.99021961504958	4.11384523968182	4.03540111548325	4.18003675410268	4.13997878645099	4.1323776415951	3.72105576478705	4.64951482258522	4.56716247365206	4.92442313388954
ENSMUSG00000001440	Kpnb1	0.0235651441121707	0.57513279572485	-0.0843052085521165	0.0603053573780655	-0.185431573525904	0.000437176202976306	-0.0181979843371405	0.66955193859982	10.0735453236431	10.0138137755258	10.0550933582558	10.0634080217213	10.0800157174023	10.0707086703198	10.0243652413988	10.0365272551733	10.0273237046056	9.98780110598769	9.93413338525517	9.96734872153805	9.82809708201875	9.85027475315612	9.9082420690727
ENSMUSG00000001441	Npepps	-0.0337989135298473	0.520066671652479	-0.134178333361464	0.0204946900250922	-0.396139994585194	1.36626702861366e-06	0.0114733208564477	0.828950837932553	7.90655841305223	7.82408286009119	7.82268988666232	7.81546025845134	7.80887197960776	7.82550086874121	7.86715479725764	7.85380895190484	7.86498431377855	7.77443934030745	7.6630172273924	7.70940210548317	7.4707220618592	7.5149364325944	7.37961055785869
ENSMUSG00000001445	Mrpl10	-0.0366976733074216	0.62804095469786	0.045291042514604	0.556045736538646	0.180841409409302	0.028541598777024	-0.0241988244005098	0.756700870003935	5.80689984804487	5.88362617649019	5.84039817950084	5.83613478689566	5.69324195962753	5.87581338971385	5.87445441945759	5.81901251316374	5.76070068402135	5.93330377992527	5.88423835676066	5.84156652560202	5.93897153539284	5.9368683016444	6.19426734657792
ENSMUSG00000001467	Cyp51	-0.23226213043093	0.000537947171291229	-1.1092860203571	1.62356940074159e-12	-1.98401827013193	5.50918338483162e-16	-0.179646770562889	0.00471490507214115	7.57834880684572	7.65743925263062	7.55173605667538	7.38191734858204	7.39625385922743	7.3125473644645	7.44159265214072	7.46390361366593	7.33952341162968	6.5235583439243	6.49346220415013	6.43609197570737	5.59556709377526	5.58456271544936	5.65448144568549
ENSMUSG00000001472	Tcf25	-0.0739964630206282	0.196847782686784	-0.116157790294206	0.0532341942745732	-0.108543640570194	0.0694959578286877	-0.045981878474767	0.422867615799483	7.70835486121119	7.78994496249116	7.79914769153866	7.70783377826405	7.68948810249398	7.67945504630648	7.70377786823182	7.72583889998155	7.73214386752154	7.71283825972217	7.61893181308864	7.61504101217413	7.71830876686529	7.54962330799681	7.70120109389219
ENSMUSG00000001473	Tubb6	-0.0190965043882212	0.767689985357771	-0.139742672440635	0.0460159749457562	-0.493417507065335	1.34964170322054e-06	-0.0427585497012535	0.518986904474688	7.41429239777063	7.52661600749484	7.56502104978965	7.48223761348657	7.49184520695339	7.47877180401605	7.34026760283232	7.53252617899885	7.51184304801136	7.2999816405935	7.44223301796858	7.34964826786966	7.04582059545938	6.9333433628072	7.04686967623125
ENSMUSG00000001482	Def8	-0.0349812661302078	0.702763550384642	-0.0488396947843341	0.604396657742959	0.185328211355105	0.0594370801917859	-0.0469723482273876	0.624634296763738	5.29831653461852	5.45195399033691	5.39956070194485	5.36971566176743	5.37817482350864	5.30283136062811	5.35382600609028	5.36928613105942	5.28541044486515	5.42762936725279	5.42449286291475	5.11878426456441	5.64600443373914	5.36426429827962	5.67926073751295
ENSMUSG00000001493	Meox1	0.299071481771383	0.387795223400151	1.13147513009929	0.00245294125991613	0.990519068822529	0.00768862011846237	0.336612396377116	0.365730447916259	-0.105009422338614	-0.213231321993487	-0.598237745116975	0.547440455625633	-0.244465856549709	-0.571169955580535	-0.478982873918942	0.262336962241426	0.213079392738313	0.708365531049567	0.714355326083514	0.852172208874784	0.781978995894648	0.497433670824447	0.522638087307023
ENSMUSG00000001497	Pax9	-0.747513582428186	0.40929822231404	-0.41554012350069	0.65511680030777	-0.825901314973956	0.398780761368554	-0.254440178573076	0.783182317337146	-2.50268234039068	-2.10521171967596	-2.40260888198435	-3.62325912181823	-1.53329902996178	-2.69168597040522	-2.09896353486778	-2.84589772384032	-2.81678031157802	-2.19833730306119	-1.53539639182455	-4.04577107169721	-3.45372574282392	-3.31777902748846	-1.93280898108075
ENSMUSG00000001506	Col1a1	-0.119939359479574	0.721967309353032	-0.791461453181827	0.0615574200586368	-0.488589096061886	0.215843871333652	-0.112899536391318	0.761315133489462	0.320223669092783	0.492473110210889	0.15129956278933	0.280083783021422	0.175130408458342	0.10241117886993	0.529640449033917	-0.0532071984937912	0.0525435965359688	0.11538039740071	-1.53539639182455	0.136245871256316	0.0616014995093269	0.129325280602869	-0.664064286027261
ENSMUSG00000001507	Itga3	-0.125949103247589	0.0318802224581801	0.0331800128025446	0.545909808396221	0.38981638388964	1.93475915597736e-06	-0.136495507836907	0.0234167208010773	9.23781967968593	9.33353642727483	9.41547625406448	9.17829180057149	9.18895863282116	9.24549591719239	9.16285580628439	9.18337655208119	9.23619647072096	9.40623097354113	9.33372979886346	9.34860321529694	9.78659663419983	9.67480750265704	9.69680800971748
ENSMUSG00000001510	Dlx3	-1.76350140052772	0.0395032169266665	-0.291633187910664	0.677561261560646	-2.67960770549551	0.0115466882544347	-1.28316960410525	0.128904374841598	-2.09296556285163	-2.10521171967596	-1.98045876929561	-2.61211955627273	-2.30032514474856	-4.04577107169721	-3.39405025992105	-2.84589772384032	-2.81678031157802	-2.38333955257511	-2.68630981331858	-1.69065322942503	-3.03515982671009	-4.04577107169721	-4.04577107169721
ENSMUSG00000001517	Foxm1	-0.125323194019226	0.067689789488775	-0.105461900550552	0.122007139185016	-0.973102508864074	1.52545746212068e-10	-0.174091945364136	0.01692557897863	7.73017495237595	7.82262321733622	7.80827973181011	7.67272135954117	7.61359576044956	7.69626800040531	7.66571591251491	7.58422244767765	7.5885671153848	7.72057168191742	7.64011472260938	7.68398183797356	6.89943332269112	6.63704752442029	6.89851583695676
ENSMUSG00000001518	Itfg2	-0.0120457627674346	0.901691519829455	-0.179601555823898	0.0955256569512132	0.019490425840285	0.847778108272249	0.0246046190906659	0.811433641166301	4.52229369333904	4.58369763845745	4.71406910646522	4.55746726732322	4.58895988402367	4.65521036402797	4.6650422351725	4.56454182394043	4.67882900012379	4.54516049526281	4.4938404329469	4.20977996835764	4.7032448875328	4.41422489498764	4.75186564886121
ENSMUSG00000001520	Nrip2	0.429746285267235	0.0149170190753393	0.150675818462825	0.393331125470378	0.499145978247787	0.00824835630729136	0.116752746030123	0.525626912632846	1.57870948228068	1.38401478951606	1.56240788051945	1.98343825099005	2.00506420853423	1.8362365492088	1.35048949166297	1.79791093933138	1.76429181556096	1.5837926921234	1.64438211879358	1.79360716597648	1.86983887389966	2.22353393681159	1.95850383805978
ENSMUSG00000001521	Tulp3	-0.0757981032192951	0.387205387180576	-0.15235572011176	0.0990993154932831	-0.0811338369287435	0.364797229805302	-0.0672182711749256	0.453960007087879	6.34014842383919	6.2960164957948	6.3252351403944	6.34764460917163	6.20462372222858	6.17480523947059	6.1743200450786	6.31371646753199	6.27522359803419	6.24000752643921	6.25460695133418	5.99132537372499	6.30066303471746	6.04328046985839	6.36258948879847
ENSMUSG00000001524	Gtf2h4	-0.07636833200768	0.561317434245103	-0.0724867773482183	0.598673725181078	0.374787828212672	0.0101819933327688	-0.0374024753434496	0.790412533616519	3.75541724025939	3.91638829925408	3.84765137029539	3.7760127048033	3.76879087843387	3.74865539489333	3.75230472118847	3.82764293191381	3.83401528834872	3.97896086062591	3.80061196294903	3.42999064213152	4.14271907291826	3.97799001446045	4.49914686611979
ENSMUSG00000001525	Tubb5	-0.0974290230605099	0.0949195555848781	-0.160586597252005	0.0106330568739494	-0.296811473332077	7.25464269914918e-05	-0.0716729088799006	0.216306725983456	9.97580713427341	10.1111089423806	10.1181773859631	9.96016110252968	9.96750134097531	9.98747958232944	9.97188496231038	9.99892696726822	10.0222522175271	9.97376073557981	9.91881204651839	9.82779313597511	9.74329822685021	9.7068555715334	9.86554099802373
ENSMUSG00000001542	Ell2	-0.0816086876682434	0.470380617136055	-0.155629389197159	0.189921711591885	-0.562289244718483	0.000234566949702052	-0.0643617123386386	0.582996503102005	5.60269762404524	5.47164513504759	5.55099054191711	5.52946592421201	5.48299698515182	5.36929690345933	5.58338835756643	5.43493284479817	5.40660893931265	5.45030399730347	5.43822873492565	5.24898492107129	5.17132544807318	5.17569431523469	4.60241694114425
ENSMUSG00000001552	Jup	-0.0584387347136248	0.399310775759388	-0.0900360117420984	0.206008946585215	-0.485878736880193	3.28378776845084e-06	-0.0352511074241777	0.614761577753751	7.65770801321283	7.83262856467607	7.84666013857414	7.64492386775181	7.73554302922115	7.7878549081953	7.65980801295425	7.81433189551974	7.76300928332246	7.71247755480147	7.70950327878249	7.64559005597988	7.39295510732533	7.19750911071972	7.28777613708595
ENSMUSG00000001558	Klhl10	-1.42866941597664	0.0689071593535174	-0.970836981128977	0.203950755168469	-0.236746665971506	0.727196681770939	0.102594334919153	0.877497677300461	-2.50268234039068	-1.93753595771264	-2.24775653389893	-3.29686487391276	-3.37833651279118	-2.92989740972797	-2.33024493748894	-2.48711523565975	-1.71461372931225	-2.03438484284195	-2.68630981331858	-4.04577107169721	-3.03515982671009	-1.74184624165096	-2.35996981585449
ENSMUSG00000001569	Nom1	0.0115152530948857	0.828146713319386	0.00419132179118176	0.937842399810147	0.0903833939585139	0.107042069684596	0.00778213058439281	0.886038523439733	6.62443058624793	6.54335314667089	6.57880357200144	6.60409832497956	6.6011319572178	6.57594806749578	6.61642749674963	6.60431800975952	6.54726324914253	6.55487998638772	6.62862148203111	6.57583009626903	6.69132345097345	6.61557520151548	6.70742396128203
ENSMUSG00000001576	Ergic1	-0.00465384513745981	0.940219346885627	-0.222758100752291	0.002611916498904	-0.401077112390943	1.03147289009335e-05	-0.0106854180261315	0.866244433509572	6.85424326531728	6.93312447933469	6.93443408595557	6.96259306341454	6.88033356895378	6.86314881245813	6.89188499087265	6.89307888932219	6.90655342894621	6.81184506358511	6.58036185972665	6.655866045863	6.48513454771143	6.48020553718052	6.55458685688145
ENSMUSG00000001588	Acap1	-0.927080360375518	0.352282001437206	0.279137131389856	0.753430081467678	1.82440250433507	0.0276291421031537	-0.64817362945706	0.526196983515423	-2.28332792823357	-2.29497006142535	-1.30967302978412	-0.603820967140931	-2.06712477884218	-4.04577107169721	-2.94675739257322	-1.96069061468233	-2.45311343711069	-1.63136711803534	-1.82737693777856	-1.69065322942503	-0.0717846309418461	-0.606815207749463	-0.323901220868468
ENSMUSG00000001604	Tcea3	-0.176893523217326	0.776838894409306	1.36621352813027	0.0179053200711402	0.602392398811806	0.317611214078413	0.312329930186104	0.621427952667035	-1.39868962229307	-0.53379755874893	-0.598237745116975	-0.904017910034558	-1.53329902996178	-0.675872320153599	0.0884653443249997	-0.712295064749444	-1.09714260887854	-0.379732851865364	0.598683199286566	1.56965118770754	-0.168093433242466	-1.00669339227769	0.265013800181318
ENSMUSG00000001622	Csn3	-0.371753755640891	0.121046919977476	-0.35079930067747	0.163451429546584	-0.899954718038784	0.0044790139620635	-0.256466069716302	0.315846252626236	1.06267415887803	1.06648878763934	1.33621689816502	0.873677906585094	1.06400873063324	0.559796907880698	0.972473795106095	0.439895200784527	1.34630249506914	0.731335597383905	0.79540288425665	1.00928666532323	0.222196251225632	0.722587295120577	0.000399685414491008
ENSMUSG00000001627	Ifrd1	-0.156322019413232	0.0631213932961013	-0.336658677170389	0.000695065850822569	0.0206473151102236	0.797094109456733	-0.179769100116369	0.0400857449623575	6.51487599084733	6.51290515150462	6.55631359174574	6.57571210618235	6.36096085778301	6.17339317211054	6.37636665711973	6.32082145776248	6.34837171806893	6.24749607486958	6.15638937466654	6.16757354167569	6.51354875621485	6.56621238023939	6.56944796064535
ENSMUSG00000001630	Stk38l	-0.0782300850218043	0.336096357000025	-0.227036516135001	0.013824994686129	-0.32861302105697	0.00121293925360027	-0.0475429079187046	0.571908861435759	5.31521394994378	5.40004990600749	5.20543181175252	5.21826669286778	5.24765963634363	5.21313730424254	5.29786448885194	5.28169836329562	5.182482853384	5.18403134648661	4.88802811861075	5.15791832102157	4.98656051543151	5.03589270471938	4.90677632945876
ENSMUSG00000001632	Brpf1	-0.0106924752656941	0.882096371389484	0.0425369298906437	0.561510911498733	0.00481691877759172	0.94756615886218	-0.0529830810140846	0.477095469576707	6.68743513889971	6.6930453720722	6.62557894074365	6.53237839437656	6.71898090272784	6.72892804389325	6.55621458352539	6.68417224682525	6.60569268644157	6.60665298671762	6.75515362685408	6.7777542016971	6.76977798759719	6.58663793439925	6.65553650584838
ENSMUSG00000001642	Akr1b3	-0.272113004116937	0.00502143946245001	-0.897126331272528	1.83102389731373e-08	-1.04622054924137	2.36604322111077e-09	-0.156101094506912	0.0841675058873951	8.54638245333845	8.38457784496611	8.52791031428147	8.36858549093936	8.08669867300861	8.17683732482887	8.40059177447276	8.2396189778456	8.35080763372522	7.71482052635698	7.56240317028481	7.48258653048356	7.41493757925446	7.31881781295848	7.58521588629924
ENSMUSG00000001661	Hoxc6	0.277124109192929	0.618154899821039	0.971424611325053	0.0873103039423543	1.1261514997852	0.0478133803338063	0.306818178098873	0.606945835096003	-1.77423934561998	-1.78733478408099	-2.24775653389893	-1.51879393615867	-0.933537934240653	-2.48728942812025	-1.89968747913535	-1.75546903049299	-1.53377092699586	-0.535520521069369	-1.18509152525561	-1.89836661633198	-0.857035257549078	-0.792943922115586	-1.335824171987
ENSMUSG00000001663	Gstt1	0.138536899853523	0.408518350015557	0.356909907586681	0.0459927689219182	-0.428193972823986	0.0410743647686125	0.162285776561972	0.374556524497818	2.461489837584	2.64335473085626	2.54754339560614	2.82494329497121	2.59556339330586	2.60121642819977	2.92562226500016	2.57319620060645	2.60468026239502	2.66173581789269	2.92263706571223	3.24008948507062	2.16491092533174	1.73083933657008	2.4231219798447
ENSMUSG00000001665	Gstt3	0.0140097607593112	0.953280635594813	0.523270762877449	0.0353993586349723	0.597656445989214	0.0186684882693536	-0.165392381864539	0.541068225447214	0.937306406647479	1.25143318622429	0.774486845928957	1.30509093276248	0.570695295446821	0.906549827577395	0.49466531801177	0.838743368877016	1.12193883226239	1.43781955769688	1.45779967538142	1.56965118770754	1.26023783300293	1.74800965239945	1.69995752663508
ENSMUSG00000001666	Ddt	0.712424117480021	0.165806455131482	0.500409939087576	0.35011866379425	0.936592653806524	0.079532256165276	0.571217261800841	0.296632674479729	-1.63790190512942	-1.30655182584947	-2.24775653389893	-0.649713635492416	-1.53329902996178	-1.44689712393541	-1.72462603929263	-1.2723279592493	-0.865594985878622	-1.05852537614783	-1.82737693777856	-1.2028846690191	-1.32741931642917	-1.25771399972866	-0.323901220868468
ENSMUSG00000001670	Tat	-0.0552945509099788	0.814856440878597	0.916373118512459	0.00054283544139665	-0.420116331745734	0.13512402160617	0.151877052833978	0.546484576488906	0.870285419566958	0.492473110210889	0.719222432418896	0.824174676898372	0.499786864259688	0.536553416128116	0.997673826360386	0.740433105587774	0.755418171210243	1.42378666896228	1.83535653177299	1.52869628837552	0.729483795676754	-0.0972348710648512	0.138765083005296
ENSMUSG00000001672	Marveld3	-0.85750018918619	0.303751855178487	-1.71062458015902	0.0885912923345486	-0.733944732364299	0.397550657158577	-1.0578341839743	0.250225952879286	-2.09296556285163	-2.29497006142535	-2.10792598003482	-3.29686487391276	-2.30032514474856	-2.48728942812025	-4.04577107169721	-1.96069061468233	-2.16290929330053	-3.52663261800773	-2.19384321099619	-4.04577107169721	-2.22328101199027	-2.47579564690954	-3.40950834325124
ENSMUSG00000001674	Ddx18	0.0801590927534948	0.232430356208115	-0.0532284046847353	0.429762550554751	-0.0418578772616023	0.534154385179051	0.0581123551654814	0.391600985872197	6.94626634216229	6.82610817716403	6.90816231378662	6.98927350120266	6.90798135447129	7.01854708675544	6.94750291807394	6.95238166926483	6.95561816076861	6.97921198711669	6.79182811758618	6.73844516422775	6.90720873535726	6.85180593964605	6.79549160889048
ENSMUSG00000001687	Ubl3	0.0152358164983788	0.85539106264155	0.0776257240033598	0.363836126789999	0.0775266428772472	0.365746088739101	0.0584690008252862	0.495306707882976	7.13712691467094	7.19891161192874	7.28500031529647	7.26986550170991	7.22341670654465	7.17678683452024	7.2236291952635	7.28873581797332	7.28974478988521	7.35624833505738	7.26534097919092	7.2309971869744	7.31075617173774	7.49027720822206	7.06361658464528
ENSMUSG00000001700	Gramd3	-0.0547169962579539	0.613853766488585	-0.0591130320814042	0.601468083319223	-0.0266377873644825	0.815027554411486	0.115692878266089	0.317181291184819	4.12238992825881	3.91912267728548	3.8497971988372	3.91845088170327	3.98864995515806	3.81777146119375	4.15082112584355	4.07291641567715	3.97880184634239	3.99090754764393	3.65980508067244	4.05614134935146	4.03599125272677	3.83666976348778	3.89674063821858
ENSMUSG00000001707	Eef1e1	-0.0799366580888972	0.405813232905385	-0.242760941115188	0.0240077233992229	-0.0163123311961026	0.867174327143019	-0.130032607761099	0.204549206656174	5.52947058105312	5.32368379480937	5.3639702171203	5.51393858638031	5.28108160642524	5.16184254702111	5.3029276869854	5.28606117187131	5.23018022295287	5.11584183034341	5.26170515647514	5.10317724081683	5.42655506509507	5.50977738268677	5.23456652757817
ENSMUSG00000001729	Akt1	0.024187902686795	0.669735360239827	-0.172924728917363	0.00766446839467175	-0.16273125421214	0.0112958182251981	0.000301688528679733	0.995821538361906	7.83751070240895	7.95990909864431	7.96892115018235	7.89190677585403	7.97533768025921	7.97752538665627	7.84823041320258	7.9724751984046	7.95100245171387	7.69469161821577	7.7744581577156	7.78471268919416	7.79115166186805	7.7213654256088	7.76647604030698
ENSMUSG00000001739	Cldn15	0.0967566042065193	0.817702799779039	-0.318576562687235	0.497058406263494	-0.476052630217295	0.331232530746625	-0.585653734370839	0.253595584262929	-0.57987081441251	-0.166101424522663	-1.03171512231607	-0.0483520895064204	-1.26284635194454	-0.571169955580535	-1.56852692149042	-0.712295064749444	-1.22852992392777	-0.773451677991451	-0.903444686917308	-1.2028846690191	-0.634309147840597	-0.606815207749463	-1.93280898108075
ENSMUSG00000001750	Tcirg1	0.0551571257598624	0.483406877538876	0.264597244479702	0.00351847600128229	0.345178994366064	0.000399750386886844	0.0203648696616598	0.799014114616854	6.68174577366577	6.92838223719242	6.83585181460344	6.81333949926811	6.88381865698996	6.9184227954473	6.7535727345925	6.83023808635077	6.92792356783802	7.09747035427429	7.14292979062825	6.99487363053551	7.11491598837693	7.06719515890891	7.29796578514729
ENSMUSG00000001751	Naglu	-0.165704020971162	0.0929248600675293	-0.539458145579828	4.89945411522143e-05	-0.438356092313452	0.000378710722330778	-0.100236442324825	0.311167499797562	5.58538946875616	5.90929494523976	5.79935263129529	5.50283805932501	5.66920816876884	5.64263148757715	5.65145976684981	5.71391356396101	5.63167019288312	5.30667068841173	5.28176887799944	5.06430049867846	5.33399316716876	5.15331469527427	5.48212765630389
ENSMUSG00000001755	Coasy	-0.0297957507022355	0.736054850681992	0.120012092031215	0.190770413459984	0.191029765340896	0.0452452207387503	-0.055621707573791	0.546774627069746	5.59406950220169	5.69548517183558	5.7129935811723	5.63131896700489	5.64886956347235	5.63922580308298	5.56348520498968	5.64198749431796	5.63757810099982	5.74368989769128	5.86793580616667	5.75432950936293	5.81061188044456	5.65566168880666	6.10211880362922
ENSMUSG00000001761	Smo	-0.0135261944332612	0.843464813241636	-0.16717156573692	0.0271008236787985	-0.272132879905322	0.00121568956689881	0.0283641713710221	0.685233326581935	6.87967002945254	7.10777192534635	7.03898541731468	6.97280403687228	6.98504446955936	7.02977521573457	7.01539302442247	7.0700551859915	7.02847169133525	6.81352777819246	6.84038219270721	6.87643549387075	6.72816053377011	6.61615975631864	6.86318414658176
ENSMUSG00000001763	Tspan33	0.0765984481130459	0.558070638937104	-0.308533556117492	0.0485217566432878	0.461682040940797	0.00255631397663718	0.114892402161441	0.421843265317655	2.3263293309912	2.60989768938822	2.49367016350858	2.64657235097857	2.58703680046383	2.42888800431658	2.57844693187453	2.57319620060645	2.62385409256049	2.22523349058863	2.32837158419421	1.89376778813639	2.84555924024496	2.88994153714249	3.07337853806603
ENSMUSG00000001767	Crnkl1	0.00624981453487461	0.934604050949012	0.0670634877875678	0.391666862397038	-0.149356663036897	0.0730144874756441	0.0228095761996823	0.772612275576457	5.78659670058732	5.71213537135317	5.65035803046537	5.69179629840326	5.76208404099908	5.71429765376647	5.79312973021444	5.69872192622438	5.71561238418145	5.75213781377704	5.72353898043679	5.87972552952128	5.64068400664803	5.67598925064358	5.3835050464104
ENSMUSG00000001768	Rin2	0.127278748005525	0.258725014200259	0.324511570062319	0.00962411182889668	-0.3573067533418	0.0106055380683464	0.087777518906381	0.46667835955153	3.73043973187413	3.7451331188333	3.66717232784313	3.75635236137482	3.89504413087531	3.88372717057104	3.69182946579911	3.97903065953314	3.73168022392619	3.82996940603758	4.08480462407593	4.25442358213258	3.33719010483228	3.49405213537253	3.25171304689412
ENSMUSG00000001774	Chordc1	0.00338981702646013	0.988398142774934	-0.0482181075635024	0.838589371065832	-0.452417237575316	0.0756965368932477	0.0671810999060352	0.777649956668678	6.84590938840924	6.83590860514449	6.8653184155108	6.86269884564316	6.86542729726836	6.83096996601117	6.97749972742502	6.8863898721893	6.88337106906193	6.92793582053536	6.64920943550676	6.82238898823342	6.80111620809745	6.93849413874105	5.46797604677915
ENSMUSG00000001783	Rtcb	-0.121710662061139	0.119491177829777	-0.115942408379683	0.140807390447827	0.0584166303479856	0.444768033789863	-0.153941019623005	0.0586618879028063	7.40766053601613	7.35775837482059	7.3430863768203	7.2504765943737	7.23574253367544	7.25474520669832	7.23823972682	7.21171013710028	7.19436980950967	7.23391093149627	7.15801344184415	7.37478069425735	7.45135326222202	7.23946851656613	7.5844592682668
ENSMUSG00000001785	Pwp1	-0.0604597840718002	0.443661791257728	0.103201599771975	0.203018748888296	0.301529478946533	0.0012812886169631	0.0174892699826898	0.828292836794253	5.785081335848	5.65750910797973	5.83228196020856	5.68834203451281	5.66212222587571	5.74504119510256	5.90391105975413	5.68777197397558	5.73447883836104	6.01279433217741	5.79261627591073	5.76649062435866	6.07667398613048	6.07424218884018	6.03429300400427
ENSMUSG00000001786	Fbxo7	0.0134927579026316	0.910727940366332	0.156596310250131	0.21636335318961	0.29242719700858	0.0278035044011173	0.0516783962945722	0.689889102038577	3.90522418563277	3.86626200428139	3.9290602482935	3.95340635362817	4.10668953999916	3.73084632115177	4.11959588656073	3.81159239237822	3.91017773517976	4.26724161705896	3.90473953802989	3.95543630703257	4.08120625531852	4.15576717035822	4.34566899760377
ENSMUSG00000001794	Capns1	-0.181089266656558	0.0203623007194168	-0.234902415765944	0.00454207490400963	-0.425990001311607	2.20834546371047e-05	-0.169003905626107	0.0311452007059636	8.42951709575017	8.44416821637764	8.46508456613939	8.39610874878865	8.21536536982687	8.17859798749646	8.28060236876546	8.26488918018135	8.28721243978686	8.24538738619542	8.19847855582884	8.1890121476256	7.98187024633821	7.88237265474015	8.19403386791843
ENSMUSG00000001802	Lrp3	0.351672703721689	0.407727504856771	0.327295749123734	0.470604740742776	0.515870763353918	0.252687203360983	0.228526015381975	0.627179312493241	-1.01399382042095	-0.594902217331345	-0.969855168485418	-1.21294906897316	0.0316981551870304	-0.176091288483221	-0.78791339418882	-0.457667184528656	-0.762413437404495	-0.331330246274109	-0.344756270886396	-1.2028846690191	0.0616014995093269	-0.366124400792594	-0.914812880238976
ENSMUSG00000001829	Clpb	-0.0165941385256367	0.833979156279164	-0.308600182755863	0.00159561048322898	-0.183780055665051	0.0373607902427319	-0.0174671752569839	0.831307442566557	5.75055792234022	5.77310511446169	5.74907992734284	5.65451737372651	5.66718716252294	5.89421704805237	5.64947361081586	5.81297840322325	5.76178298561813	5.4734795069237	5.42023999462631	5.45155219719276	5.66447291713969	5.40813010530437	5.63317671977862
ENSMUSG00000001833	Sept7	0.149310739962224	0.636981240865816	-0.0816294242994307	0.799377598971038	-0.780226829155664	0.0289530565374038	0.0897739133120217	0.780284254671089	8.03259603314494	7.90355203711976	7.92723461623968	8.04604888697447	8.16361941489959	8.1055760852302	7.97358538414352	8.08879302610861	8.07046163023458	7.89933206152094	7.84079676058842	7.87606371157417	7.71346005520181	7.95625752945717	5.87015618579764
ENSMUSG00000001844	Zdhhc4	-0.196947638882903	0.0366576035158873	-0.101635852595113	0.267813096466838	0.22532671064011	0.0190110284683867	-0.192421121405767	0.0528973526194897	4.5984673796597	4.71537464538835	4.7351166295911	4.61681838339861	4.50545490609496	4.33986653406435	4.58208858087933	4.39447967613716	4.49580638206883	4.64682181833999	4.58594830727261	4.49931155357532	4.88222080453779	4.82756491330648	5.01555760689737
ENSMUSG00000001847	Rac1	-0.0549059774354728	0.434462379402801	-0.252110066310312	0.00232412923397779	-0.409026412125661	2.67993294532984e-05	-0.0464890558013487	0.513716966789373	8.95199468111218	9.02631539116795	9.02389185690819	9.03294808621152	8.92752039976122	8.87509037520705	9.02027628593258	8.90888626223938	8.93316126258883	8.86936595644251	8.70449357958642	8.66558418819062	8.53534496880163	8.73629432112468	8.50980479838594
ENSMUSG00000001855	Nup214	-0.0936396143695273	0.153230419154715	-0.0339547242194005	0.597647593804971	-0.16400356479545	0.0203446156831719	-0.11902077342407	0.081028168028889	6.9112701538626	7.02006775451252	7.01957823829362	6.8809708856093	6.88642695924244	6.90487247337795	6.96237929843185	6.75144816884953	6.87938776786791	6.98937120325119	6.90800421949933	6.95243776949977	6.88750390370036	6.73125372953388	6.83758818306765
ENSMUSG00000001864	Aif1l	-0.139709618583951	0.0520979849100433	0.0655034849478042	0.342053341434151	0.0701684154847495	0.311530393742267	-0.161784455158067	0.0315293076275825	6.2934804718361	6.24353181270487	6.30895008895886	6.16626623792433	6.16650165616745	6.09799328412478	6.15134505884676	6.11224731808797	6.09717434453693	6.29211185332647	6.3234053614835	6.43816684332311	6.25496763418266	6.30348331228515	6.49946143965729
ENSMUSG00000001870	Ltbp1	-0.183327772015279	0.0150199828363475	-1.23431011284431	3.01350361330711e-11	-1.88545629565322	2.69077148412627e-13	-0.207563596741482	0.00920139421008753	5.77671825813069	5.78364614853524	5.84578373634763	5.46901462444548	5.69423473084215	5.71365014494067	5.56031734910764	5.61911508101504	5.61019913346799	4.56767017884398	4.54746984110686	4.60159021834339	3.85486805435567	3.94858551670373	3.96654098302131
ENSMUSG00000001891	Ugp2	-0.136344812505442	0.471929589528455	-0.253117759773715	0.198406082362664	-0.822518485028334	0.000682105227518394	-0.0331740257760167	0.862523469232019	6.84736222082997	6.77079321465704	6.74134934277707	6.66189243258121	6.67188166449873	6.61565387504838	6.93206310494533	6.7270539274803	6.59054447635408	6.65775675652508	6.5631063471459	6.35860683062775	6.35690115630428	6.30638389715541	5.23585200372981
ENSMUSG00000001909	Trmt1	-0.101635566864484	0.114508500695192	-0.0241694024786874	0.699933884374042	0.405732835962069	5.53087291830974e-06	-0.0455680607780158	0.475895700125834	6.19421465255245	6.25494038205379	6.28734260620806	6.17903922617744	6.12734484063883	6.12551549250186	6.19965214041233	6.15898380346826	6.24458365299245	6.28047836053456	6.25341213112559	6.12183594466418	6.68099375840465	6.56802631269962	6.70278328195538
ENSMUSG00000001910	Nacc1	-0.0611140636746779	0.352104174713557	-0.0748895201415731	0.26264454508075	-0.342002408677705	8.5337383279516e-05	-0.0796257104645886	0.23850932923499	7.54896180328939	7.67412713723978	7.72451743151412	7.48207137448288	7.62899314402038	7.66294704700936	7.53303768320168	7.63098956805852	7.54961883889287	7.57162073434002	7.52080231343963	7.63808843880723	7.36768355412168	7.28576388272508	7.27063180957981
ENSMUSG00000001911	Nfix	0.135656063748539	0.161512346288798	-0.378437151168862	0.0012219762765744	-1.14440925021547	7.43148629142373e-09	0.00978009959783765	0.919547415405642	6.25294643510284	6.3758139874601	6.30933997223774	6.35927655719008	6.50370057873489	6.48969978266736	6.08896019029842	6.4778096708043	6.41041788085143	5.77373535503129	6.02181796118752	6.02576647822594	5.0627981951326	5.21326973661551	5.23970157409768
ENSMUSG00000001918	Slc1a5	-0.093681093058632	0.329178970548189	-0.265326240758947	0.014180517176016	-0.0191815790202945	0.842584516663465	-0.0662638409249228	0.50152029698525	5.63080977162851	5.81994481703385	5.80101707121118	5.68024977583162	5.62303634435669	5.66691792437801	5.6574018814366	5.67230106043648	5.73006181777209	5.48956786589435	5.67795561503925	5.26777318132379	5.68787592182469	5.59052415732284	5.91257215858264
ENSMUSG00000001924	Uba1	-0.130780489331135	0.0339148618900622	-0.163400503034897	0.0111583971559023	-0.328924267340076	3.20840014694731e-05	-0.0884528395316249	0.141223360399638	10.0952988213969	10.1132745284912	10.0890678401545	10.0183218420151	9.93006674851415	9.95312450368292	10.0421684360044	9.99009616734947	9.99886309918918	10.0013739946188	9.91918882871031	9.88227643768749	9.82061752139603	9.62695578313948	9.85836049766666
ENSMUSG00000001930	Vwf	-0.535689892439259	0.426788021665626	-1.25185957761727	0.128403123809436	-0.185917958411157	0.78345479766988	-0.572249084422249	0.437760699149124	-1.01399382042095	-1.41257281637194	-1.30967302978412	-2.28797383271889	-1.690268914649	-1.04512690461467	-1.4276807333925	-2.20002409143717	-1.71461372931225	-1.75360993580257	-0.820583815507019	-4.04577107169721	-1.85937323970986	-1.00669339227769	-1.335824171987
ENSMUSG00000001942	Siae	-0.0363192059881383	0.720159998248211	0.031547899066628	0.762623802462259	0.0487574406588607	0.643005763255717	0.0311427035646812	0.771348406034405	4.43609111512843	4.49484610718943	4.40235979129809	4.44051022222443	4.42162137740271	4.35655356843173	4.62112429710579	4.38366364012878	4.39896075422151	4.65134528011758	4.51991095416654	4.18033335901263	4.4141052995089	4.50539633294192	4.55788603642638
ENSMUSG00000001943	Vsig2	-2.00645303286532	0.0682013010329626	-0.723955931243113	0.448780532260906	0.849889041723557	0.303845789458029	-0.400857005537127	0.668134024666981	-2.09296556285163	-3.48692477034509	-2.57610338317658	-4.04577107169721	-4.04577107169721	-2.92989740972797	-3.39405025992105	-2.48711523565975	-3.30418347359601	-2.03438484284195	-4.04577107169721	-3.29211516310012	-1.70690224662611	-2.47579564690954	-2.35996981585449
ENSMUSG00000001946	Esam	-0.000564919263415398	0.997459610810613	-0.199796214928619	0.309751485137112	-0.266335920204626	0.189741835445575	0.0273300101063065	0.887354197128227	2.36741353981122	2.09468733536845	2.37948485192587	2.30545813856655	1.87101283542845	2.56146557394885	2.34312348209591	2.27847964182067	2.31729113429685	2.22523349058863	2.23460587046196	1.70447693512608	1.78235397791816	2.16081106754955	2.16693985410657
ENSMUSG00000001948	Spa17	0.540756293006831	0.0835583624897927	0.397732323914379	0.223434474398748	0.827535694752027	0.01417257882428	-0.0938310725973189	0.793286798554	-0.197850090166536	0.126657769995084	0.17887193549765	0.304356240643238	0.734070578358031	0.753680444906047	-0.167537813250912	-0.30988579471653	0.357526876084231	0.536439049945947	0.260981217567061	0.474897651576861	0.589226762327171	0.456238811001675	1.45706248641844
ENSMUSG00000001962	Fam50a	0.0503805202408643	0.591628224509835	0.0475741892105228	0.617839537952	-0.141406913112962	0.156549462516723	-0.0486298191641881	0.616998753544396	6.16654825090887	5.96725004338118	6.00251889463476	6.14710189545194	6.00466449353075	6.12015062178858	6.01837853388617	6.06479258722549	5.90090961368495	5.95053527219303	6.10365951011871	6.24151336132321	6.09947644318253	5.74496153391478	5.84847119985278
ENSMUSG00000001964	Emd	-0.0331783571566637	0.813651588739819	-0.0916976142383517	0.532196980966115	0.267946048717651	0.0733716440735672	-0.113151293785028	0.454229772269108	4.90230611624493	4.79642788099844	4.94035579587913	5.00713304073255	4.74273403953717	4.76803203271199	4.89534756815774	4.59299163930304	4.81017555468352	4.73754041598528	5.1022769890854	4.49400222797773	4.98935380900986	5.0094374392285	5.44592961321081
ENSMUSG00000001983	Taco1	-0.0206076120924976	0.832914564587004	0.0146398323936681	0.885283741499321	0.262658880127785	0.0165555596989826	0.00624568936155567	0.952657338943431	3.74610127729825	3.65286868888456	3.8753012357981	3.61310545914158	3.82062537910014	3.83454522020966	3.74488250220515	3.68955740647941	3.88655796558559	3.75068183989606	3.72676909204433	3.88822232969452	4.11995800889876	3.99247053290459	3.96033321801687
ENSMUSG00000001986	Gria3	-0.393907127335148	0.0943204406204952	-0.748057400408694	0.00888768040930949	-1.24469692527431	0.00050166603432289	-0.384837415782166	0.137170191058987	2.27543224824109	1.49080132583369	1.97003228136793	1.53786107977911	1.39231300413951	1.60998422880011	1.75693743982667	1.5103647378524	1.29937233667641	1.00077844359014	1.47430367268743	1.06763530084218	1.24161516226341	0.651370161095404	0.138765083005296
ENSMUSG00000001998	Ap4e1	0.0552152798071273	0.598885283846866	0.127393863517657	0.244391062822831	-0.144249291299404	0.206977131055377	0.0778019894436159	0.484652497807254	4.54037078379567	4.65923866863697	4.52559534137	4.68310975726434	4.50319078900725	4.66729926878226	4.78930253155504	4.52325265843477	4.62512923000392	4.72757906625786	4.64727640368305	4.72455625853003	4.52028217184665	4.63795210998739	4.14408422398219
ENSMUSG00000001999	Blvra	-0.117424642293231	0.157194208026259	-0.379779214532564	0.000396534457756439	-0.240547846698962	0.0116541750120999	-0.108145695456953	0.218818189658573	4.46666229800036	4.45206138680054	4.5402851567561	4.34135962967343	4.47111430239645	4.32806969481273	4.45138961207353	4.31131087417437	4.37369832483232	4.19678440136989	3.98755413318875	4.14011229689438	4.27222340234826	4.12323776039254	4.33611159080496
ENSMUSG00000002006	Pdzd4	0.123275874801462	0.343439723032436	-0.700322410029317	0.000314602294324362	-0.47515925042464	0.00586253941417107	-0.134720021504651	0.362977848174112	2.60581493040611	2.7454836750397	2.80366439520845	2.83330824847032	2.79382974685871	2.90332636800208	2.36265249017644	2.91865211793607	2.51509752855745	1.85874886461965	2.24426147614651	2.01733843157173	2.26050702126389	2.23575779240668	2.26085494144535
ENSMUSG00000002007	Srpk3	-1.00474688962974	0.406550916580886	1.81295891582493	0.0729594170573063	1.99160336013642	0.0511037629057968	0.77233631128877	0.475062002830849	-2.50268234039068	-4.04577107169721	-2.77335083335581	-4.04577107169721	-4.04577107169721	-2.48728942812025	-2.33024493748894	-2.84589772384032	-3.30418347359601	-1.75360993580257	-3.014426016908	-0.950410271979325	-1.70690224662611	-2.47579564690954	-1.463533489737
ENSMUSG00000002010	Idh3g	0.0395179792722535	0.573903976986086	0.100593988420594	0.168067389788352	-0.0550288681729718	0.446155109965226	0.093985008921047	0.200770459894619	6.31043429201175	6.35980119049617	6.39852562616723	6.32112467368669	6.38759560344791	6.48287595381824	6.42594156212414	6.46247218856088	6.46592632546129	6.45233211967822	6.47768885931842	6.4423076478027	6.29841231442546	6.15128047779875	6.4493666873851
ENSMUSG00000002012	Pnck	0.985043010531466	0.380867043523962	4.09918480678901	0.000396057722688252	1.1190006961573	0.327428844074956	2.16956838853077	0.0545843041844103	-4.04577107169721	-4.04577107169721	-4.04577107169721	-3.03086069532854	-4.04577107169721	-4.04577107169721	-2.33024493748894	-3.32453184475146	-4.04577107169721	-1.63136711803534	-2.19384321099619	-1.89836661633198	-4.04577107169721	-2.83621515983836	-4.04577107169721
ENSMUSG00000002014	Ssr4	-0.0533949014712949	0.704169189303508	-0.147686341220419	0.314238558226215	0.179538767281421	0.216912451193948	-0.0125162744559866	0.931414222692319	5.6257390484518	5.59390391839624	5.49930018593222	5.61867126831699	5.42437613657706	5.49067149010875	5.4754125106824	5.58647199379992	5.61739171679667	5.27379964403128	5.52594419340058	5.48806240627262	5.46318473886121	5.57256541799543	6.21135794249033
ENSMUSG00000002015	Bcap31	0.00539797254659558	0.946102970098996	0.106126309403962	0.199234565296824	-0.0290553961472577	0.720657593650574	0.0530473561342273	0.516813533265967	7.41233057791878	7.32359575201108	7.32063473838215	7.42544753982619	7.33392068538704	7.30805036207856	7.47365858375987	7.35806287821746	7.37990876391787	7.46474085219407	7.42349788048725	7.48593349691351	7.2318689279181	7.17784565036554	7.55437974976502
ENSMUSG00000002017	Fam98a	0.0249315084779971	0.656385881232165	-0.153789177629728	0.0146813419228934	-0.380462434251642	5.734711994699e-06	-0.0300999067545016	0.600813564335933	6.73255310776586	6.69623707615078	6.72536871106854	6.78397167399868	6.71898090272784	6.72314899854955	6.75588233965187	6.64847315459878	6.65720208998352	6.61285095700664	6.53338829535128	6.54342942982714	6.40162344011769	6.34357022542641	6.26711677709066
ENSMUSG00000002020	Ltbp2	-0.765698280232709	0.367674339100159	-1.38861233196362	0.14851010523541	-1.07376427850229	0.250998685460478	-1.82695477713907	0.0876823085574852	-3.07706190738603	-1.78733478408099	-1.75502878684094	-2.44096211808755	-2.57862800306916	-3.21537395364546	-3.39405025992105	-2.84589772384032	-4.04577107169721	-3.14566873724705	-4.04577107169721	-1.50911628031096	-3.45372574282392	-3.31777902748846	-2.13063730471168
ENSMUSG00000002028	Kmt2a	0.0473682331306913	0.681359992182429	0.120527242149862	0.308207820607989	-0.0137733365439852	0.906657905189496	0.0960165789912679	0.4192002196595	6.52126144483371	6.43862144764281	6.46617566367533	6.30842986957752	6.64389396816864	6.63253748622268	6.6659004368695	6.45344944147044	6.59054447635408	6.73579261726139	6.38416723814092	6.66534401981413	6.70115381695854	6.34498150299027	6.32684500764959
ENSMUSG00000002031	Ift46	-0.0504325016154867	0.464990315820589	0.186246652577579	0.0143909145448798	-0.193700224647673	0.0141020778816308	0.0154564538321962	0.827544869843499	5.52493833177362	5.4510095794323	5.55428387811097	5.4643096807994	5.42796136476043	5.48612892443739	5.62643409421707	5.54217152945203	5.40383848896154	5.70432448528038	5.64735296614822	5.74542022740675	5.37835495805989	5.22558049885121	5.3399372710033
ENSMUSG00000002032	Tmem25	0.0686782247325366	0.834715747932857	0.34152902467718	0.308082710722728	1.51374433392638	7.34729998357469e-05	0.502473270512358	0.148724385514065	-0.246611443624016	0.0882999974777948	-0.79875678560623	-0.433589525376131	-0.511157675215333	0.0041641589655118	0.222761482588396	0.262336962241426	-0.193742706860373	-0.429815913765457	0.182800788288963	0.241377674342259	0.974717828480614	1.14175671520123	1.16482592373829
ENSMUSG00000002043	Trappc6a	-0.010483628429931	0.93913055243556	-0.635456167128771	0.000714418338805731	-0.217999678392984	0.152173309308819	-0.0180435716233553	0.901779154024328	4.24429813149053	4.55936578139947	4.44839986305495	4.48764199575751	4.28068505659718	4.42460483691111	4.17311328129019	4.47056089893884	4.58411257896417	3.50291712352094	4.05768120663069	3.84717065263565	3.9439569355603	4.33121275472248	4.35988743095716
ENSMUSG00000002052	Supt6	-0.0572421292370597	0.438635920671332	0.0805059701322275	0.283270744010556	0.00881625733303348	0.905193451547638	-0.0423737553846033	0.571410733028055	8.02008994329987	7.94841095521678	7.9435266878993	7.89240723641957	7.85908946591372	7.98398367761187	7.96961087891319	7.94606790945635	7.86624277342347	8.01602394689985	8.00882191481169	8.13225987207773	8.12955454443534	7.79626869718123	8.00303658747308
ENSMUSG00000002055	Spag5	-0.0540512757160663	0.418498264453387	0.199018331190249	0.00774085085285518	-0.753418075078923	8.52558646626774e-09	-0.0721201520810197	0.294960087252655	6.80873196046237	6.85138053961204	6.87404230071377	6.77748392142317	6.72821900589909	6.86314881245813	6.77240323648206	6.79086934367052	6.7560983055588	7.04285583938435	7.05205362536309	7.03746608683689	6.25438718278409	5.95083877598531	6.05919540401302
ENSMUSG00000002057	Foxn1	0.146614120699906	0.631181503447511	0.851724035499697	0.00879101678585364	0.92512166665723	0.00551514365472693	-0.261573197456514	0.468755329662812	-0.105009422338614	0.0882999974777948	0.792447682473659	0.526958612194266	0.638281241364342	0.223793768789612	0.040770475441951	0.353845959410441	-0.262494553826772	0.98174749603238	1.05880574147075	1.44312443184018	1.31470555861904	0.722587295120577	1.49191016771238
ENSMUSG00000002058	Unc119	0.00343513420698738	0.980500137103089	0.0453866292914857	0.758063958848026	-0.0455583715098622	0.763683083826211	-0.0209844859244668	0.891979819323857	2.4462303208923	2.63006487537361	2.49914892125379	2.52790301024612	2.35563684178232	2.64534402302361	2.3914591104894	2.62921508007199	2.49441160416089	2.50394774523883	2.87371001383305	2.27429662795757	2.4263451373656	2.48139584648929	2.52758203201666
ENSMUSG00000002059	Rab34	0.0183071858889461	0.803739422132251	-0.0804430773656488	0.292870936592377	-0.200121300105054	0.016674753986421	-0.0116569382319067	0.877678170571083	6.18332672422872	6.29021959813283	6.31011942284402	6.33223395075537	6.19343293503362	6.30602644938801	6.1948935734246	6.27253595684398	6.28729966373584	6.20710032271529	6.30795031711467	6.01561283683984	6.08974805895938	5.98744520359956	6.10493546240028
ENSMUSG00000002064	Sdf2	0.0404826746703488	0.645146314701785	0.101462590491638	0.263757649904795	0.327583896716141	0.00170354034109758	0.103522134690747	0.261588853180079	5.6691043096881	5.6435231275197	5.73289454724134	5.67152883122566	5.76869671987222	5.73932646286353	5.75484402353863	5.77001784038445	5.83764927605407	5.67870269486516	5.73214227037269	5.96853737298832	5.904610819886	5.91423027827344	6.21070434198495
ENSMUSG00000002068	Ccne1	-0.0513922425832654	0.574471671889667	-0.336484179408794	0.00297145314153493	-0.47723193336302	0.000194807436156129	-0.01572444050099	0.870532323006344	4.72714539815817	4.657602243184	4.52021628699493	4.53456563196026	4.69988048763946	4.52692643310982	4.65715595547878	4.58120565432284	4.59629782144438	4.38055469360456	4.08211511464435	4.42871785965219	4.05744552285827	4.20322606546827	4.20835695038826
ENSMUSG00000002076	Hsf2bp	-0.167627224172572	0.517247216035959	0.729965389729795	0.00674262020975903	0.0948120002637494	0.723366493543021	0.149452296385587	0.581754259939959	0.537394724345429	0.854300413473406	0.474198706290028	0.230278301417955	0.670922816304646	0.536553416128116	0.597145392081805	1.01729501998984	0.647132933886341	1.3215379029095	1.18449011719508	1.48654471709862	0.781978995894648	0.129325280602869	1.09853839341061
ENSMUSG00000002083	Bbc3	0.200793079038592	0.106097490990285	0.264257299781851	0.0425981218459029	0.524965594893085	0.000421673951305836	0.102578908994012	0.423078820830135	4.66917797549468	4.77394652406181	4.56792067329396	4.77064481076292	4.90416811520105	4.93510321603229	4.50948495959644	4.98701744108842	4.82681850637403	4.73612157012303	5.08222839142108	4.99645751310278	5.18113164188614	5.03763925915732	5.33634640342853
ENSMUSG00000002100	Mybpc3	-1.00388165031197	0.447274908186978	0.677048581812371	0.576269332272352	2.9179688496946	0.0114259378472223	-0.445127447498666	0.734209252307069	-2.50268234039068	-4.04577107169721	-4.04577107169721	-4.04577107169721	-4.04577107169721	-4.04577107169721	-4.04577107169721	-4.04577107169721	-4.04577107169721	-4.04577107169721	-1.67401265856335	-4.04577107169721	-2.44667751759649	-2.47579564690954	-1.21850622859819
ENSMUSG00000002102	Psmc3	0.0257761851840694	0.700132510140338	-0.103499224969793	0.140851212998181	-0.248130847338844	0.00204848112728176	-0.0586226147889244	0.396084454911382	7.49251300167022	7.36103001396395	7.35314291675133	7.48007501088073	7.36167962918758	7.43308839683735	7.32541586171772	7.40828946481485	7.29423976798577	7.23892873666225	7.33928353297398	7.31844929010268	7.18998779406321	7.01672975959847	7.24723865550283
ENSMUSG00000002103	Acp2	-0.205822997831351	0.0849267899317707	-0.194095204657689	0.112751897580276	-0.292243028603041	0.024594088549454	-0.0662016222948854	0.578043486132551	5.10416671268521	5.14133750677219	5.07301579841121	4.90765935231813	4.92122749683389	4.87266715503277	5.22904356229073	4.9994692384239	4.86961416779204	5.12345898274126	4.97613248973536	4.56154459696734	4.93967278398289	4.68996520017605	4.79086916905157
ENSMUSG00000002104	Rapsn	0.480932249601934	0.46103806949694	0.664500909201215	0.31335526440857	1.00600018186566	0.127608461858853	0.874023162004635	0.194165919952867	-2.28332792823357	-1.93753595771264	-2.77335083335581	-1.80001673982879	-2.57862800306916	-1.75567883617978	-2.09896353486778	-1.02170450960107	-1.92141848823797	-2.19833730306119	-2.19384321099619	-0.950410271979325	-1.44316627574395	-0.792943922115586	-2.35996981585449
ENSMUSG00000002105	Slc39a13	0.00820878572154982	0.921115164157296	0.220768188010183	0.016679668439543	0.260064492261053	0.00641623515085116	-0.050465864034928	0.569583483398745	4.71287043250662	4.84468726841039	4.62666703712149	4.79225961257391	4.68397628795302	4.70427417010953	4.62920946090763	4.67733823609058	4.71504039585843	4.92106124035087	5.06189725488536	4.83366246506369	5.09297925410355	4.89848068630454	4.94343116339887
ENSMUSG00000002107	Celf2	-0.0814408607646131	0.451683373605377	-0.732737689165728	8.33793422702437e-06	-0.726276170854473	9.94968761458744e-06	-0.0336550192471519	0.761128714649618	5.93267403049181	5.88152476991911	5.87452336112808	5.83248824660584	5.82597970979773	5.78503928576542	5.76405224977044	5.88760661186077	5.93968135548617	5.20674639945209	5.12858228906972	5.14950075674313	5.22326692911789	5.50977738268677	4.8030614611972
ENSMUSG00000002108	Nr1h3	-0.0559942294656928	0.56072190749733	0.249200079343186	0.0181166949163324	0.094799336682116	0.341020900837047	-0.00214436166607346	0.98297464905009	5.07470012342296	4.94334883976716	4.83598078779877	4.71061365649944	4.96630495171111	5.0182089809133	4.89199149092996	4.97445723685298	4.96854892631618	5.21797120151488	5.22194290475438	5.13422425740592	5.05881457452172	4.87131500274082	5.17550157406112
ENSMUSG00000002109	Ddb2	-0.0492216922023325	0.654402168113947	0.28511128652519	0.0178877845422784	0.378788773601978	0.0030105917014013	0.00900380396870748	0.9391069196661	3.65280279303385	3.73895604861927	3.79070922269209	3.56117223110718	3.79494091106678	3.73340397378367	3.81389786040141	3.71566695530322	3.68223539822711	3.94987860505639	3.9108151289201	4.23545950985946	4.21131850940678	3.91096653539349	4.17657848002338
ENSMUSG00000002111	Spi1	0.283731609005304	0.359673216362398	0.875632555393163	0.0078831732621879	1.00194780761394	0.00325899494068083	0.0476281220355239	0.890355156356757	0.700616711217713	-0.166101424522663	0.258561644816652	0.645702548131504	0.386427826415432	0.512929304141328	0.134633770601061	0.113174660957102	0.684138469610412	0.731335597383905	1.10192863945346	1.6859705309576	1.06221927281336	1.14175671520123	1.49191016771238
ENSMUSG00000002129	Sf3a1	0.0587599694820913	0.303940697142008	0.0288185532417531	0.614051280184886	0.0169284512804824	0.767243585069953	0.0549298220844836	0.345174980438181	7.07368604769353	7.05000278580315	6.99773090168313	7.02440126431738	7.10635403799678	7.16688686959326	7.04930672029117	7.12912525270112	7.10636798600291	7.05485620256367	7.12670832059857	7.02141027494839	7.09495412708357	7.02203294070745	7.05052688146206
ENSMUSG00000002147	Stat6	-0.0113138113353459	0.855481705925916	0.147843967969139	0.0289536955833357	-0.0971440013373108	0.139203695462765	0.028783617112369	0.650962189804406	6.67970840783839	6.7085386626782	6.71068563830487	6.62321945376098	6.71556242391159	6.73116921348347	6.77513841922612	6.74089262158878	6.6676334008467	6.89652595792088	6.88966422001698	6.748512635828	6.66754082960021	6.51133458359805	6.62397497092644
ENSMUSG00000002204	Napsa	0.0359704700964276	0.882992592910966	0.442612064114061	0.0845002820226883	-1.05175015621876	0.00458459303013641	0.241027652767699	0.362547941652758	0.77578755750261	0.942954425165523	0.622133348280098	0.419946511975268	0.935570243445801	1.14037096522418	1.11746597451657	1.20101924334651	0.647132933886341	1.30632089471821	1.33666203478477	0.852172208874784	-0.0259385820074787	-0.441978916519856	-0.323901220868468
ENSMUSG00000002205	Vrk3	-0.0177348731600455	0.807367287644634	0.120507129333869	0.115573121462731	-0.191308494930832	0.0207205641545655	0.00165717921038766	0.982442905514313	5.72865213440913	5.63106894437008	5.68622474595022	5.57942750621774	5.75258446713079	5.67625332834358	5.80923189185607	5.63516376453355	5.59813123000428	5.82668899602272	5.76017453026607	5.82051194283709	5.59648339847729	5.41486523997323	5.45147288642524
ENSMUSG00000002210	Smg9	-0.0196869748691215	0.787623064397491	-0.143342083284329	0.0720807335097685	-0.237117314898279	0.00643053723875902	-0.0437206700963726	0.569008596732503	5.38589874375582	5.33499012930966	5.44426937325907	5.31252641351471	5.44928762268973	5.36517978506839	5.26710636674922	5.38970116276826	5.38850517700375	5.18090594290895	5.40094540201689	5.15287367832512	5.15400256871992	5.18360364249747	5.12505751409086
ENSMUSG00000002221	Paxip1	-0.0721429556484452	0.295676202022999	-0.01789278072612	0.794224143950884	-0.144019825028805	0.050647560536112	-0.103761441790678	0.149016914839448	6.70276555073771	6.69184666025751	6.66936737045647	6.62923703668159	6.61430397788231	6.60242306339404	6.57778503587726	6.57490474920016	6.59904706129786	6.66560399036275	6.76441002195643	6.57268554029931	6.60517263717443	6.37775521437887	6.63911354683068
ENSMUSG00000002222	Rmnd5a	0.0424346898138426	0.561768964627864	0.12135079852588	0.112689403715184	-0.0218460593164167	0.768154758945001	0.100691216759541	0.186491843792286	7.04706493170096	7.08968189845008	7.07932158808789	7.09219049666523	7.15727969802669	7.09834798440238	7.12237016039004	7.19247156741048	7.20515117571188	7.31668988344284	7.09370773232645	7.1636257109661	7.04548512172156	7.20374523372562	6.90741688446891
ENSMUSG00000002227	Mov10	0.129449598627691	0.15702606453982	0.116757128690467	0.214805108848093	-0.333998905978491	0.00339563267001286	0.148020725867125	0.12973540737655	4.24429813149053	4.30719714971279	4.3832280744862	4.34282512957515	4.62688891523052	4.41188776431695	4.53122085034894	4.46800311785071	4.38216838092966	4.39141147779685	4.41695228092278	4.50460141171097	4.12250482183147	3.89563991535851	3.90968538025186
ENSMUSG00000002228	Ppm1j	-0.395857716695599	0.722388770663129	0.0505947737472363	0.963430191006338	-1.11405746861259	0.353101148708839	1.21375484610435	0.240725920141264	-3.48159353939375	-4.04577107169721	-3.00190267930277	-2.80635074431969	-4.04577107169721	-4.04577107169721	-3.39405025992105	-3.32453184475146	-1.92141848823797	-2.38333955257511	-4.04577107169721	-4.04577107169721	-4.04577107169721	-4.04577107169721	-4.04577107169721
ENSMUSG00000002233	Rhoc	-0.0254362110742541	0.705281663742769	-0.0215182939670875	0.753336919541168	-0.11864857045031	0.101012898156306	0.00679756380149943	0.921840471000667	5.82912877161955	5.81628243447592	5.84201595854541	5.79604179683531	5.79021312608884	5.82455815229662	5.92376780756556	5.80793062741787	5.77148733552174	5.78886883457197	5.82836224307836	5.80773010769191	5.72773024962225	5.56289522516623	5.83156578509002
ENSMUSG00000002249	Tead3	0.15025000104728	0.385498026546358	-0.101918376565959	0.591527865310317	-0.272981805946714	0.178340617698685	-0.0218007206604378	0.91001234734251	2.46905949415299	2.80582756210854	2.62976301476825	2.49136906506156	3.03232775507083	2.934781383005	2.3914591104894	2.60147752019309	2.87655340128248	2.7317524472731	2.58546889136914	2.17162298505922	2.26050702126389	2.27181994852934	2.5525565916325
ENSMUSG00000002250	Ppard	-0.108350346110471	0.374556241694519	-0.394130378169337	0.0070546534580264	-0.477064118028736	0.00214527962174985	-0.0617666381784545	0.629221998091858	4.58110809222582	4.64113508137288	4.67829281626231	4.4128699241284	4.56528038168684	4.62108863762783	4.40033606578465	4.65727080775333	4.68111903612551	4.14212307321766	4.59917692465933	3.94768939294764	4.27908826048078	4.10336212843183	4.082541276277
ENSMUSG00000002257	Def6	0.176957440975039	0.813534741343894	0.374785686924535	0.614817427174397	0.795775613296966	0.283007115774535	0.595464359643691	0.437091036936029	-2.28332792823357	-1.52700748486389	-1.98045876929561	-0.904017910034558	-2.30032514474856	-2.30829012085724	-1.07262055129169	-1.41611600266686	-1.92141848823797	-2.84457790845967	-1.18509152525561	-0.234799449543134	-1.02725229964248	-0.792943922115586	-1.93280898108075
ENSMUSG00000002265	Peg3	0.106461292130687	0.237493306085346	0.218000234280133	0.0238165961488046	-0.135870617785033	0.142949679568079	0.115387612906806	0.207982239039737	11.4427682413814	11.2332769176205	11.3042926982968	11.3440576874867	11.4575132507294	11.5000787132391	11.4992789061187	11.415481436651	11.4094226827862	11.5604200998692	11.4678164155708	11.6069392026312	11.4040280614433	11.2134873365313	10.9519707861155
ENSMUSG00000002266	Zim1	-0.167869270397364	0.844006655284579	0.475099232198221	0.574887773539044	-0.149481234426545	0.868355095163402	-0.206553234285406	0.823359493235799	-3.07706190738603	-0.869042583791781	-1.98045876929561	-2.61211955627273	-1.86642654798281	-1.87527346309071	-1.4276807333925	-2.48711523565975	-2.81678031157802	-0.908958702418533	-0.903444686917308	-3.29211516310012	-1.32741931642917	-2.18765924300726	-2.96948896212933
ENSMUSG00000002274	Metrn	-0.133285282396575	0.350002595232638	-0.772300679301102	0.000182265831806467	-0.256525421944386	0.103174686765942	-0.15437481808908	0.316657249863896	4.02561000295	4.34632410881979	4.32888430470899	4.15204932005684	4.27538784071639	3.92905803659386	3.95566705912969	4.07291641567715	4.24339415110789	3.43458019572744	3.69895160036868	3.23373280265418	3.67571273770348	4.03855294499383	4.26233861791402
ENSMUSG00000002279	Lmf1	0.00769314547166466	0.953117184972488	-0.234006186113619	0.111807382296374	0.0249394569695744	0.856996512805617	0.00697306814330645	0.960771908524522	3.5494851733115	3.52946097486323	3.6865108658325	3.51251779499248	3.57544551142717	3.72314604449876	3.63273490998372	3.50725210423004	3.66382685528719	3.34805937519114	3.03815321241371	3.78766220651336	3.57889235949523	3.53419598530679	3.73887578247363
ENSMUSG00000002280	Ciao3	0.0129322512127859	0.876794502860154	0.0273655879924695	0.75090463464611	0.212196557972722	0.0224591230459856	0.0373250344364404	0.672805296085129	4.63257161881898	4.64279028149287	4.66250991659001	4.68888313651429	4.72923639268381	4.57334872531494	4.60891095328207	4.71017585014801	4.73941875849509	4.74743345714511	4.62896588959837	4.63091143710003	4.88222080453779	4.67433270036768	5.00051065266319
ENSMUSG00000002289	Angptl4	-0.00925092071388178	0.947381171224807	0.149706666582945	0.304152477806913	0.390625816617177	0.0123631896326448	0.00972703555338406	0.948125752357656	4.29628576798438	4.2497043368775	4.40819579357637	4.21261795904222	4.3223768181746	4.41666981269658	4.47401167266118	4.25010161656002	4.25880809945556	4.53213835572736	4.73891630244052	4.0740429047193	4.6028547498343	4.55988865433643	4.96684434626629
ENSMUSG00000002297	Dbf4	0.0199803767127955	0.872556672510359	-0.0540875723242795	0.669516811108397	-0.914279397844538	3.10336039128613e-06	0.00645349560219977	0.95952857260054	7.12160136128781	6.98526439032795	7.03404009970351	7.04907516392899	7.04230336598153	7.10700308742067	7.0598134183091	7.09430595232233	7.00444124134598	7.03335645324898	6.97114517657171	6.97023148538881	6.3847494420814	6.37430382819346	5.6458038682849
ENSMUSG00000002307	Daxx	-0.0278607568117248	0.777156284919603	-0.00940885309530159	0.926058939004809	0.220482183952593	0.0398492253012461	-0.0948701247869277	0.373795800848932	4.68226240423967	4.54173115556439	4.67466590365424	4.47299439427706	4.68996092777264	4.68458410557477	4.50069807331467	4.5083932149665	4.61558263747611	4.4235000660005	4.78098449144748	4.70630726563817	4.77622677500251	4.81539915898361	4.97302421748266
ENSMUSG00000002308	Cd320	-0.0479201998822676	0.635085006917897	-0.0353041611762999	0.735105414454087	0.396589317291395	0.00102259226297802	0.0559039668186774	0.600863531393207	4.05105099583429	4.25836771820435	4.15584571502736	4.20135236560497	4.03012790451622	4.0652282231751	4.23004227966546	4.27079459545261	4.12726801356725	3.94987860505639	4.19346228795897	4.2638129498637	4.47914185136062	4.46183212275176	4.70622450289597
ENSMUSG00000002319	Ipo4	-0.0576945494510843	0.524245583837181	-0.165011646398489	0.0900000349049971	0.243145365785479	0.0151232356745567	-0.133193702848057	0.171069146566787	5.40279476920956	5.63938366740448	5.56150286290719	5.48370248281466	5.53046205820216	5.42731643673589	5.2449156652084	5.4283694113387	5.5463139370814	5.28354558616799	5.41062495379824	5.43225085916753	5.75260533428824	5.64653445808352	5.92855959806893
ENSMUSG00000002320	Tm9sf1	-0.0521713568365092	0.623522624341647	-0.0855681734740354	0.431676416830212	-0.00980368234459483	0.927492445061663	-0.0269819904760595	0.804085310077041	6.2386245203035	6.32877553927235	6.30856010028691	6.29902366846621	6.29049963305161	6.13473535546932	6.2305382229633	6.27984615486598	6.28729966373584	6.21170172084364	6.30276162338891	6.09666128446707	6.09104897335666	6.13587232579735	6.61807196338106
ENSMUSG00000002325	Irf9	0.00884863280896475	0.92186546088375	0.249051639627253	0.0135415193660409	0.522837203801433	2.18260390018625e-05	-0.0258481594630089	0.789323940541196	4.27700927205647	4.32792249571441	4.39796724452628	4.4281375776659	4.22406979953533	4.35489352377915	4.35717795020299	4.31700713437924	4.25573845641518	4.60701273931252	4.6707378463274	4.45900700598237	4.81295599133619	4.74016814796946	5.01705370671941
ENSMUSG00000002326	Gmpr2	-0.0450042063366798	0.620282488187017	-0.0593044973946286	0.526846370155051	0.213717440498983	0.030773025720313	-0.0723611217090117	0.451607985773773	5.19597744299611	5.10577547129593	5.1698042473171	5.24672720996626	5.10265741546595	4.97994939883215	5.1113203915973	5.07536888050773	5.06639771734037	5.15671688690564	5.16207744528119	4.95068153583261	5.30513765854646	5.24536410873174	5.55500098194142
ENSMUSG00000002329	Mdp1	0.121883471721214	0.204175685375702	0.152165520480708	0.127909088057776	0.432068187403255	0.000278180316715305	0.0287400713228108	0.774209425950717	4.6275070952035	4.49850724315596	4.53496069579263	4.74205255103997	4.711694625745	4.57192041342375	4.52039383916747	4.5573408369321	4.67193700071796	4.72042146950069	4.70610343712984	4.6808319237381	4.89717159685089	4.83159747335755	5.21253634499512
ENSMUSG00000002332	Dhrs1	-0.0181271455392835	0.838248476435004	-0.074403386385228	0.418324643146863	-0.146968287048117	0.124058598149898	0.0562227227013148	0.541268480136607	5.63080977162851	5.77537040015357	5.74735443932676	5.68545714998222	5.70116506636543	5.71623843838253	5.82075046792144	5.69544565819004	5.80652169473797	5.80655156806848	5.64188446277285	5.45292103323638	5.48610933383409	5.47152507749301	5.75383740705239
ENSMUSG00000002342	Tmem161a	-0.105244324251235	0.281371208200198	-0.214096554436787	0.0447060444968484	0.245343794492831	0.0200260618089918	-0.0652593933651948	0.519459479923983	5.00090123438006	5.14718021264577	5.01396235196283	4.90666878892324	4.96136533803116	4.97887201304789	4.935023095008	4.91935372304347	5.11294096720298	4.73612157012303	4.92000756746576	4.87509482792204	5.13142022255824	5.22864184512116	5.53320922270384
ENSMUSG00000002343	Armc6	-0.0158269241560074	0.853045875572232	-0.29295634623419	0.00487845010797945	-0.0250545964047104	0.779023174923994	-0.23044737663658	0.0230590296541373	4.55644873801871	4.68195583805226	4.75700529271124	4.59730471971252	4.64958624574207	4.71854465054429	4.31017653675914	4.47820714581336	4.54441343692249	4.26330686089673	4.45070522569073	4.44256453469961	4.63710020812695	4.54277241793123	4.74465940170414
ENSMUSG00000002345	Borcs8	0.179770233501678	0.105232535065128	-0.0225795686198187	0.842949813859404	0.189209456025977	0.105628012678335	0.0222699504140618	0.849588859933414	3.37109610184176	3.41788951134241	3.40064174253559	3.704857166223	3.47735617011592	3.50698978539413	3.24261652608464	3.54171594502234	3.49186717375697	3.2440874048688	3.54340039021061	3.34996568283039	3.50273717069455	3.62063271349893	3.6413603125989
ENSMUSG00000002346	Slc25a42	-0.224565330851667	0.0852927982697839	0.128785507337897	0.307188013526311	0.463534338584874	0.00121068757838525	-0.209517125626617	0.137905776370632	2.87445832695673	3.25428889396876	3.19321121877965	3.01341974785412	2.81588973740843	2.80948085848164	2.94518442635345	2.88836483994753	2.87655340128248	3.38111570895602	3.12433693678322	3.18843407754792	3.45503660411037	3.62992476048856	3.65679844037781
ENSMUSG00000002365	Snx9	-0.0864310292776826	0.147069820268217	-0.0406658991572284	0.487827197644107	-0.0727357797411683	0.224195555627245	-0.070676292987514	0.239386192293024	7.29478831503975	7.2486730972008	7.27505453106986	7.14375565830068	7.17125107932521	7.24424726119098	7.23592519872671	7.20327675624117	7.16603701757307	7.20906820919024	7.25313842606224	7.23537870089791	7.29503784900181	7.09051949890789	7.20913315480948
ENSMUSG00000002372	Ranbp3	0.0149825711174483	0.830620728073352	-0.170638497848475	0.0278350726957771	-0.146214556243645	0.0552095761080815	-0.0635106194680386	0.383308701271368	6.47924167795281	6.56490197151345	6.63742782490604	6.58068913237059	6.53783621765289	6.60940177128046	6.39486107943824	6.56057050501832	6.54475037667577	6.2969315909868	6.49194326631629	6.39038780503338	6.48810003575089	6.32295002759327	6.43096545574978
ENSMUSG00000002379	Ndufa11	0.0152943055046855	0.919269892542605	-0.496409234985919	0.00785525454330469	-0.174443457103089	0.287475347799717	-0.0130756495383944	0.935077977646834	4.62242473012899	4.54350434979302	4.66373013478967	4.6992173521359	4.65367494085586	4.53134253398669	4.47176536255739	4.66399101291357	4.67423799404298	3.85893968664507	4.46522740075348	4.04891806427426	4.20892387861088	4.20322606546827	4.89054429042875
ENSMUSG00000002393	Nr2f6	-0.00658995932632145	0.962624911850622	-0.394960600713327	0.0138621723284294	-0.198287073129675	0.181501672702468	-0.0519208684826937	0.719103949221041	6.53033477260557	7.00115892970929	6.86239869142339	6.73458709907223	6.8702667887551	6.78208682293559	6.46711926334383	6.82224956037498	6.96410604668651	6.31081845870886	6.65961979035058	6.23516296339774	6.41415066988241	6.59615080462688	6.79723409749087
ENSMUSG00000002395	Use1	0.0927145913599805	0.40133642270948	0.0368469490973489	0.744311094389486	0.45750638451944	0.000644612298659615	0.107486935570764	0.354899470949488	4.94364337080816	4.91212085951216	4.95238813788897	4.87460621996297	5.10415212663152	5.1311369726656	4.83195994190638	5.10694835124276	5.21129008292936	4.82422649179336	5.04955960847561	5.07500756605498	5.24212640474814	5.37673696077053	5.56628568667219
ENSMUSG00000002396	Ocel1	0.308655998893634	0.0260622422672672	0.0704002157587311	0.612404294153759	0.551890877744021	0.000589156498285937	0.161883841331151	0.262350101304306	2.79838303495681	2.91396064309617	3.10253914849001	3.1300463873172	3.38692020711687	3.30859755051128	2.90579120101108	3.24575332930444	3.21044082246539	2.92346535749071	3.22041196656192	2.91412432509249	3.39731630603562	3.52426425758747	3.59001400692462
ENSMUSG00000002409	Dyrk1b	0.0638537828145083	0.584516868523617	0.0385110823470294	0.74959233730078	-0.0629988624076576	0.610556979500158	0.00641873004910565	0.958781910316126	4.33408286668019	4.64774451822429	4.52021628699493	4.35158700394876	4.53456958005204	4.81949361068433	4.38370542377156	4.50590169288839	4.64872293989476	4.50573605805517	4.58024155572216	4.53852064803353	4.42858468502598	4.31113610645681	4.56403997719914
ENSMUSG00000002413	Braf	0.085172677908016	0.484410183297746	0.0249554712935494	0.8410152221139	0.0954869836560936	0.446614507690878	-0.00691928957403309	0.95655675694512	5.46373867683315	5.26900237904041	5.28052853903068	5.48370248281466	5.47954611025553	5.30455236853292	5.33046203667971	5.29763123572522	5.35734082049183	5.61528756997096	5.16080344761643	5.27398195198775	5.56686907896989	5.59052415732284	5.14161179102388
ENSMUSG00000002416	Ndufb2	-0.00644297870881072	0.95898391407799	0.205273843938303	0.121857360524993	0.00418924431383028	0.974984774786363	0.0473061829893173	0.728676263184178	2.97889188766282	2.51909431493969	2.83433084734212	2.75621805030687	2.75629653539968	2.80948085848164	2.87891848812018	2.809742304177	2.78583364507757	3.06580739850368	2.8101213017496	3.0862935350007	2.7696006880093	2.87438870324374	2.72357785845207
ENSMUSG00000002428	Hltf	0.049663388427021	0.720275906378556	0.129479122216322	0.362745855665989	-0.496397521808162	0.00366928647262139	-0.00468103888758442	0.974021517098585	5.82249598312721	5.69069246253856	5.77245707397899	5.86854540884248	5.81780423418253	5.74757382800382	5.81100997741145	5.76064317662619	5.69649593621427	6.00809940945018	5.7810542772028	5.87666887955758	5.56499784360141	5.49840780822599	4.74104273484744
ENSMUSG00000002455	Prpf6	0.0178210752198202	0.789950278203297	0.0658130725372752	0.337588674293521	0.0359757596508823	0.598048121335654	0.047130621330564	0.493703786373355	6.61379931552588	6.53089346288902	6.511270809973	6.53398301542685	6.60060256668729	6.57594806749578	6.55090420885338	6.6591638271669	6.58566326273319	6.66746610496821	6.64009548610228	6.53505272441932	6.69046546253046	6.44904633902705	6.61313427280655
ENSMUSG00000002458	Rgs19	-0.0114240592382844	0.90019130633627	-0.156304132911016	0.120209134316984	-0.0717621126332677	0.461574540805726	-0.00248667480368692	0.979696129635744	3.96533496648162	4.05709456229176	4.14015130819333	3.96296776576781	4.07959305020198	4.11707407333369	3.98115978216201	4.03540111548325	4.16375290269225	3.92767560719381	3.89863825288942	3.87602901165843	3.81133242907982	4.0899579354308	4.08539637987533
ENSMUSG00000002459	Rgs20	-0.17520178963189	0.578452211939276	-0.626529032306815	0.0947675485178608	-0.630603571292487	0.0987176109350544	-0.587577245047901	0.127151316534854	0.799998614376471	0.735225638874413	0.827712150954941	0.506181796699913	0.42521231967658	0.888303815940138	-0.78791339418882	0.806711907363545	0.789779443284867	0.11538039740071	0.100139753407283	0.38597229346703	0.29625211291536	0.687418128427682	-0.385818110912934
ENSMUSG00000002475	Abhd3	0.105532366444235	0.750307691838891	0.585350465790898	0.0859651480238854	1.15922949967708	0.00136712168769602	0.383920625031238	0.27625728661563	0.286347818150241	0.550057557713231	0.474198706290028	1.23105169263865	0.42521231967658	-0.138193374758823	1.09429009439485	0.838743368877016	0.446368795937549	1.3215379029095	0.896836109975129	0.675832431896295	1.48270717039642	1.52710603069702	1.69995752663508
ENSMUSG00000002477	Snrpd1	0.303069572772349	0.0249456951253718	-0.1692579328118	0.20049501566179	-0.0873740492788979	0.500404673044878	0.174503747476688	0.185074864020961	6.34066430039824	6.23203230688286	6.35726393240092	6.63582751602778	6.54225370511172	6.65665616821799	6.38355394005049	6.56476605843709	6.51167838102075	5.78475724033519	6.36714516480317	6.30655745489124	6.12954072852252	6.47376930148058	6.08296114847188
ENSMUSG00000002486	Tchp	0.0492381513434843	0.566428481832291	0.111521794805628	0.212496388931878	-0.0481164582072466	0.591634968761934	-0.0541809962672639	0.552143308517783	5.07470012342296	4.98309086649286	5.04800256824518	5.08975236916013	5.01320233095922	5.13887485093582	4.81964794927832	5.08374651742783	5.05408177387916	5.01765443988419	5.2437671423142	5.19765274956278	4.97814803771465	4.87327246411057	5.10127561365933
ENSMUSG00000002496	Tsc2	-0.100652468732778	0.120350180515911	0.011438445221998	0.855773337161707	-0.0470220096253513	0.461867838200525	-0.0632021919105066	0.330221405167762	6.20275271653482	6.3364668852492	6.31167706184237	6.15421406006201	6.13978699166404	6.25353628059659	6.2536033706463	6.12772491374246	6.28127426617288	6.31889732014926	6.25520399056811	6.31335565784854	6.27341983546285	6.19419442041567	6.24110789855647
ENSMUSG00000002500	Rpl3l	-0.0136764187832528	0.992339585212706	2.64041820574955	0.0440469324960099	1.93233091127349	0.152974163735993	0.545077784030057	0.702650567821034	-4.04577107169721	-4.04577107169721	-4.04577107169721	-4.04577107169721	-4.04577107169721	-4.04577107169721	-4.04577107169721	-4.04577107169721	-4.04577107169721	-4.04577107169721	-2.19384321099619	-1.34789045551701	-3.03515982671009	-2.83621515983836	-4.04577107169721
ENSMUSG00000002504	Slc9a3r2	0.148866092091062	0.192468385753689	-0.00823093869411551	0.942425846767797	-0.0779415343323846	0.501252668389827	0.0785523648300082	0.497374877696595	5.84666855615132	5.90378350904774	6.00781350248247	5.83300974557604	6.15067695176249	6.24504737082631	5.74650606777973	6.10156089374688	6.16664514202106	5.84127982533115	6.02181796118752	5.87870736560275	5.87621879134501	5.78398349968572	5.86684117593991
ENSMUSG00000002524	Puf60	0.0114517686644415	0.868832198891127	-0.264509031490451	0.00163094235890544	-0.164616377925493	0.0313416387420992	0.00252014181651017	0.971567692066853	7.26084789017328	7.3093362046898	7.37342104892133	7.36938911976326	7.30334169271545	7.30568918317157	7.29841801322784	7.30351602696704	7.35323087196415	7.00329805770724	7.09937135635331	7.0528939066201	7.11235573153173	7.00829298378158	7.3281099047793
ENSMUSG00000002546	Golga2	0.0726929983869127	0.412082683560075	0.198935854043201	0.0365335001903602	0.323742360643966	0.00188454020919057	0.0551507007931056	0.543461791903281	6.10350441099995	6.12715045106974	6.11518075131516	6.04906145873086	6.21365275026271	6.30817263387215	6.04808266953899	6.26223904834357	6.20614064116862	6.1911377772732	6.2724115169433	6.49906457578177	6.47470707182593	6.33932809051416	6.49678313930645
ENSMUSG00000002550	Uck1	-0.0178516242507332	0.813159686504418	-0.0408318100210829	0.599476752819757	0.231279386721446	0.00728335665533573	-0.0471802567636557	0.5526541003356	5.32775838813306	5.41077548789828	5.36771879248278	5.31102979436062	5.35450721749873	5.38970807859889	5.27227847537643	5.24332426714437	5.45424996157721	5.35830801039569	5.21336573541768	5.42110446576897	5.69473786104238	5.50473529710364	5.58959954376613
ENSMUSG00000002565	Scin	0.0818430671669819	0.811748189109762	-0.114581449519048	0.757666429009059	-0.928904879343079	0.0467589936180551	-0.36585504119728	0.371614817735625	-0.197850090166536	0.00838231712068596	-0.695016318064822	-0.143637292965359	-0.371658049678766	-0.296151411717599	-0.478982873918942	-1.02170450960107	-0.57585623393096	-0.379732851865364	-0.74222465526745	-0.165947626425486	-0.502890546915222	-2.18765924300726	-1.00911506590004
ENSMUSG00000002578	Ikzf4	0.720249071464217	0.263176731195845	0.268518662087251	0.703379163508772	-0.719734291850183	0.373273862253084	0.381557416173466	0.589115847489899	-1.92481850495362	-1.20779158582224	-1.09634680027537	-1.08133873251682	-1.03517842170467	-0.138193374758823	-1.72462603929263	-0.712295064749444	-0.666121433015235	-0.195164200077396	-1.40893887907721	-2.14109810206328	-1.02725229964248	-1.25771399972866	-3.40950834325124
ENSMUSG00000002580	Mien1	0.0667982435261765	0.662735381484359	-0.0938146100592547	0.556376205133761	0.3405135759563	0.0394285193250277	0.0267002658124467	0.867640630427245	5.28765425820714	5.04573689029582	5.24917005867871	5.49495064919121	5.10862699091352	5.14848919926949	5.20760541978482	5.26853021396656	5.19214931683747	4.99172949239192	5.33921244199605	4.96801818031625	5.33838169364559	5.30603875681326	5.95455758774742
ENSMUSG00000002588	Pon1	-1.08056507863067	0.319328387625023	-0.749286481636419	0.486235321285543	0.868789243083548	0.375159340930709	0.975489015022416	0.325519434517942	-3.48159353939375	-4.04577107169721	-3.60863264298384	-4.04577107169721	-4.04577107169721	-4.04577107169721	-2.60581665220983	-3.32453184475146	-4.04577107169721	-4.04577107169721	-4.04577107169721	-4.04577107169721	-3.45372574282392	-2.18765924300726	-4.04577107169721
ENSMUSG00000002602	Axl	-0.0362995634682868	0.464233534335349	-0.204875358920138	0.000732375094009154	-0.420037891973758	2.83404493491177e-07	-0.045060316936949	0.37278480479742	10.515837181215	10.5798372282915	10.5965148855062	10.4719452014284	10.5573876421876	10.5582372357486	10.4985162445011	10.5359344431798	10.5244356107913	10.4297544876467	10.3462910518526	10.2984968203079	10.188515036022	10.164186581948	10.0807692823387
ENSMUSG00000002603	Tgfb1	-0.0322640870199802	0.686498795188554	-0.296699255506185	0.00226259040577944	-0.823564009852918	6.0873722289966e-08	-0.0289109851191274	0.726740955223041	5.80689984804487	5.81481487426137	5.72063522412819	5.72532983683445	5.74972235455818	5.76642817138429	5.76954910589871	5.78756103409472	5.69082490461785	5.37298917086299	5.63456073086677	5.44331179435073	4.85184622502208	4.85753789955505	5.15526338289484
ENSMUSG00000002608	Ccdc97	-0.0403395916725175	0.451627659463223	-0.0992899068514443	0.0815546735029842	-0.0740584617747331	0.185811259020498	-0.0410279098804258	0.457865697266748	6.0407575686948	6.0305727517609	6.05321437920116	5.97113223654193	6.03397569141899	6.00420792018737	6.01606806635471	5.96764547058211	6.01786063368935	5.90517175702775	5.98125448474053	5.94343728499217	5.93027608289012	5.97928936357598	5.99535562758774
ENSMUSG00000002617	Zfp40	0.105491825895103	0.802068157141474	0.537699849365446	0.207387395884284	-0.673616453907369	0.204236045381836	-0.0782389824234044	0.869701636699236	1.7746924746535	1.75845098569678	1.84652693398353	1.91415301568551	2.00506420853423	1.81707316826652	1.63375423896659	1.62501287370963	1.9119890542208	2.22523349058863	2.48317187610548	2.28663190031168	2.12482538445038	2.34134768667305	-0.914812880238976
ENSMUSG00000002625	Akap8l	0.244531962640232	0.0108353035406433	0.594746213557793	3.10785084909905e-06	0.573019030221255	5.42502661037212e-06	0.171168900771754	0.0769030120407423	4.28775021826475	4.38836985085807	4.33961269943195	4.48366192136276	4.61645270720277	4.66193892419121	4.34495685096784	4.59299163930304	4.60597245225768	4.99410565107697	4.91850070376765	4.86895532156819	4.97392333185609	4.93642239271433	4.82030220172297
ENSMUSG00000002633	Shh	0.755698400703503	0.548001208073684	1.14529022741183	0.3719634327978	2.38001306186114	0.055240489131269	2.03349845452625	0.106286224518234	-4.04577107169721	-4.04577107169721	-4.04577107169721	-4.04577107169721	-2.57862800306916	-4.04577107169721	-2.60581665220983	-4.04577107169721	-3.30418347359601	-3.14566873724705	-4.04577107169721	-4.04577107169721	-3.03515982671009	-4.04577107169721	-2.13063730471168
ENSMUSG00000002635	Pdcd2l	-0.0939170822449702	0.386145780495637	-0.267300097325178	0.0292967835360219	0.0439031869364142	0.691471672246614	-0.0551416396039137	0.628896633893978	4.45908002002302	4.42345876865103	4.52693697709576	4.43227359357217	4.38273891301976	4.31958392892254	4.3301535527908	4.49589235197034	4.43468726937427	4.02384137000233	4.42970235403389	4.18363504246179	4.3868232801226	4.40071701322167	4.75724681031551
ENSMUSG00000002658	Gtf2f1	0.251948803152377	0.0120538903707951	0.06232471517988	0.501299871216943	0.220568458160641	0.0267580662136116	0.105584981987448	0.264470272771176	6.82393948860566	6.62851764054763	6.69763975040894	6.90224833864131	6.91268041275264	7.08639305648172	6.6907394055933	6.90541966381902	6.87339211869709	6.60198697214532	6.89465436880118	6.85070417398273	7.0221469883803	6.81000800702065	6.9713226611114
ENSMUSG00000002660	Clpp	0.0686204750006558	0.500562068923593	-0.0202931442122214	0.846013819195952	0.262749784561074	0.0195526287071025	0.0876665979112587	0.411527624237471	5.11626901955759	5.12248023217883	5.21877609697385	5.30277052132831	5.22722837885072	5.13790988275239	5.12424976865947	5.27732232125908	5.33569973075695	4.96895862408968	5.32335744338813	5.12566689180711	5.27225677522222	5.36008266602066	5.62142197490784
ENSMUSG00000002661	Alkbh7	-0.0412311917963297	0.759301997568407	-0.369167214613823	0.0228586749927896	0.33828186428756	0.021966682090996	-0.00647403342581088	0.964649179857687	2.8339938024785	3.15107148575032	3.00962781914893	2.97235060182133	2.92139691584569	2.96990974666956	2.89241741255802	3.02688237362454	3.07070835989045	2.44957920932304	2.76388047111062	2.73668396466087	3.11477641417376	3.29230908626592	3.60997943390479
ENSMUSG00000002664	Pspn	-0.883820401103981	0.468775093792327	-0.270373184448189	0.821012337781763	2.26839100824272	0.0323639066229238	1.36217544849039	0.210498913739576	-4.04577107169721	-4.04577107169721	-2.24775653389893	-3.62325912181823	-4.04577107169721	-4.04577107169721	-2.94675739257322	-3.32453184475146	-2.45311343711069	-3.14566873724705	-4.04577107169721	-4.04577107169721	-3.03515982671009	-2.47579564690954	-1.00911506590004
ENSMUSG00000002679	Med6	-0.0739156457169035	0.455984928334609	-0.11336486297065	0.277655310380075	0.155580115464621	0.134516759634425	-0.107731081858668	0.315784478637148	4.21082806969839	4.30092103951435	4.38174584153674	4.34867228774119	4.1007119257503	4.19892999506715	4.27711207278659	4.15789345798553	4.1406422456552	4.07187397140378	4.42334140256135	4.06690891595805	4.4367938381067	4.44350441272003	4.49270916568035
ENSMUSG00000002718	Cse1l	-0.183273105725744	0.0734063239544613	-0.176572657062476	0.0865069492360256	-0.542811559951432	4.83579057912033e-05	-0.158279065965259	0.123568677667102	7.80404667864195	7.78714129422914	7.77676648726383	7.69870632196211	7.57099366377791	7.5430548137744	7.78495340163412	7.51590629648842	7.58734668711441	7.73289514287617	7.51158683245604	7.58757472309039	7.4079082464538	7.35148247206635	6.98055396147553
ENSMUSG00000002728	Naa20	-0.0187977082831265	0.82482287227975	-0.169175322104112	0.0674115311728024	0.105425846476686	0.232512194202878	-0.122703297071491	0.179259952439523	5.82249598312721	5.66485892249444	5.65466031945381	5.890256129131	5.58607463339305	5.5814844223026	5.62542398121164	5.59587420013469	5.54379940912553	5.64658852093048	5.48885785981336	5.47868515608583	5.78993309599145	5.8698220059989	5.79627776889761
ENSMUSG00000002731	Prkra	-0.107702056113808	0.195131194606254	-0.140697134855972	0.111250758922344	-0.0794127831226414	0.356810176758028	-0.0555384050944396	0.523934466216061	3.94104612819025	3.98323950305021	4.08474733406693	3.9437811505486	3.83149455523487	3.90657063868609	4.03995855997245	3.92410491285148	3.88258346586419	3.8484722244643	3.9585201677012	3.78331618118081	3.89116639819698	3.95968255353518	3.94154802746811
ENSMUSG00000002732	Fkbp7	0.192297988824852	0.40826188521496	-0.341049292901932	0.214286014159652	-0.901198346405047	0.00789894453215563	0.290616354906573	0.251869282345679	0.980317555403241	0.942954425165523	1.05302411971072	1.26854622315084	1.35262148655155	0.977310263101326	1.24920784568034	1.20101924334651	1.39175401175967	1.00077844359014	0.598683199286566	0.241377674342259	0.589226762327171	0.370142904039436	-0.589312347108687
ENSMUSG00000002733	Plekha3	-0.112998579104857	0.362255212678318	-0.0289826376137174	0.815792671718248	-0.309084137828378	0.0259276804451904	-0.0352773575367706	0.780454922491381	5.65341002466951	5.70660662856692	5.66322659786409	5.65451737372651	5.57749160770749	5.45004181851115	5.6385006055121	5.68116188679377	5.59570548833231	5.72091724624243	5.5717195615571	5.6363945217383	5.43886858138512	5.7212488365843	4.96063788927626
ENSMUSG00000002741	Ykt6	-0.0488112334196842	0.559141585863299	-0.150143553018433	0.0899713629419432	0.09848868726736	0.250608320042477	-0.0709434468166679	0.408676041530835	7.0924923212913	7.12474986175145	7.14151417428908	7.13299621615351	7.06588997577181	7.01276849264404	6.98657516936232	7.07258287378012	7.0900879005828	7.04972540766166	7.04861365236474	6.79782240777109	7.10690005281307	7.12953019224666	7.41777245601451
ENSMUSG00000002748	Baz1b	0.0080920201230299	0.90749959536134	-0.0142667686154567	0.839376494766512	-0.459664122301984	7.47363329632053e-06	-0.0347092285213986	0.62566001339964	9.09812723170334	8.91659983950371	8.95921293513987	8.95441885452179	8.98310630688482	9.05889023438863	8.9642527181313	8.96495041904965	8.93855519885134	8.95510372259423	8.88583820019891	9.0944480709951	8.672229664406	8.44385773534393	8.47253214214297
ENSMUSG00000002763	Pex6	0.0498110583902776	0.665056909676134	-0.187641240208121	0.1394988617866	0.647524368912515	2.75633365621772e-05	-0.13923011122999	0.27632225026109	4.15795004746413	4.38045504392565	4.4861350403675	4.23014519362345	4.46647316886526	4.52987200181868	4.11959588656073	4.35626337600186	4.16375290269225	4.23143640051293	4.17591152006954	4.05253422750082	4.94399883520863	4.8476159335405	5.18618030222397
ENSMUSG00000002767	Mrpl2	0.13759294440182	0.251279817177518	-0.0814799492906282	0.512591523756266	0.291359031300217	0.0255362631123609	0.0627044494233191	0.616241911404938	4.59674082024405	4.81709904228327	4.81306870449952	4.94094011137973	4.86943199408035	4.83386594437296	4.57373420322265	4.94349074281627	4.92862928811374	4.60234789000242	4.83150099876053	4.54879890339738	4.8927026049782	4.92703010254739	5.28759400104886
ENSMUSG00000002768	Mea1	0.20988648300041	0.0860358577727463	0.0141749360155483	0.906905671190345	0.269381747539496	0.036252305408506	0.113123040731224	0.363462603033056	5.03954406805331	4.98178362006963	5.04987034582456	5.24045099366598	5.23816104523584	5.22499961255902	4.90203639175173	5.32332952714611	5.20493800223151	4.8081114620729	5.12205079316991	5.23473139159051	5.23272748402173	5.13221810195527	5.50576476110782
ENSMUSG00000002769	Gnmt	-0.384885528922811	0.695650162067649	0.235268537169941	0.806675160687185	-0.384473953427448	0.710724550762693	-0.344996167045425	0.741863400072115	-1.92481850495362	-3.48692477034509	-2.10792598003482	-3.62325912181823	-2.57862800306916	-1.75567883617978	-3.39405025992105	-2.20002409143717	-2.81678031157802	-2.38333955257511	-2.41916469847905	-2.43309769503308	-1.85937323970986	-1.9476005156249	-4.04577107169721
ENSMUSG00000002771	Grin2d	-1.25328820921756	0.0223209267179922	-0.569773659734004	0.240114223745612	0.139724910027328	0.750061418745867	0.199063585766625	0.656687106689342	-1.19355709920602	-1.02849743407499	-0.552178901744462	-2.14966474295759	-1.690268914649	-2.00568557322787	-0.41108260623398	-0.712295064749444	-1.09714260887854	-1.88717764880014	-1.67401265856335	-0.383221391170834	-0.857035257549078	-0.15990624888479	-1.21850622859819
ENSMUSG00000002778	Kdelr1	0.0130895695182396	0.855798960781959	0.0514605041836127	0.483594070414321	0.161554573533511	0.0386800602526287	-0.00818117272455154	0.911832207230644	6.42189121097567	6.51154694314644	6.43685679359854	6.53622649078293	6.40831295571803	6.45602770580534	6.51753629304476	6.37096985560858	6.45325340205929	6.50076195389542	6.51206545273731	6.51094162174985	6.48216295149533	6.59377846118095	6.77927302886691
ENSMUSG00000002781	Tmem143	0.00767794045614156	0.947726538285821	-0.01629322076636	0.893657249405746	0.133638721211017	0.277852416878955	-0.000249175426996651	0.998408750350632	4.2063061465616	4.49667783653325	4.41979744854264	4.36895271099876	4.32750458302417	4.44659349209983	4.34985772066671	4.37822506099526	4.40451505633919	4.34748535436324	4.61972274060375	4.06690891595805	4.46516351080312	4.35941753233717	4.69318190857006
ENSMUSG00000002791	Pdxk-ps	-0.0951978682960055	0.935255783867737	-0.246177158627028	0.844151224663711	0.43186997895327	0.715762816560071	0.804508860778101	0.491045829948207	-3.48159353939375	-3.48692477034509	-3.60863264298384	-4.04577107169721	-2.06712477884218	-3.5716337186034	-2.94675739257322	-4.04577107169721	-2.16290929330053	-2.84457790845967	-4.04577107169721	-4.04577107169721	-2.44667751759649	-3.31777902748846	-4.04577107169721
ENSMUSG00000002797	Ggct	0.161639895624333	0.306484745149519	0.0570359935251172	0.729423014161506	0.888455322978097	1.76170613886248e-05	0.0678201613939438	0.693516961805678	2.21368992314112	2.03543633151945	2.36154998650975	2.57355547600053	2.13942222918534	2.32419000243757	2.09719367426384	2.33571797121721	2.44136071217485	2.07170933534798	2.31926454136884	2.51347851374786	3.06268242925198	3.16386174505097	3.07911937965942
ENSMUSG00000002799	Jag2	-0.0474992148831541	0.627983145041222	-0.26541765847487	0.0185603736087925	0.0468209468807297	0.641946985032216	-0.116478415484337	0.269736345649855	4.96253609774574	5.24849408547164	5.06102651412444	5.00343130284286	5.10862699091352	5.02865902130736	4.80366226848307	5.05846623363748	5.07164396281798	4.87796636782782	4.92451873819324	4.63814956604589	5.04813749431512	5.08232301643137	5.27764265992484
ENSMUSG00000002803	Btbd6	-0.0659309683941878	0.637991102604505	0.269488193705049	0.0672625759084821	0.241588485723485	0.10401468254348	0.0187954383674462	0.900355265368463	3.37513060311641	3.48216883105557	3.35302623001342	3.1300463873172	3.27459149448886	3.60241985150802	3.36385856488627	3.52704642163245	3.36656778905203	3.5293705894889	3.64165389079388	3.89629432934451	3.72010991537422	3.37199738379651	3.78877583259263
ENSMUSG00000002804	Nudt14	-0.0651062836899889	0.637674316975237	-0.360652583982045	0.0280740297295749	-0.143429874258794	0.339338719578837	0.118118839127217	0.420273551717798	3.66273898418999	3.59931954963242	3.64510204875972	3.704857166223	3.51380130825676	3.46759180510012	3.55846998755336	3.8939330954299	3.82989315911947	3.3443392550712	3.53948444585306	2.84907489525013	3.43058155003987	3.32127709177072	3.70956690095871
ENSMUSG00000002808	Epdr1	-0.0691638162537496	0.390782196783036	0.163266406626679	0.0553375373445219	0.498261775202013	9.07060948628836e-06	-0.0979806453890752	0.250662597030612	5.34019469023465	5.4029829815402	5.39074505406051	5.33036578058829	5.27578584905156	5.31568915463133	5.33293929604714	5.23582616100145	5.26875774765553	5.54814797644931	5.60676077575381	5.45974579959179	5.80982199921706	5.74175084320511	6.07076708896168
ENSMUSG00000002812	Flii	-0.0259545781770711	0.650066681095391	-0.0245961927395406	0.670496474276223	-0.147251074836807	0.0204599556235787	-0.0720840154167899	0.22659438133234	7.54067890773382	7.56814726970344	7.60653881155409	7.56194569001258	7.48095624194007	7.59126220352322	7.48734476950189	7.52762169840067	7.48620737254307	7.48768742952079	7.64171380437649	7.51440131987156	7.47271957316023	7.35288603462707	7.44664804273095
ENSMUSG00000002814	Top3a	-0.141266049175527	0.0991795801116658	0.00915965515837325	0.912543450598267	-0.0967715159288556	0.264966650117954	-0.0408701211341747	0.635281546633513	4.68551505321104	4.90799735405089	4.93531255054081	4.6276799308179	4.73310576633711	4.76927888466138	4.73975526816472	4.81453136748654	4.87162073138978	4.86504248415133	4.91245746062003	4.78014053333612	4.77136632508364	4.65170256432528	4.81858736967089
ENSMUSG00000002820	Atg4d	-0.0491356852343419	0.650008911796402	-0.0545533300745582	0.626531831619315	-0.111347172895477	0.334863535997278	-0.0217877674205633	0.849039784112949	4.47043854552847	4.70273478092913	4.62791793731969	4.51779650306587	4.71756561228933	4.46055411340554	4.41209880723274	4.62548918810708	4.71950357553695	4.33816328540047	4.69558448952793	4.64774425975167	4.44292019323765	4.43557783983546	4.59040782465039
ENSMUSG00000002825	Qtrt1	0.0866794480149258	0.443297951735807	-0.172848641311732	0.162347399536533	0.28050823951781	0.0244591139536094	0.0157903980802834	0.895661877899202	4.15325903611613	4.4060209852621	4.19350605179662	4.36463084153582	4.22955846937526	4.3828577459211	4.09061065047265	4.30559203397622	4.41280661958927	4.00511419984606	4.25922607800195	3.94768939294764	4.39105424092668	4.46183212275176	4.7301380146282
ENSMUSG00000002831	Plin4	0.0176560463297792	0.907496494422151	0.408596030680749	0.0144356777933518	0.145308928899833	0.369319727453479	0.0324575996687892	0.845466806188201	2.73700591741184	2.60989768938822	2.44340192603708	2.54328157213276	2.7486712783195	2.56146557394885	2.38192067104244	2.809742304177	2.67989245838316	2.77107931271017	3.28264474007334	2.93778107473856	2.70309635491265	2.63696358239292	2.82954810623896
ENSMUSG00000002833	Hdgfl2	0.278960981796426	0.00417904477559841	0.120409935562716	0.176742098231035	0.0584699051254498	0.505327844960389	0.112770458596902	0.209336571287717	6.2817080640549	6.13187264151078	6.19836559045246	6.42785561790677	6.4883295997021	6.53365178983181	6.15834589369013	6.43195557294969	6.36555975267463	6.19630630793376	6.38634907741837	6.40177311857671	6.40894420377923	6.16252947095658	6.20612082859302
ENSMUSG00000002835	Chaf1a	-0.0469551428614565	0.462733198523275	-0.284487032865621	0.000409081805255952	-0.52122572502765	5.69748247515814e-07	-0.167983321155677	0.0186817270484649	6.96545950568951	6.94692347101902	6.95725358143175	6.90150268772376	6.8685088514069	6.95559077044456	6.71942452533307	6.83867770540125	6.80993271602166	6.60315489133088	6.69745390743303	6.72207611137296	6.47769404914023	6.29474640234493	6.5264998000979
ENSMUSG00000002844	Adprh	0.0196515703856877	0.837777028392978	-0.0687060978825338	0.493626419418719	0.139607156836894	0.169459918652485	0.0392750965591055	0.698128911017854	4.7752609195632	4.85042869591139	4.89639663469726	4.94480549627522	4.9093071437702	4.73905293253952	4.87679177490132	4.89099207511246	4.87961919351941	4.56287615331584	4.94390576599004	4.85037846540243	4.90310879960541	4.91757626541822	5.12505751409086
ENSMUSG00000002845	Tmem39a	-0.246752661590083	0.0590601914279571	-0.0524005241063583	0.677772272047813	0.123332830431091	0.327332493282896	-0.102794881685558	0.435818243376084	3.99447651266947	4.06699109225655	3.91683093225727	3.87251649560019	3.61372681566729	3.69455476500225	4.01857364775862	3.78717671802441	3.83401528834872	4.08307840025481	4.07130665620971	3.56270547395457	4.13769200099103	3.97069488442673	4.20573531722791
ENSMUSG00000002846	Timmdc1	0.100201482859705	0.362395969527256	-0.193765212492063	0.107673003799536	0.0218880782752766	0.847383391287959	0.00570542487372094	0.960710206412966	4.77373359482018	4.67226367654357	4.59631536877548	4.85317115658575	4.68197587844799	4.77052465994703	4.63524373663422	4.69494459433869	4.71950357553695	4.48392261560215	4.46316173269952	4.50460141171097	4.39737750762476	4.72507307937083	4.98988362168727
ENSMUSG00000002847	Pla1a	0.0180255689835827	0.802892579608349	-0.17368862888022	0.0315214903105781	-0.975794867504229	2.21848082203448e-09	0.132780167638948	0.0882814564549159	5.64257260662286	5.58790201820072	5.48418484381606	5.63011919007747	5.47030321757059	5.64127017837911	5.75207005580196	5.67784545120701	5.67022260553929	5.43988304828718	5.44347713424872	5.28478341772073	4.67402808693391	4.49526364713907	4.59842499923075
ENSMUSG00000002870	Mcm2	0.0119262330884453	0.824734238724628	-0.320192885944166	2.30174187889942e-05	-0.387589319137432	2.61966336424995e-06	-0.0557030776761689	0.31803502422384	8.06386376473116	8.13079066588249	8.15341740333624	8.09904259095812	8.12235623638821	8.16468905672515	8.01351193144924	8.0865020555515	8.08415410285984	7.73004688914808	7.86446770410129	7.79742980194783	7.73982487047664	7.66315666900552	7.78217856739676
ENSMUSG00000002871	Tpra1	-0.0918980372776694	0.335139631676093	0.0440794317461854	0.64441869070069	0.19546274193388	0.0524820656289805	-0.0687017724790548	0.485704435168038	5.36475023276796	5.57408889694377	5.54768967060085	5.4783787288893	5.47954611025553	5.26709056556295	5.37441463776494	5.4414665535859	5.47419559144331	5.5054787907662	5.63547823312893	5.47868515608583	5.63355944423834	5.5396653528389	5.89640556473023
ENSMUSG00000002881	Nab1	0.049463909116362	0.689649507316084	0.299454934286175	0.026100643833677	-0.0333795604701947	0.791344234653851	0.0790930927661888	0.533451964139861	6.70075767423898	6.65295233624791	6.66449938397742	6.70127054039672	6.79822286088996	6.67373534854609	6.83447378799744	6.75879136729309	6.65778359018589	6.92389100263157	6.91859586448743	7.08149440816351	6.8098334948689	6.90108737477111	6.21396938744965
ENSMUSG00000002885	Adgre5	-0.0708216399608164	0.218013675354077	0.0721371517693097	0.212806368721932	-0.30971102485265	5.32588786694126e-05	-0.0304478426650538	0.595637434625414	7.3321053954753	7.41820209715996	7.3819722224962	7.25515375186531	7.34186121361628	7.32722530420418	7.36074579071399	7.33578971796999	7.3442274769175	7.5273963251296	7.42323226005095	7.39236618628208	7.03673531051193	7.02159175274664	7.14421135831876
ENSMUSG00000002897	Il17ra	0.037071374874416	0.76184015259285	-0.321688848755474	0.0287720099310262	0.142344356336875	0.276131749562369	-0.154471968857987	0.2724828544803	2.85725517072474	2.86374844217724	2.744923001612	2.97235060182133	2.80857382278948	2.75009622393575	2.57844693187453	2.75204058857303	2.66145380362713	2.26513160042055	2.74360008137473	2.52393608458652	3.04668022906244	2.91296086298515	2.89610362786383
ENSMUSG00000002900	Lamb1	-0.319152591612755	0.0220887579857757	-0.821127645943888	4.28609683532708e-05	-1.11961434991163	2.91956825001446e-06	-0.338838559455954	0.027516685275252	3.11538778568564	3.33431555150196	3.16591413312406	2.77370871359401	2.92816379154433	2.97855979827966	2.97086140964939	2.93356060764962	2.67070258817261	2.50394774523883	2.56249748629967	1.98742380057709	2.25122747113839	1.99811772486929	1.99540213569449
ENSMUSG00000002908	Kcnn1	-0.208811484236471	0.407522562164514	0.206461299066877	0.404441220442186	1.01579756353956	0.000301243453639225	-0.156652281669919	0.570025441724067	1.14058221884852	1.65726870151475	1.50909719985744	1.23105169263865	1.50522815544142	1.06114313230092	1.1627298647434	1.36396746376764	1.34630249506914	1.19505574346225	1.70157369470312	2.24930509621101	2.40139459531893	2.70008224060365	2.27092235085529
ENSMUSG00000002910	Arrdc2	-0.170194210816898	0.273567692159445	-0.42097064596565	0.0219781607858535	-0.0708666292857076	0.660750317884234	-0.167909947948178	0.323965790325767	2.92487019506727	2.91396064309617	3.07345344093829	2.56855373628193	2.79382974685871	3.09052665228799	2.65171609419449	2.78529503252287	3.02095239819695	2.58184180540792	2.62295998970556	2.44908938898398	2.75654281580845	2.73494772427077	3.22088550533521
ENSMUSG00000002944	Cd36	0.531843010756042	0.699967334512543	1.53736835692765	0.253139503505575	2.89585347636124	0.0282494715856358	1.05478974109502	0.451480927675675	-4.04577107169721	-4.04577107169721	-4.04577107169721	-3.62325912181823	-4.04577107169721	-4.04577107169721	-4.04577107169721	-4.04577107169721	-3.30418347359601	-4.04577107169721	-1.99900522944496	-4.04577107169721	-1.44316627574395	-4.04577107169721	-2.63277677882994
ENSMUSG00000002948	Map2k7	0.152134058557412	0.105319909012616	0.00646340264616541	0.94477746927635	0.113998545315311	0.231562296958487	0.0174829879444669	0.85434178455456	5.15432796917163	5.07422965385616	5.17665862851478	5.19654668832763	5.39292517859511	5.29765598445625	4.95123785535212	5.20236351947736	5.32548837651541	5.14286324840865	5.12597323803169	5.16294538566447	5.11616652595682	5.26934653551163	5.37302794673124
ENSMUSG00000002949	Timm44	0.0714775743464644	0.269828935011034	-0.00484733938251658	0.940363754685298	-0.0543483291198852	0.410326419305558	0.0491136911295573	0.457008831662803	6.06218640734711	6.03183654786147	6.05135092873741	6.09195934347914	6.13686906567796	6.13376761361622	5.98411512825031	6.16373331215953	6.15020856604229	5.95236935529708	6.09634769496666	6.09139743342175	6.0286013101662	6.01341582594662	5.94043497494928
ENSMUSG00000002957	Ap2a2	-0.0142755761477993	0.793370582654163	-0.104770621223595	0.071689640574309	-0.259066170435799	0.00023149731788066	0.00366253018444951	0.947222257005148	8.75756497219226	8.79329159167667	8.80905015821307	8.80467039867921	8.7642246961824	8.74804892798062	8.81098128821051	8.78912534312495	8.77129705242587	8.74261606199232	8.71016579462828	8.58765921767794	8.55680650506095	8.4312902277923	8.59253404967399
ENSMUSG00000002963	Pnkp	0.00597124726062681	0.95159760632586	-0.158677832584589	0.137092739050289	0.0993250451079284	0.333345012330417	-0.0443530160885999	0.670636532406583	4.96788888698212	5.12129342830211	5.03862723561662	5.05082851313665	5.0876245078719	5.01400767792097	5.0569142994587	4.9042969247508	5.02912991235022	5.01998831503283	4.95276650619778	4.62849063504413	5.27340316256909	4.93079435931431	5.1967805676055
ENSMUSG00000002968	Med25	-0.0400616545893264	0.514264604883247	-0.0543326674696827	0.386075913112816	-0.0809802705567524	0.205058595197404	-0.0538130574349376	0.395581832899265	6.39482379577982	6.54777708363785	6.47974890930927	6.37045627291105	6.46583389871601	6.47143068720004	6.35275757951941	6.42471919523579	6.48702174044732	6.40802317520076	6.4213491604901	6.43193326680742	6.41311087872421	6.32366599690356	6.4393587584545
ENSMUSG00000002980	Bcam	0.0907232667904561	0.319308658180124	-0.198508369925017	0.0498536779582352	-0.647276568129524	8.16108164282845e-06	0.0503559029428011	0.596234358756392	4.8626259104397	4.94066003730637	4.91598580560504	4.92928142678403	4.96301375582109	5.09777996639866	4.807229980773	4.98164788062363	5.09587730985099	4.75024762454793	4.80890587006416	4.53593960176121	4.33944488901039	4.0899579354308	4.32890175459439
ENSMUSG00000002981	Clptm1	-0.0818394724349432	0.223112207689011	-0.154582614897879	0.0313282434826947	-0.0509945414650224	0.446821210985779	-0.031276709157301	0.640290034744486	7.5373073827457	7.67007468516322	7.6433429518504	7.53767665275026	7.53376570279581	7.53519724706601	7.62535992543905	7.55559744584338	7.57631612405579	7.56264352174253	7.38855052304083	7.43212149991772	7.50674830945415	7.49027720822206	7.70073569368483
ENSMUSG00000002983	Relb	0.174924210147274	0.0642673578354624	0.0056791930393798	0.950566614726207	-0.151287376979884	0.118107780611774	0.0915964711794128	0.328839034570418	5.8782812488677	6.0593635973624	5.95994436340125	6.02187366840306	6.16793169550088	6.23876026679335	5.94092106015788	6.17004176534243	6.0659701278263	5.86937910817128	6.10829326279062	5.93953667730648	5.77948148178463	5.69382084072238	5.96389643918357
ENSMUSG00000002984	Tomm40	0.029342504121872	0.742140452659917	-0.42919510770223	0.000223716875286406	-0.0802398744688126	0.38227500815141	-0.0772180819120276	0.402485934414476	7.10378109714011	7.26354187601475	7.30644735210572	7.1658649567456	7.32080285858589	7.28731222407718	6.94264501528106	7.21171013710028	7.29946626948756	6.7322385744629	6.8961863331328	6.7634833316086	7.10045508154905	7.0676226211179	7.26780687474606
ENSMUSG00000002985	Apoe	0.157222338997856	0.334789542325791	0.554236667747516	0.00289145830138713	0.292446747497816	0.09042434072544	0.398565576694799	0.0263198846779751	4.66259098972911	4.91623261276799	4.59631536877548	4.58001103098578	5.07852899541714	5.02448808402484	4.83020750566378	5.37884910704742	5.16131397671127	5.04884758908213	5.55047347547527	5.2299487486312	4.96259659072382	4.96607330198079	5.10127561365933
ENSMUSG00000002996	Hbp1	0.000773791991313111	0.991986837179307	0.358531623467043	0.000233400962651527	-0.00585428908433894	0.940903404509599	0.0738952274128089	0.358219011251394	5.73964660498317	5.85320954276451	5.79044304098506	5.8418465072322	5.82053454360747	5.72461846549761	6.02375527850951	5.79472315234645	5.77685056789006	6.20299783402646	6.02392161267455	6.23516296339774	5.79313380351743	5.82400325022577	5.75024370393451
ENSMUSG00000002997	Prkar2b	-0.129913376738775	0.228198539241257	-0.161065035305596	0.147481893456102	-0.676094244674138	1.58225839367976e-05	-0.0953160387261791	0.385429508289905	6.04835708540679	6.00506152134287	6.10038754500994	6.04501580959003	5.91723666326608	5.8009769679579	6.0291120590563	5.89619387036401	5.9425476606271	6.01864158135009	5.86480956265154	5.77198469662044	5.49203023307488	5.59290185371903	5.05832674266808
ENSMUSG00000003031	Cdkn1b	0.10484475817718	0.282195650041387	0.048283161345978	0.620029272442741	-0.252202238535887	0.0194504463015161	0.102001089989499	0.304499784631021	6.99492632842408	6.99598810597832	6.99676294642292	7.15464407094399	7.07887114991635	7.06548432271741	7.02767870221037	7.11448071429296	7.15372196250268	6.99649958479993	7.12768676925588	7.00797017579898	6.77707053975639	7.01051797578738	6.45379246823429
ENSMUSG00000003032	Klf4	-0.0885659160790748	0.498966644332642	0.204608114529849	0.132117143284758	0.436929272445657	0.00328566391916575	-0.00452853796481101	0.974194026417377	3.21778595408997	3.09413691187649	3.10971986708352	3.09916258926926	3.01971118809229	3.0168557646121	2.87212136380514	3.25171385828488	3.30850102395692	3.23205849253362	3.61585234305765	3.15518428795608	3.52985113456045	3.55873023558027	3.6296723270518
ENSMUSG00000003033	Ap1m1	0.0405876019551066	0.528628228032888	0.0472642947388131	0.470400777241375	-0.0615620015583156	0.354330141909067	0.0322863593155551	0.624472383803962	6.27578563947207	6.32000882117861	6.39191419294553	6.29183371396017	6.40891780859455	6.41916994644422	6.37396291718706	6.37643580195996	6.33752427092344	6.40757759762682	6.3632735155073	6.36006671032886	6.27112617563643	6.15611221891897	6.37431018570253
ENSMUSG00000003037	Rab8a	0.0148188730826586	0.85447115476429	-0.113057074637132	0.182623964227552	-0.152206468939639	0.0808269896416239	0.0345291008451145	0.677104732892381	6.51029758654093	6.44195263379466	6.43649989630308	6.53302045697912	6.53062882592065	6.37111699031647	6.51535679019432	6.51049186842234	6.46326757699984	6.30843368764063	6.39829056617518	6.34244989109631	6.26422323528905	6.13342434596534	6.52492325869515
ENSMUSG00000003038	Hmgn2	-0.0752673563089075	0.798362715258671	-0.294941445320829	0.369028581292456	0.160944834340944	0.598949143447002	0.489968301573422	0.115522665721495	2.61266568309963	3.00428679904341	2.68368797725569	2.23775369448501	3.10579438127816	2.88963283170619	3.87976185639288	3.04071850796702	2.73383527852587	2.69716884529213	1.91004954845488	2.83234369611533	2.68253218955162	3.38303043755527	2.77400066069014
ENSMUSG00000003039	Fam32a	0.140726696637405	0.0442437476501932	0.089182522135193	0.190720862953926	0.210530135895872	0.00529675247711703	0.150275815380569	0.0361844333300408	7.0063515045367	7.13036506232488	7.11566556467111	7.30618943599188	7.21755936761434	7.14999515889397	7.17716595288455	7.27197087718628	7.25749799292084	7.14929327318299	7.24954733465824	7.12077809952703	7.21406853339528	7.28134805573602	7.39119433567886
ENSMUSG00000003051	Elf3	0.128181807594422	0.339415855181716	-0.301304285455006	0.0565606454306226	-0.492700746292886	0.00581776892842572	-0.0144226514588071	0.922341036098937	2.98945765887639	3.0989682243788	2.94284728562757	3.01709597792894	3.39182400244091	3.07447737731321	2.98353053621674	2.91113969934071	3.07767831665734	2.69716884529213	2.60058244340466	2.84907489525013	2.74996929041993	2.63696358239292	2.1561172164882
ENSMUSG00000003053	Cyp2c29	-0.223324291896209	0.842380637183418	1.28305904490988	0.208025595996518	-1.02563136977585	0.419910762062715	0.943192105826534	0.377410228143555	-2.09296556285163	-3.48692477034509	-3.60863264298384	-3.29686487391276	-4.04577107169721	-2.48728942812025	-2.09896353486778	-3.32453184475146	-2.45311343711069	-2.38333955257511	-3.43983638191388	-0.639120051651769	-3.03515982671009	-4.04577107169721	-4.04577107169721
ENSMUSG00000003062	Stard3nl	0.0393549515002274	0.58645196227348	0.0911833106829274	0.227752364952841	0.157487363662094	0.0460939490991229	0.0216318591068507	0.776486970266178	4.82034459728941	4.81709904228327	4.89119707419884	4.87359269204614	4.8764464486235	4.90251937649366	4.94153088437228	4.80442901101526	4.84735578637565	5.01297533229393	4.89876689128343	4.88120831778232	4.91049610726753	4.97885637721846	5.1194969392288
ENSMUSG00000003068	Stk11	0.042187352957014	0.622811009793845	-0.24814686100973	0.0111102528977886	0.0669338473878769	0.444648928832189	0.0141086150934111	0.871911349556164	6.61379931552588	6.75672216181604	6.76257500123627	6.68316274350405	6.80880322406667	6.77775678925002	6.52297068837863	6.82275014126914	6.84047543261505	6.45103543508906	6.53289597783252	6.40460546317207	6.67232882155791	6.75533466995893	6.91064006140162
ENSMUSG00000003070	Efna2	0.218042789750273	0.402797471969751	0.336702559183804	0.2208091622061	0.936590370712431	0.00159072238595973	0.375875761478686	0.187587159641778	0.286347818150241	1.16192254795839	0.518035986154929	0.664576641366533	1.3726037404849	0.712790853628381	0.997673826360386	0.77395308701959	1.2508640849417	0.903009315806923	1.03675109606744	0.979202854496596	1.38427089062363	1.71346220334577	1.60764679967768
ENSMUSG00000003072	Atp5d	-0.0284401027849146	0.840319234862878	-0.636849657850031	0.000455673241312144	-0.104725534286105	0.470007542402233	-0.134009791832636	0.361182755739929	6.75865297644256	6.98591658651635	7.01981649056223	7.05780192795218	6.86057151714959	6.75967833192752	6.57412503176195	6.88447301422203	6.91776366094552	6.02794816422334	6.5631063471459	6.28212327606299	6.65131814276154	6.68519802470366	7.11795974436576
ENSMUSG00000003099	Ppp5c	-0.10805412772355	0.0710811532714904	-0.200152643941209	0.00283572057259107	-0.204879243005251	0.00244203070471452	-0.0960892856206117	0.111266757376954	7.27441202464371	7.24975964527673	7.25960265319183	7.09871073213437	7.17658886494698	7.18755226967027	7.15808355971016	7.19633986005112	7.1408849950566	7.03537670788519	7.14486416701727	7.00050099964012	7.06944202370181	6.97495546742612	7.12144131760475
ENSMUSG00000003119	Cdk12	0.0775209788724665	0.375366791391463	0.0740322437952763	0.402234788894896	-0.0907977147655092	0.311468199908069	0.0937874009261179	0.295561561410413	7.07026850781659	6.93109399829131	7.02029287709421	6.92052011269595	7.15799948004188	7.18638599742742	7.08611736751615	7.13518354056477	7.08231168664784	7.09304347066772	7.01727912170749	7.13662283829571	7.02351028161537	7.01982565047544	6.70835030852636
ENSMUSG00000003123	Lipe	0.0810014965523549	0.455932684586265	0.232298807768256	0.0486556730927823	0.0908076432066758	0.431800511089626	0.117396606278995	0.321118405822557	3.22674432692189	3.20135843202969	3.27852004623344	3.17681109719032	3.362148046349	3.44592327333232	3.38788392166614	3.14046448537891	3.53808040245822	3.4793656332932	3.43374991546802	3.50052358118982	3.39731630603562	3.2805570354769	3.2967533728032
ENSMUSG00000003131	Pafah1b2	-0.00825313584363219	0.925864997429806	-0.162949431870709	0.0854284885244417	-0.20082789945399	0.0389494413363751	0.0141670558488611	0.875465302918419	7.34578990256544	7.34357972272927	7.33831828365455	7.37959888870928	7.34344408818354	7.27923913125421	7.34457071664008	7.36907182188828	7.3564583885716	7.25709703079291	7.19737858025461	7.07528631688579	7.08127292502395	7.42070909071213	6.93419117819999
ENSMUSG00000003134	Tbc1d8	-0.19838283278849	0.050622724116643	0.235570194643068	0.0220954818015649	0.230333432728746	0.0261538501786138	-0.239237432079212	0.0333568039237417	3.91910731549647	3.76046106646614	3.83254053404634	3.65853419936114	3.67937112931004	3.58836030670499	3.66061385113906	3.48212106789921	3.64518038327115	4.15916359022456	4.09284319947678	3.92419588495097	4.12504714675564	3.90715011808301	4.14408422398219
ENSMUSG00000003135	Cnot11	0.0142847799849228	0.847896415367242	0.0152813354526389	0.840546688930673	0.0397978454786161	0.602686901219372	0.0333608044383906	0.665447180063085	5.70079370828299	5.80819231634759	5.78708770782241	5.8418465072322	5.79114138186023	5.70715902250637	5.76588686321278	5.84585797714107	5.78751758709241	5.92958438758714	5.75680554817484	5.63277559126952	5.80824093818772	5.87178149275259	5.74122008585882
ENSMUSG00000003154	Foxj2	0.0346820776446544	0.709825773774046	0.183753210869772	0.0661342454684287	0.477910897524991	8.56689139828449e-05	0.0061685037646324	0.950267717975208	4.59501219207546	4.49484610718943	4.59119409127402	4.5775234941807	4.44540129794494	4.73650528379897	4.43994415480541	4.66175442087221	4.61318608601192	4.68409093240366	4.87720881151006	4.6691018224068	5.02654331284464	4.940162254499	5.14161179102388
ENSMUSG00000003161	Sri	-0.0989726298966263	0.29302693097486	-0.200807417378594	0.0470103345197122	-0.123211848403234	0.204988058623953	-0.0114574261046787	0.903879249142838	5.98046336040303	6.06060243348512	6.0904404587907	6.1101451491638	5.94085060127064	5.78133622037471	5.97383413458722	6.06648436073252	6.06333905321799	5.82868736519316	5.8911691620141	5.81093619868993	5.78028814577789	5.84310510044535	6.14174614695398
ENSMUSG00000003166	Dgcr2	-0.00685036045327259	0.949485028902203	-0.0554012306937892	0.620286130893462	0.0563103290273945	0.613161672958273	0.032230554119308	0.774915014145672	5.20733650312745	5.41659236978473	5.39662813395589	5.29294820775891	5.38310838420168	5.34022724510651	5.46641497644021	5.296190041983	5.35447402938056	5.43201763926583	5.43190534830433	4.94095927876662	5.33289394652313	5.32761434939017	5.53216326400654
ENSMUSG00000003184	Irf3	0.00103404290421505	0.989689977864941	-0.0826978964420517	0.320072969073189	0.140185762405431	0.0986023286744539	-0.0375364866320602	0.651117299925893	5.90084486522321	6.10089844655183	5.98602980480381	5.92735894324681	5.98045357014458	6.08303038350433	5.82603587390464	5.98831942063951	6.06772151559158	5.94256052434338	5.96747586008374	5.81838948561178	6.14778325936623	6.02490777648293	6.22824844614424
ENSMUSG00000003190	Bcl2l12	0.039150690414596	0.708697616069985	0.341702394728506	0.00446434373370824	0.132525658960844	0.233116213881894	0.0262674643959073	0.814805412810992	4.06859646316477	4.29461750721708	4.23020825548392	4.17362114548366	4.31206628565652	4.2534072437644	4.17587573643698	4.19239119714167	4.31592365715197	4.36227649775862	4.53768770400372	4.78014053333612	4.43474592486857	4.19698769306742	4.34328557511509
ENSMUSG00000003198	Zfp959	-0.225193165008648	0.287346240934003	0.0537598122103531	0.797982991496067	-0.571204073960956	0.0261015283604784	-0.0715999382028989	0.747901776617715	3.26203170151465	3.04491250830311	3.24304153174745	3.02806879421159	2.96153010879299	2.89421180056158	3.20524599669077	2.94831661076547	3.18484775364963	3.37747996474991	3.10326884982997	3.21449295790359	3.02506405999398	3.1117552698912	1.75837179691065
ENSMUSG00000003199	Mpnd	-0.00761090635366024	0.931263703583324	-0.24636105500739	0.0149397728310143	-0.131539356226031	0.163100304496251	0.0148413275237047	0.870898472079506	5.58886775149265	5.78439614060944	5.75767654681289	5.58315229214782	5.72952698645949	5.80827385552913	5.55289852175902	5.86833881584581	5.76825979976003	5.49461135128293	5.54755188756772	5.33760999515922	5.61559257215507	5.53225120792771	5.58859369353236
ENSMUSG00000003200	Sh3gl1	-0.0373417761170467	0.569361561906419	-0.167040089941921	0.021914352796433	-0.263567384598028	0.00112766251471706	-0.0388234052827769	0.564870099890805	6.28974511545478	6.33339526562905	6.27022114847912	6.27120126695009	6.24786251602944	6.25887207535582	6.18738396861599	6.29363430287426	6.29703757805784	6.07640721851588	6.22382559645391	6.0896385397801	6.10913966609542	5.89989897689607	6.08224669685413
ENSMUSG00000003206	Ebi3	-0.640848983245063	0.539100860835354	-0.265361092101069	0.798387392507208	1.40129253522	0.134553064553626	0.133024081282017	0.895901356580972	-2.76147425242461	-4.04577107169721	-3.27360469884854	-3.62325912181823	-4.04577107169721	-3.5716337186034	-3.39405025992105	-2.84589772384032	-4.04577107169721	-2.59560411348072	-4.04577107169721	-4.04577107169721	-2.71111881646279	-3.31777902748846	-1.93280898108075
ENSMUSG00000003208	Yju2	0.150986131512576	0.313694236208439	0.0368314866726251	0.812869317638427	-0.172317187300503	0.300100072121077	0.101119274447994	0.530149989066264	3.69537391452103	3.74204788970626	3.63766961708898	3.59845716966001	4.00474444539158	3.97517058126771	3.65666397776365	3.91662090815827	3.80490994180693	3.35176992731034	3.91686524106444	4.0122489869873	3.55269286476906	3.43696448149188	3.54509256881417
ENSMUSG00000003226	Ranbp2	-0.0643382797245735	0.751577296691704	0.110843541905606	0.588414792063016	-0.54207527794958	0.0180091121684624	-0.054318098101966	0.792589203497687	8.71403107488585	8.53587452623651	8.60972169833982	8.53455889498627	8.58555309322657	8.54836906863442	8.69155358855363	8.47309393285098	8.52823533912094	8.83440383109944	8.5650642455604	8.79142917223562	8.54617492799939	8.38384900190924	7.30471911960149
ENSMUSG00000003228	Grk5	-0.125332034876662	0.116274034134448	-0.365100786219275	0.000382363162865892	-0.229625450987122	0.011967580015744	-0.00493775860918522	0.951486567841347	4.10549040461949	4.05709456229176	4.0938286222423	4.00244776224161	3.98864995515806	3.89519411676364	4.02777745184031	4.08298079266071	4.13731029309795	3.70209289465193	3.65257198576271	3.83462385725529	3.92073261889629	3.820528619076	3.81996640115648
ENSMUSG00000003233	Dvl3	-0.00557407075097061	0.933435312965192	0.0774387152595093	0.263421645822541	0.0493393226968228	0.474389922325205	0.00804549756013806	0.907780863203279	5.32983856408939	5.56713242236582	5.43429428614157	5.43093831107653	5.39902692631074	5.47852605186366	5.38638975211868	5.46346240256783	5.50941722010633	5.50714346250207	5.53186936867804	5.52497353439673	5.51450453782362	5.47281663043163	5.48861264156641
ENSMUSG00000003234	Abcf3	0.0493864775671051	0.497165953757987	0.0915356451165765	0.227138265450989	0.260054951484492	0.00245728411822438	0.0573250999049897	0.45412146090458	4.92174431941269	4.92442112928926	4.96827673120153	4.96778281276728	4.98913546238747	5.01084865211712	4.95606695820032	4.95266773523012	5.08554139265096	5.03737306122129	5.1350843482253	4.90140151885584	5.24446659843247	5.10582228590121	5.23713633551072
ENSMUSG00000003235	Eif2b5	-0.00321612603353749	0.956514583519721	0.067291013797381	0.268455741632001	0.145924812105632	0.0244570870192279	-0.00969437401017625	0.8725312881153	6.60265905461262	6.56271779948858	6.65686011824941	6.61566200588619	6.54995190945621	6.64481706395576	6.63109609143461	6.59144999289778	6.57215413990915	6.6965729321766	6.75473146721092	6.56763995077697	6.78150902028337	6.73502615461442	6.74492475406592
ENSMUSG00000003269	Cyth2	0.0165479817858714	0.822575723137356	-0.0959763098518112	0.212400851564094	-0.153978415402419	0.0550235486820713	0.035726936983365	0.636488902921335	6.76596930060265	6.78585235152649	6.82307567910795	6.76987781726826	6.86806903216847	6.79469338498163	6.76324832674389	6.83620058539361	6.88684745862203	6.62325002844415	6.70665028698127	6.76678916097862	6.63044436802797	6.46989373223278	6.80764506288533
ENSMUSG00000003271	Sult2b1	0.0641938177487498	0.801212491208596	-0.0634203541835503	0.815182248763608	0.282499240072403	0.289217700731849	-0.370884693261851	0.227102345393556	1.36813977231214	2.12342460508744	2.20943027105783	2.37586495011753	1.78416442113928	1.70686737399193	1.07073582321967	1.84598290294366	1.83180806495846	1.59635882296957	2.01530357557627	2.07536877112223	2.03034069014119	2.18622837495833	2.41406571630307
ENSMUSG00000003273	Car11	-0.221568642568998	0.717788425063463	1.10985965456449	0.0591239992744223	1.99325052545176	0.00129121307061611	0.0566912816922516	0.928298046241504	-2.50268234039068	-3.08512482418942	-2.40260888198435	-2.61211955627273	-2.923766101622	-2.92989740972797	-2.94675739257322	-2.20002409143717	-2.81678031157802	-1.75360993580257	-1.99900522944496	-1.69065322942503	-1.22027294530866	-1.56180691984246	-0.385818110912934
ENSMUSG00000003279	Dlgap1	-0.0835968664998203	0.170700093457726	-0.475119403362893	6.90246811323779e-07	-1.62898998573222	3.88475884316392e-14	-0.12777086931972	0.0479282895089984	7.11166123531356	7.11851805386508	7.14107618604975	6.99627469235149	7.04464053481595	7.08213515110895	6.98026786697041	7.03635421538809	6.97254428730373	6.7579839794469	6.55051441396905	6.63310311704515	5.56780378728919	5.47925710817137	5.43701583453515
ENSMUSG00000003282	Plag1	-0.440843383708369	0.236131704495706	-0.226781386872275	0.553299562801006	-0.64728054553615	0.133627110388428	-0.219823705872305	0.578775758861942	1.3018656099587	0.876979858373532	0.792447682473659	-0.210846966212328	1.08837917175205	1.02819221686166	0.692826226680066	0.597975937868226	0.980351493729763	1.22773095645548	0.335141905802355	0.558658583261065	0.832630932923119	0.651370161095404	-0.45051194504775
ENSMUSG00000003299	Mrpl4	-0.121968801914011	0.249752186767859	-0.214371627013911	0.0615810699178343	0.298418378342943	0.00999171620586566	-0.0309013524011075	0.776677699598597	4.67246022464791	4.73723138832926	4.75127723866842	4.7297831344872	4.47574055331827	4.56044272428992	4.5483768160967	4.77782694679961	4.75906276829066	4.35304981918972	4.71654624402388	4.46444644828401	4.97674117657951	4.89655715320687	5.17684074576238
ENSMUSG00000003308	Keap1	-0.0808137172014076	0.351912842222701	-0.312026594686662	0.00254693813762195	-0.109604329268183	0.22290467268311	-0.126771204955045	0.16609581166034	5.95844815296361	5.98693139104926	5.99284226911697	5.80563868985556	5.88455814116087	6.00843781647041	5.67800863979043	5.8837735840409	6.00786074184285	5.58644531984159	5.81465609405074	5.60102533205219	5.8348861315921	5.81486596453946	5.95845612510238
ENSMUSG00000003316	Glg1	0.0718509130597296	0.180441255967586	0.0468693661708306	0.379563917114125	-0.0226338408686058	0.66988261534734	0.0686074146132878	0.207501594961329	7.94319713425707	7.82408286009119	7.83938930650127	7.87883348934556	7.97452071742904	7.97103805481145	7.91650763563941	7.95819331075214	7.93645852237625	7.92166011459161	7.87246707139508	7.95305275870658	7.84457657996923	7.81929694345084	7.87234566005544
ENSMUSG00000003341	Atp8b3	0.00524550612152996	0.995660899557107	0.492961256783791	0.611945812042951	3.41200645937534	0.000347766361446041	1.42414550391605	0.124823568333441	-3.48159353939375	-2.51352246440288	-3.00190267930277	-2.44096211808755	-2.923766101622	-3.5716337186034	-2.33024493748894	-2.20002409143717	-1.53377092699586	-0.908958702418533	-3.014426016908	-4.04577107169721	-0.1191355303671	-0.0972348710648512	-0.518243556614332
ENSMUSG00000003344	Btbd2	0.145817180187236	0.18675626198566	-0.155958044952114	0.183978833874907	-0.175027153092904	0.142853382838048	0.0888283735511415	0.439096333550237	4.70006190021837	4.77997588943898	4.84891186510093	4.71514709070105	5.04934230291839	5.04728043801005	4.62517254286726	4.97445723685298	5.02733101371912	4.62398928702269	4.70085355024871	4.53335392960395	4.53946797147997	4.65170256432528	4.63200953443425
ENSMUSG00000003345	Csnk1g2	0.068622200663806	0.384755145186776	-0.310141869026491	0.00121818013040644	-0.241498141337669	0.00755842251804385	0.00627835737536042	0.937278561901153	6.97512731524133	7.0927126990662	7.1062724404104	7.1095127310329	7.1619518748167	7.11462591268547	6.87668414682409	7.15718211150847	7.16807934508988	6.65625719378905	6.87069851344641	6.72207611137296	6.75467097079386	6.82221911591943	6.87725608495961
ENSMUSG00000003346	Abhd17a	-0.079469576481082	0.479272753734572	-0.433454665440681	0.00182968002137778	0.292994420672793	0.0170585559618904	-0.168584786847253	0.163587595799078	5.1555012834529	5.61766490147407	5.58938094920672	5.40732051182737	5.33044485621773	5.39294723406821	5.15257349277721	5.28896239843453	5.44214886563024	5.02580653810628	5.14284833437783	4.89134024820772	5.6998629815201	5.67037137554035	5.88169909993891
ENSMUSG00000003348	Mob3a	-0.171474636589309	0.144514775104505	-0.0793096103717534	0.499656253730961	0.0506946168308762	0.662458106436402	-0.0390196891358503	0.743223005079005	4.56883110092302	4.77243523726272	4.6807057023292	4.64203595069447	4.50997250838359	4.34990189812329	4.68650982092973	4.5083932149665	4.70831963005278	4.80134337431955	4.63998006167296	4.27003875038924	4.75668594679586	4.67208559404553	4.7392309957676
ENSMUSG00000003352	Cacnb3	0.0293450404708455	0.65305512055385	0.000627397585668987	0.992434112354801	-0.354946699599247	7.39988175210092e-05	-0.00866515935952172	0.897119060184921	6.16596618802138	6.26464786033313	6.21594012853082	6.2861320140668	6.19132496408142	6.25041459579165	6.10136426264455	6.27546448248076	6.24844942237512	6.18230855511509	6.30391628021671	6.15921228678057	5.91713383959723	5.79331784921713	5.86601123191976
ENSMUSG00000003354	Ccdc65	-0.175498114738379	0.461538901966667	-0.369707933215257	0.169071049325209	-0.195283195416525	0.452818032857788	-0.0230386800024369	0.928039433239936	1.59263660685711	1.30258962498959	1.27365828173793	1.34073275714003	1.44987498665818	0.888303815940138	1.27004099174492	1.64326542489122	1.14866207853775	0.942915502425751	1.33666203478477	0.712866908453399	1.68921957775712	0.790453630052092	0.980805979094683
ENSMUSG00000003355	Fkbp11	0.106946153094766	0.557870651379051	0.142429967535771	0.455344793210466	0.910213003988091	6.79391358653772e-05	0.113875896248778	0.567445641787238	2.3263293309912	2.40668608151006	2.53692848713004	2.67011255551101	2.46204999925415	2.44770029732417	2.55317297104303	2.52479264925435	2.55560028427251	2.40026569526636	2.72991968774564	2.63422810047521	3.01413329497893	3.24471534220929	3.76404154013953
ENSMUSG00000003360	Ddx23	0.037582726141836	0.583682579036878	-0.0679187243915722	0.333597639652662	-0.0317263035085187	0.648177716553568	-0.0114849828774899	0.868938074798228	8.04277708429317	7.98606104731166	7.97323347064067	7.98928064376894	8.00103861676784	8.12152905999187	7.9094708432888	8.03774727688191	8.02092303196862	7.82353146145527	7.96423923421411	8.0169153885489	8.03893264719974	7.83971269576144	8.02160192408981
ENSMUSG00000003363	Pld3	0.0462717962697052	0.526453027171326	0.135113869753781	0.0815850471558893	0.119821846964242	0.121168206412586	0.104925525373964	0.176085288117354	5.28765425820714	5.41852613019381	5.39809516307956	5.32518537921884	5.40024418514031	5.52281459847845	5.44481821298904	5.48765555098068	5.49126152224831	5.5054787907662	5.58981998327089	5.40563618764368	5.51547378424598	5.40542722278713	5.53842767148581
ENSMUSG00000003378	Grik5	0.237377884603279	0.21989879865137	-0.332807097932391	0.139292090833463	0.305206279321479	0.141006657169074	-0.141217993183604	0.523909063070818	1.44691795162121	1.87569937686616	1.63388067708497	1.9376197555575	1.87101283542845	1.8362365492088	1.33079400971052	1.428536259882	1.79844486329297	1.05640985828869	1.49062100263441	1.50777444134828	2.28799283622704	1.62329103329731	1.86855041568167
ENSMUSG00000003379	Cd79a	1.23099740697844	0.202924410846566	1.63554462994302	0.0936240533058078	2.81659813061874	0.00457147668944849	0.443968312500165	0.677608994655355	-3.48159353939375	-3.08512482418942	-2.40260888198435	-2.28797383271889	-2.30032514474856	-1.75567883617978	-1.89968747913535	-4.04577107169721	-1.71461372931225	-1.88717764880014	-2.41916469847905	-0.839015267268487	0.259699305752972	-1.40176311609115	-1.21850622859819
ENSMUSG00000003380	Rabac1	-0.196661064130388	0.151949623020059	-0.179718321380997	0.196557765883095	0.581522965271907	0.000345256235931581	-0.112832335332216	0.414973799968247	5.64089806207927	5.88921500892532	5.84524608445163	5.81464417736639	5.56343435665185	5.39940380854461	5.49876747676827	5.70958939477064	5.84583777485616	5.46836147134841	5.88037347340128	5.48939705172582	6.23156546549379	6.3258117754063	6.56740723188479
ENSMUSG00000003382	Etv3	-0.0411549012410211	0.532528416267534	0.16736690162277	0.0206147865510498	0.220887999895282	0.00382009215889759	-0.0468434321275666	0.498396671160075	5.28014349985639	5.2210575378227	5.24183565428275	5.26616623379049	5.20371768175192	5.14561161629694	5.17897555339189	5.29907099121008	5.12308311947806	5.40726959634448	5.42130438760788	5.41549880757288	5.47419413381778	5.39592705590364	5.52797182944811
ENSMUSG00000003402	Prkcsh	-0.0193172930630805	0.80515538622069	0.0727240010307195	0.362666516777909	0.0584195551064699	0.463979591274861	-0.0390448509300079	0.625585225354391	7.88249124152668	7.88356645507067	7.90031268204473	7.81109943968475	7.84239451188382	7.95496491609684	7.77473959068082	7.9247749819957	7.85208492891752	7.82068947227603	8.03008384148815	8.0430533053813	8.05934697401751	7.77155560728881	8.00397998122007
ENSMUSG00000003410	Elavl3	0.49853100010931	0.664868598500465	1.45861092571759	0.201359628527804	1.20857608589004	0.295802551842489	2.28498433209469	0.0443413631117388	-4.04577107169721	-4.04577107169721	-4.04577107169721	-4.04577107169721	-4.04577107169721	-3.5716337186034	-2.60581665220983	-2.84589772384032	-4.04577107169721	-2.59560411348072	-4.04577107169721	-4.04577107169721	-3.03515982671009	-4.04577107169721	-4.04577107169721
ENSMUSG00000003411	Rab3b	0.306126782485851	0.460730745632504	0.892774942851697	0.0362871420225766	2.38719953628369	3.50086682766413e-06	-0.520496447677946	0.320501903052404	-0.349375553287426	0.270637520110159	-0.552178901744462	0.178691737967703	0.219938247644515	-0.215011655162679	-0.876716165922358	0.21430958568234	-1.53377092699586	0.637175944465933	-0.0334732698187408	1.3983566825112	2.16491092533174	1.92451260878878	2.11199604146223
ENSMUSG00000003420	Fcgrt	0.15762898283329	0.487250400140098	-0.000891351254218131	0.99708159952916	0.206501334532623	0.393142655261031	0.0404478943134532	0.87282164965221	1.3353832184057	0.899308288913017	1.33621689816502	1.26854622315084	1.26980416398725	1.51803984880117	1.61758963467139	1.31925811989383	0.72021849305798	1.10997549497082	1.55410511461407	0.884993775979571	1.36719149546055	1.26615336660553	1.55917765962202
ENSMUSG00000003421	Nosip	0.0363213028123663	0.629089732199364	-0.134854468004868	0.0950776555254157	-0.137222953689539	0.0917072596274793	-0.0153104175966625	0.843908584804905	5.72470514356073	5.85463858077897	5.85275503845643	5.77719641703061	5.84577131002922	5.92419097433423	5.65838985878551	5.87124544118095	5.86811940896242	5.58092321340654	5.7389881530174	5.72290330092003	5.68184483463759	5.60355325878463	5.73396033304437
ENSMUSG00000003423	Pih1d1	-0.0739958842698982	0.390472403138674	-0.238756568438919	0.0140675990353236	-0.477591644997182	6.58745775580651e-05	-0.101642219552112	0.260588364436849	5.73572961970057	5.76096314936796	5.80101707121118	5.65981828969609	5.76303056712586	5.66691792437801	5.69351381152709	5.6260149601793	5.67482638696583	5.31904371907213	5.63364264473475	5.66265954550053	5.37408653455259	5.12402116899092	5.35421202645984
ENSMUSG00000003429	Rps11	-0.0762031506669949	0.478629319726731	-0.340982905857594	0.00576255884672028	-0.0975242081517997	0.372840119833144	-0.0770732018780276	0.480740831514764	9.30280141053294	9.21309243181267	9.28180144735357	9.25880614788661	9.13733452576381	9.16873587289967	9.18770406759606	9.20360107125322	9.17576681342892	8.66831007817402	9.13777917409663	8.97995225054024	8.95898848348585	9.13182425197705	9.41703515837697
ENSMUSG00000003435	Supt5	-0.026527452497028	0.683528803311625	-0.0455689297259312	0.490722196927289	-0.0844215262154542	0.211653048065258	-0.0613374609555581	0.360290466203063	8.092784857506	8.03257199742345	8.01051628964149	7.9903329856422	7.99682032466016	8.06642666931401	7.95118579115582	8.02213997408055	7.97733021433633	7.99111066594571	7.99744794116024	8.00949249958741	8.12209707565208	7.81675632636337	7.93482372041501
ENSMUSG00000003437	Paf1	0.143142224550986	0.141750326495001	0.148874919337765	0.13189648209779	0.19616821327772	0.0531587467973945	0.0458977030842114	0.635903111511148	6.65710541011769	6.45896399574371	6.51262582687852	6.69123872506676	6.60430422746843	6.75276128568164	6.45295425639531	6.67865216366648	6.63729031903353	6.51075379588826	6.66322324635971	6.9216260580542	6.74147664468852	6.65593255818742	6.81368361089763
ENSMUSG00000003438	Timm50	-0.0895406430667061	0.276565399780516	-0.236372042138754	0.0107290687651309	-0.130151058738597	0.130236355297171	-0.0774450038409613	0.359239408095043	5.90991147593246	6.00955867648426	6.01548022868909	5.91558953750644	5.83590944851078	5.91069497465097	5.85820817488861	5.87027721659392	5.98023067228686	5.84589158560916	5.77106970401852	5.5898700115508	5.80586609308119	5.71471351707367	6.02018742765657
ENSMUSG00000003444	Med29	-0.00630345974354718	0.950983350559701	-0.33108146922246	0.00786319177703931	-0.186493566494371	0.104414030373332	0.0685023962268598	0.529783013202305	4.20177000552195	4.36248635311679	4.48751386092805	4.46359516211712	4.33516221841913	4.24626137266066	4.40505267722617	4.44217275724792	4.43468726937427	3.86674074275011	4.15046272590616	4.10223123861593	4.10458198826572	4.04203751852314	4.35988743095716
ENSMUSG00000003452	Bicd1	0.331510136416558	0.0189216341403258	0.176277260673731	0.206197005584787	-0.215247788976552	0.151191042864239	0.194146223776182	0.177186486648663	4.02561000295	3.96218225895402	3.85193984046683	4.36463084153582	4.3778040865267	4.08739079799133	4.11096129746147	4.17367658183857	4.11715534168901	4.13783130787273	4.1193194996312	4.08114179010126	3.97247126323355	3.91856921574582	3.29181777141643
ENSMUSG00000003458	Ncstn	-0.119952969649061	0.0789384265380924	-0.0820296909654274	0.222278349344303	-0.392900600870024	2.03052625184155e-05	-0.0953358733693648	0.163201195930246	7.02733258721779	7.07044003415987	7.02765682344698	6.9602080246754	6.89982857385713	6.90203339908926	7.03834351177558	6.91060914900605	6.88635134411809	7.01592294471431	6.93135347819921	6.92705351848498	6.6930378986063	6.50440466556851	6.74176124925454
ENSMUSG00000003464	Pex19	-0.140259114938933	0.0470850685283947	-0.20552121738017	0.00705414165151031	-0.127226016629359	0.0736493570126997	-0.0911714658188298	0.191455643347722	6.29081334737807	6.32259280225713	6.33560785871572	6.23417146434495	6.10586915568533	6.18043972846136	6.30624003112349	6.22181936532968	6.14441123648943	6.11730911416116	6.16403984966905	6.04676866966278	6.19694348136026	6.07933848491242	6.28647536178971
ENSMUSG00000003469	Phyhip	0.240684871167272	0.827668456461499	1.00305891871849	0.35781780687564	2.92780215037882	0.00640027214131616	0.530204430097598	0.639784676514061	-4.04577107169721	-4.04577107169721	-3.60863264298384	-3.29686487391276	-4.04577107169721	-4.04577107169721	-3.39405025992105	-4.04577107169721	-4.04577107169721	-2.38333955257511	-4.04577107169721	-4.04577107169721	-1.70690224662611	-2.47579564690954	-2.96948896212933
ENSMUSG00000003500	Impdh1	-0.108371075511381	0.0914286757759577	-0.224524638611755	0.00222255813373131	0.0809107701957741	0.202641845125859	-0.1435220922863	0.0345331058999882	6.36013216181406	6.47019447847249	6.44645979751385	6.34545313936702	6.27929648153782	6.32395594027132	6.22053914690293	6.28203201072842	6.34837171806893	6.19165546437966	6.27359071166517	6.13468696224582	6.53234496447766	6.42922446409553	6.55510186525339
ENSMUSG00000003518	Dusp3	0.0399247856690019	0.411515253557482	-0.0473731036577787	0.338537506553858	-0.0375317989210142	0.446952528207112	0.0280570831236089	0.569153757322659	7.48389860601887	7.41699352915454	7.47613741264818	7.50368719261547	7.50548324742097	7.48883529988167	7.48456219530331	7.47922596627152	7.49827068814346	7.43159544932538	7.38691694903571	7.41677152252586	7.3781118100816	7.4176944195048	7.47004969371468
ENSMUSG00000003526	Prodh	0.111216409154679	0.432897442759385	0.154896767354761	0.298381997812894	0.654448793276006	0.000210401285383793	-0.0164740045065286	0.916131145941609	2.94672220647827	3.33840698573945	2.97072050637984	2.97235060182133	3.31128993557046	3.33578246383545	2.91904215222501	3.31000265461937	2.96190443734753	3.19535801918112	3.17064448549365	3.35583131592214	3.82390581158186	3.60186712550633	3.73524456936389
ENSMUSG00000003527	Ess2	-0.102801216773035	0.289489423393256	-0.0340409322611395	0.728839784754407	0.00311084405989792	0.974818380020367	-0.0920589400598253	0.37007989077011	4.60878356806501	4.61776064463913	4.62416197820658	4.32217141105159	4.55219857729271	4.69117736468016	4.50069807331467	4.5573408369321	4.51903502815015	4.52064675815462	4.73891630244052	4.48064279610489	4.64065815520275	4.51294941603872	4.6950523709088
ENSMUSG00000003528	Slc25a1	0.0378196679469998	0.685736270656708	-0.32132088108917	0.00439307251892709	-0.423419055562896	0.000567223735226789	0.0893232103557118	0.361785263060399	5.2408867304865	5.58014841737889	5.52168034847113	5.34579630104425	5.57641513021031	5.56147218267985	5.46528632885652	5.63744192914543	5.51969023455089	5.19955760253141	5.11548959277554	5.05711805109886	4.92369867988689	5.0498062926189	5.11531239793272
ENSMUSG00000003531	Dgcr6	0.0355325222167604	0.759781808265737	-0.149823073567265	0.233439237318358	0.212876710075459	0.088566894925887	-0.00546177082158916	0.965017270015256	4.37091494960231	4.2626799778007	4.31030509729343	4.22856057863411	4.44540129794494	4.40548694254794	4.24853011770276	4.19857584034733	4.48797963854355	3.90512555835463	4.36479438651093	4.27623779952113	4.42239701981522	4.45661934930648	4.698786036074
ENSMUSG00000003534	Ddr1	-0.0242069203940787	0.704331153754366	-0.211966134010857	0.00437628991052787	-0.428067142195266	6.20451926199329e-06	-0.00658512201825712	0.919114242239428	7.36620300803983	7.49923919828829	7.52210482159238	7.36163891560296	7.4949819977109	7.46786987583939	7.39048228793897	7.49438729428911	7.48817045112684	7.25164570057491	7.28535454924402	7.21616094016454	7.07076136959983	6.92911537036133	7.10254021388376
ENSMUSG00000003541	Ier3	-0.00416133401652452	0.959895145985531	-0.37136189274813	0.000423077338471452	-0.309402617508812	0.00198622652311451	-0.0788704830553453	0.358122024743843	7.16913858709866	7.26219648336789	7.32700270797752	7.35602561840116	7.16446140911213	7.22028682101781	7.12057899420879	7.18781588340827	7.21940213301884	6.93351768181453	6.92798742646936	6.77884613604689	6.79354501930996	6.8962824288067	7.14592180553902
ENSMUSG00000003545	Fosb	-0.616853886913323	0.214294962173473	-0.334573358917378	0.4957067487393	0.235248992349454	0.604790856666218	-0.616634778282106	0.256161860378644	-0.931952271434924	-0.166101424522663	0.15129956278933	-0.111171261320683	-0.665604205170767	-1.75567883617978	-1.4276807333925	-0.113223661536498	-0.976728449392635	-0.331330246274109	-1.18509152525561	-0.234799449543134	-0.271294270651145	0.129325280602869	0.000399685414491008
ENSMUSG00000003546	Klc4	-0.0224643935073781	0.769040941090662	-0.00738290831680644	0.925617337165022	0.351266099355029	0.000279692823123345	0.0285352792884108	0.725225953944195	4.3909780703944	4.352406188425	4.38026208416653	4.26302627353366	4.38520001071381	4.42302131972712	4.29754895468846	4.51336338764687	4.40728420900817	4.33066201658033	4.37801170432948	4.40345393279053	4.74681537525714	4.6585289554408	4.76260797494102
ENSMUSG00000003549	Ercc1	0.100646648445903	0.336182050003894	0.258395042749706	0.0233079090982637	0.580539794317933	3.14906732597131e-05	0.0174313101342989	0.874123859268918	4.5582241669658	4.69955743533978	4.61913877332988	4.68310975726434	4.66587195676138	4.81949361068433	4.46951554944095	4.7674633359557	4.70607239927571	4.72615038494828	4.86004139395015	5.11186864509513	5.15773216463739	5.11908056092955	5.3327465758793
ENSMUSG00000003559	As3mt	0.12680684931704	0.246232195558885	-0.0799543730618932	0.492378242551858	0.117385251665595	0.309213083340208	-0.0102992634681462	0.930800851140908	3.20877160674985	3.39450113518509	3.18982719505032	3.53063457394645	3.34201942964434	3.25620256175088	3.24787701976146	3.36602759528041	3.12554733664553	3.2950839585249	3.1399385236108	3.05778895953245	3.40988082882089	3.3885154840534	3.3260175631279
ENSMUSG00000003573	Homer3	0.0156023173157136	0.825426865054755	-0.0822722492148111	0.262520293695733	-0.310709133391656	0.000541337101294009	-0.0730132357457558	0.322535080603702	6.6150792122101	6.63975100320209	6.67331055035401	6.64595395102636	6.67288923869672	6.65968487075446	6.44896300375763	6.65129417908737	6.61530472924212	6.48310796386269	6.72573087397545	6.47164063485311	6.30010068374367	6.3322300280965	6.36670257287131
ENSMUSG00000003575	Crtc1	-0.166708265875486	0.0741254081684512	-0.231483248700762	0.0233305163888092	0.00534939504230003	0.953456792729655	-0.213314626861234	0.0397828742408887	3.79811359573999	3.8915428449565	3.9290602482935	3.65617854351526	3.69928717124237	3.77868290578838	3.5753068239123	3.63587649293946	3.79225419924748	3.68748494357906	3.70245826106037	3.51632211497545	3.96681330554059	3.78769424353235	3.87380403975819
ENSMUSG00000003581	Rnf215	0.0469117163475286	0.622159654889834	0.0743586408622372	0.45304499197656	0.290611185797877	0.0077078241395319	-0.128948692605952	0.226962154950177	4.00753054680414	4.18073869747076	4.10824082054261	4.03363488896306	4.15652346082601	4.26051789474378	3.92643877604544	3.96095343103977	4.03000707348252	4.06510930654526	4.36036156712298	4.09523562077131	4.33286194727352	4.35941753233717	4.47540018538326
ENSMUSG00000003585	Sec14l2	0.100711068366188	0.420854442718145	0.117437112226638	0.371357610018011	0.39241163174939	0.00630561381860506	0.0679261165739216	0.619683167673516	2.54980528224434	2.55469822126046	2.66917992751179	2.6607425152825	2.74100550426725	2.70910346177232	2.65171609419449	2.87297937596389	2.46281572614108	2.6315286626006	2.72991968774564	2.81541618328181	2.98083512778798	2.81044444040118	3.14628459649599
ENSMUSG00000003604	Aven	0.0125993171598182	0.880160436855099	-0.29312978941321	0.00426622720366627	-0.159127368985136	0.0875657256769024	0.0181232429211811	0.837582532677344	4.74751858700748	4.76333411884594	4.67102985005987	4.61074866822683	4.73696478990766	4.87150656473362	4.69037892882838	4.78811664122941	4.75254443952887	4.52722458940383	4.35814003934536	4.39208192838709	4.55651971503805	4.4461369551725	4.68190792023987
ENSMUSG00000003617	Cp	0.10112839550751	0.341669877914862	0.164840305824992	0.132462373219853	-0.837510803737784	8.42052550239349e-07	0.177259761483423	0.109558448107955	9.80730370795033	9.71942325628581	9.69156669300138	9.7746847667391	9.8770094665476	9.87133698162704	9.99963113432267	9.90897220059829	9.83698698904982	9.95196322667848	9.84577284775796	9.91169268872234	9.13894271420005	9.03481596177891	8.53011771539585
ENSMUSG00000003623	Crot	-0.0250404038394763	0.767562213308092	0.29479608605963	0.00278261706351404	-0.280755597994928	0.00498564763716483	-0.0413260083781779	0.635851223258175	6.34838039428086	6.33031709231539	6.34248180238334	6.3950334525246	6.31845467480521	6.23063637824834	6.42245644070887	6.24067305140684	6.22823334791107	6.6558820594359	6.53633867761739	6.71752763344188	6.24097193499321	6.05194781085576	5.88087766184509
ENSMUSG00000003644	Rps6ka1	0.0765957494683644	0.480520866156264	-0.0197765216809809	0.861604199446069	0.0401265431894067	0.726062013652027	-0.0910994245205976	0.447850466887663	3.73672476687083	3.91912267728548	3.93917274876953	3.80181654635399	4.03012790451622	4.04065613504645	3.7960535908372	3.83162781986079	3.70492060148413	3.6786486437492	3.90473953802989	4.02334790257992	4.00596080367713	3.73269128715947	3.96344043943649
ENSMUSG00000003660	Snrnp200	-0.0983222747449251	0.112110274614985	-0.126287060197267	0.0485656463788087	0.117869975739797	0.0624424179408817	-0.109365781292825	0.0848274441376653	8.46910087180715	8.48649303382331	8.49820803396958	8.33667066133255	8.41614130389755	8.40993534901003	8.43587811953093	8.37086282998624	8.31788950384977	8.42739173678426	8.31487582527197	8.32977042562539	8.64192760585004	8.47834666807457	8.68355032468046
ENSMUSG00000003662	Ciao1	-0.0752123412013033	0.378210645801142	-0.136193052784827	0.131579155425243	0.110064081813123	0.21071090718571	-0.0553882479738022	0.532167279683956	5.31311256453969	5.29555031698667	5.29398716274409	5.3162611830153	5.24901148715793	5.11062534910928	5.28384836730323	5.17596373813578	5.27331848861535	5.23414384762881	5.25575056581222	4.97184263881158	5.35472078944011	5.32761434939017	5.54466499548648
ENSMUSG00000003680	Taf6l	-0.0451424634307793	0.584994439048336	-0.0586630590576158	0.487201981492219	0.162929332036674	0.0639838200860242	0.0637014603307353	0.453875983569745	5.97183076320993	6.08941298919868	6.02879973807285	6.01177502470194	6.0673082980253	5.88446934315536	6.016838633405	6.13419244492188	6.13358256856205	5.8841872770745	6.05922220702594	5.97617343719823	6.06943242122288	6.13179004871791	6.37722554186366
ENSMUSG00000003721	Insig2	-0.145503142521574	0.0755473271696374	-0.0316567327841737	0.688764432453067	0.0440562558086777	0.57800578666181	-0.0714049564987249	0.380568671482737	5.60527603040087	5.65914563901795	5.6179900683097	5.59795600687687	5.39536897536708	5.43440752592436	5.61833331792019	5.48386244921999	5.56130975810695	5.67796391543678	5.62904342995164	5.45838342667875	5.56593376466938	5.68270195116064	5.76901155777121
ENSMUSG00000003731	Kpna6	-0.0517709040006338	0.343384629927923	-0.0903017459963822	0.114570075722856	-0.048485494737383	0.384194097302773	0.0304478721645376	0.58348382034713	5.99364422819218	6.06307691894066	6.02120365406937	5.98010648508095	5.98370526491493	5.95957500577348	6.08896019029842	6.02793119613046	6.05011122001203	5.93268454671765	5.96820434096286	5.90294714391842	5.92663745241834	6.00718972612689	6.00141482148727
ENSMUSG00000003746	Man1a	-0.0480225669386174	0.520033267818566	-0.2122056555417	0.0115437498948214	-0.636634945503832	3.29931494813307e-07	-0.0416970046664575	0.583114019641592	7.32690750934062	7.41214910725544	7.35181870550982	7.4146875056375	7.26610410844217	7.25918935179269	7.3464109864744	7.29018447370615	7.3278784044475	7.2042018570631	7.20141156319499	7.03974525693016	6.80071871350677	6.83633599519125	6.54683958807103
ENSMUSG00000003752	Itpkc	0.0208419211115234	0.841138279394837	0.114879172179939	0.291921354886812	0.405849237838621	0.00117990684794587	-0.0918821359392572	0.427283733239906	3.44588638258442	3.54370592930814	3.52132807031502	3.47291266585013	3.42569164204042	3.65732667097605	3.27904342791803	3.4199579755549	3.55815383859441	3.4793656332932	3.75743573949146	3.64644694903562	3.87010350437884	3.85263231402899	4.00021428737203
ENSMUSG00000003762	Coq8b	-0.0553271395693327	0.709974819218281	-0.208262753912793	0.205359829569051	-0.188505330208113	0.252421716602992	0.090246200652198	0.569280985957451	3.45734884628395	3.78465200734557	3.52670298873832	3.37317409382308	3.62209756832211	3.63561405430987	3.5794855091723	3.6129062136283	3.84631147615695	3.50291712352094	3.57817364459362	2.94558123308787	3.25600971513204	3.26870846688459	3.66063229694984
ENSMUSG00000003778	Brd8	0.0131632283268779	0.852241060247572	0.0857503269339484	0.239327343561618	-0.152350890494054	0.0476245765890136	0.000498824851028701	0.994474435019055	7.50568398067867	7.41142103889143	7.42290339109904	7.41032597594139	7.44100195380445	7.52655950645126	7.47730228499315	7.44516932387936	7.41644796143439	7.56644071624222	7.46512138155248	7.56464918407398	7.47022225159506	7.24665925441717	7.15987150262109
ENSMUSG00000003779	Kif20a	-0.104807926292661	0.16204316129097	0.0536359446983479	0.46623002795692	-1.15727836473947	6.78671849709021e-11	-0.0723540399121916	0.334414704222381	8.03785460911233	7.97477026508753	8.01267263704606	7.95830444830204	7.85443431974556	7.89354394489535	7.98465609848493	7.9458381458885	7.87627112579287	8.07893812559032	8.10270650289559	8.00109584222545	6.89497134224476	6.63589499275904	7.01428011078769
ENSMUSG00000003808	Farsa	-0.0997108733781742	0.169040430011779	-0.199651327809724	0.0121661374603431	-0.0876437702218169	0.23127887630871	-0.044787140858797	0.535640640026693	6.55143512535129	6.5857034720536	6.53580174170134	6.46937058849884	6.4785668779468	6.42630109119123	6.43749820230854	6.51421568835758	6.58871595606258	6.30125563069348	6.43194979340507	6.34097206625829	6.42192530764872	6.34991013095527	6.63229643453658
ENSMUSG00000003809	Gcdh	-0.0109598175200816	0.891197866721087	0.23215596741341	0.0101168668258896	0.336632955344347	0.000643442799005005	-0.0802197719037157	0.356583809745311	4.5259272774474	4.61944286485602	4.60523409152874	4.5775234941807	4.58039405741518	4.56475756557221	4.48741657641509	4.50590169288839	4.52159305289348	4.76005420495212	4.8282947086345	4.87509482792204	4.84260773125443	4.80723128543345	5.10550100754313
ENSMUSG00000003810	Mast2	-0.117404679788065	0.0715064481187907	-0.0814001772592539	0.203922931737542	-0.289515417493289	0.000272127269200903	-0.125861185666607	0.0598468292277499	7.16739482905361	7.12000426109127	7.19545237451444	7.01224965029495	7.06818927509182	7.05504301243419	7.0978176730221	6.99830627558914	7.00900603075813	7.10078162533526	7.09003115096133	7.04701449885051	6.99077885230835	6.74093439291836	6.87725608495961
ENSMUSG00000003812	Dnase2a	0.0586723477877946	0.432039642497957	0.253933551380134	0.00332551837302342	0.0793700095094403	0.308106380522817	0.0803206255686444	0.309456744973746	4.93410341177837	4.87034564425373	4.79536433390202	4.90864923605266	4.85529993449916	4.9896098352345	4.99412867192868	4.90050804305724	4.93055548070265	5.01648608494843	5.12466694099368	5.23313893826825	4.94543797439933	4.88107585819677	4.99444765214976
ENSMUSG00000003813	Rad23a	0.0287267152212944	0.715108371143056	-0.0979831636010484	0.234693037839492	-0.0596832847624356	0.463993375671105	-0.00553496958524402	0.945706020489663	5.88678401318827	5.86318321013034	5.90837479089209	5.8705788497472	5.88542765364396	5.98823442937301	5.80209755381058	5.96673984770458	5.87813477023067	5.64129230251231	5.95576985983843	5.77745792570231	5.81612897311751	5.73745877697465	5.92218586653481
ENSMUSG00000003814	Calr	0.135410448288324	0.0424681088424456	0.101599135248392	0.120736652454564	-0.29241654256723	0.000273311600503301	0.093722518921302	0.15254226558677	10.009087125662	9.83542032835033	9.8684049439456	9.96923329450845	10.052650646491	10.0976970384825	9.94303737592381	10.063674567757	9.98659089299192	9.94924872033806	9.97959634841961	10.0923384414156	9.62816127733213	9.52231739773943	9.68079178748421
ENSMUSG00000003824	Syce2	0.139881927109089	0.268164271800324	-0.317640335412912	0.0310148420501049	-0.312327411980644	0.0362687951238841	0.0897193474166609	0.504072401562079	3.95189168235484	3.92185188258043	3.94520639913281	4.07478398771762	3.96581169893818	4.17090001970841	3.83851475514595	4.13227571532929	4.13731029309795	3.31041932233659	3.84887619000588	3.78766220651336	3.49882181150554	3.5635874129654	3.8233907584535
ENSMUSG00000003847	Nfat5	-0.0576829547512485	0.616479965334421	0.222395882608046	0.0670737629965256	0.0106569498373119	0.926768072840724	-0.0301983576392679	0.795891225131697	8.299029731744	8.26742117777994	8.28293469834655	8.30713387825824	8.22878796669239	8.13875537253574	8.402804214317	8.06804213198317	8.28457926494651	8.56770666223295	8.40385462884517	8.54465401999394	8.52959954271067	8.39734496645884	7.95369610034511
ENSMUSG00000003848	Nob1	-0.00319515714606933	0.961825783921774	0.00306285393641037	0.964098898715537	0.266568828285819	0.00100619315664259	-0.0614718581078826	0.382435252359203	5.70960731810593	5.68347341264945	5.70056324187654	5.68082930202085	5.66516332116873	5.73486596790975	5.56769822142356	5.68005725513159	5.66560408595105	5.62681806748021	5.68328933592354	5.80879959653922	5.94113723414493	5.88153920323043	6.06571589355938
ENSMUSG00000003849	Nqo1	-0.0101761292635307	0.977262246578537	1.26559552210157	0.0010029950287057	3.73159405216111	2.64506751098427e-10	0.0558961937551257	0.885099216526662	-0.518703739106424	-0.213231321993487	-0.341657138962663	-0.0179393406545671	-0.127584407076923	-0.911263005709329	-0.478982873918942	-0.53765174822956	0.108064206817144	1.21148585449853	0.768889728044006	0.431120015755877	3.35028691559102	3.14454168482997	3.35469992956401
ENSMUSG00000003863	Ppfia3	-0.131240892626308	0.519163521016979	-0.593135858502002	0.0206783207241009	0.0471438042350689	0.823256933598886	-0.161571097751355	0.473940911685412	1.67348880923954	2.3016363838957	2.189235962728	2.07092809069641	1.95292861855526	1.7779654298218	1.61758963467139	2.03756026574393	2.10172972746759	1.82711161512663	1.35460269980089	1.12371552003192	1.99741878179592	1.93953712150067	2.3865507518395
ENSMUSG00000003865	Gys1	-0.0881443799762085	0.250541412578827	0.050219826186793	0.511782884228543	-0.0513405694524049	0.507976272251634	-0.0255465777685746	0.742754052964732	5.49651606031632	5.70502308837543	5.66566479259767	5.42679845981965	5.58500454353937	5.60751042878079	5.62744350047963	5.5698692320374	5.59570548833231	5.74439578317864	5.64553243385664	5.62186401149432	5.61649624981531	5.46764346668141	5.62436965221264
ENSMUSG00000003868	Ruvbl2	0.0850599751114771	0.291931356787281	-0.0549316320981612	0.499517890411789	0.0935100904021988	0.25552864682778	-0.00824010660443886	0.919357637379644	6.64671307469165	6.72582082300452	6.70565915659849	6.64060175248083	6.82611559024227	6.87535892777704	6.56467073397723	6.74986975178346	6.74410071832098	6.56290543724782	6.75304159223446	6.59888920238157	6.89980453222433	6.73341060873243	6.72171592869869
ENSMUSG00000003872	Lin7b	-0.145991909464402	0.82677671210577	0.287844717998674	0.665280540189826	1.62459956528724	0.0124112340799815	0.538237922485108	0.421618741472186	-2.76147425242461	-1.93753595771264	-2.24775653389893	-2.61211955627273	-2.06712477884218	-2.48728942812025	-1.72462603929263	-2.84589772384032	-1.09714260887854	-1.51867797408063	-3.014426016908	-1.69065322942503	-1.22027294530866	-0.792943922115586	-0.826298403259597
ENSMUSG00000003873	Bax	0.308499225037507	0.169267055830461	-0.474500206856081	0.0554467080672961	0.123277595362334	0.584551152077601	0.132172044861184	0.561475680936523	5.7536603439488	5.72469349855711	5.8436319255107	6.19697663642244	6.12734484063883	5.92977725768072	5.59993853081625	6.01659907624404	6.12519716250272	4.85592638251731	5.8016361430678	5.28170552792479	5.36335989588365	6.01607595103585	6.34124924667478
ENSMUSG00000003923	Tfam	-0.0341018579865588	0.658879026778038	0.0387055937248979	0.62138846304741	-0.0885754212665031	0.271976513418497	-0.0595810141465529	0.458623623584452	5.97781267409214	5.90929494523976	5.98456579637394	5.95157442638682	5.98045357014458	5.845397501538	6.02222110941134	5.82402173061178	5.84174933501818	5.98976088865658	5.99989870055398	6.00071515535768	5.98448236030193	5.93030215883877	5.69336524143002
ENSMUSG00000003929	Zfp81	-0.115525565534716	0.574591618201311	-0.152146684883522	0.47985407229826	-0.625174051588913	0.0143162853715373	-0.0900214699987503	0.681321252050789	4.48731039795833	4.40016123648586	4.29935569444399	4.33842415629905	4.27007110308084	4.2099912564973	4.50729325019269	4.11929421560783	4.25266226812213	4.34189934430767	4.07942058199381	4.28855655632121	4.04943751311944	4.38433881761129	2.92188927777063
ENSMUSG00000003934	Efnb3	-0.53769820660482	0.0233985265572856	0.252478553072407	0.224371713725216	0.235035917707581	0.265560451263143	-0.145158513082029	0.524971149524797	1.23239975433571	1.38401478951606	0.992158272393886	0.645702548131504	1.03921953275525	0.414363260406744	0.894119842749865	1.22545497903103	1.00980244702451	1.36624897538486	1.3184954559412	1.66722364473105	1.1842598753273	1.54686289310594	1.54265253582969
ENSMUSG00000003948	Mmd	-0.0716146559003028	0.646730514913159	0.165438315017724	0.302079123795677	-0.104267757088725	0.529176535254	0.0673336084612721	0.682942214069096	4.16262585512361	4.11786254118287	3.91683093225727	4.20940818454668	4.0826290259362	3.66806165532413	4.12246263690438	4.04915617884201	4.19933782380319	4.31364018409637	4.07130665620971	4.27623779952113	3.89415043623021	4.36499291782405	3.64910002661238
ENSMUSG00000003955	Fam162a	0.103335393628139	0.415053839629254	0.0501688912431399	0.699315082722249	0.0043278245064009	0.973813818551502	0.0534892187438167	0.688844204032276	4.63425585020136	4.65596395945232	4.63291072021341	4.80932127667549	4.66587195676138	4.73650528379897	4.62314983992351	4.73165957202989	4.73281086296721	4.36411477350015	4.75420254534335	5.04082559916931	4.52413979758954	4.55501898715322	4.85250261540523
ENSMUSG00000003970	Rpl8	0.12458404199031	0.117216855829478	-0.291839657995819	0.0015995606371078	-0.0369092120212002	0.635458264764268	0.0864275780102712	0.274852451348835	9.80753696812604	9.86647598689943	9.9194508563223	9.93329648158083	10.0100315159557	10.028799787874	9.79732532541559	10.0157167357416	10.0458791727844	9.44300451995613	9.69396747760448	9.58809083436501	9.71351745476904	9.84224004471864	9.93148499726809
ENSMUSG00000003992	Ssbp2	-0.0648848507059725	0.478878973186794	-0.306411382414893	0.00596758568103174	-0.413039462710546	0.000789788582746783	0.0234098686985647	0.809184432517609	4.05105099583429	3.85773564414978	3.97696650111815	3.88866008516391	3.91221110102986	3.89747660932819	4.09645447241821	4.01100960203994	3.83401528834872	3.6991831134567	3.5276724310941	3.7569614522695	3.62272767078497	3.42633777011643	3.58194982399808
ENSMUSG00000004018	Fancl	-0.0470215768455216	0.526625436274612	-0.383929696036001	0.000169783815623749	-0.549296517726301	4.99575153001184e-06	0.0205000029662541	0.792647358520506	4.4891729263348	4.57851810458448	4.54823518357775	4.49425114957968	4.46647316886526	4.51061741880757	4.6472370942384	4.50090570294585	4.52159305289348	4.27507908044241	4.10083723268252	4.05973947492516	4.04407403825109	3.93365542863987	3.98500560114407
ENSMUSG00000004032	Gstm5	-0.0831290536551008	0.504627664555769	0.00990372714357646	0.938560652376514	0.0311066990733804	0.811435597266006	0.0586654748308315	0.659847065084843	2.79838303495681	2.57564629934113	2.59947709803831	2.66543514247042	2.63745644434207	2.41620879715789	2.7513834289608	2.7180015004554	2.65214534449537	2.64972874592418	2.63768781953385	2.70945523422303	2.59721263949691	2.54171644961173	2.89610362786383
ENSMUSG00000004035	Gstm7	0.279576588339385	0.301425325411288	-0.103390412512653	0.731198721787195	0.68874320693423	0.0191332884687511	-0.579911566558012	0.102572698330556	0.84723487908896	0.00838231712068596	0.205927219946815	0.351709366205267	0.935570243445801	0.670708459721012	-0.224679031616899	-0.38188508178064	-0.0653504008394987	0.248722096297139	0.537172476803696	-0.165947626425486	0.832630932923119	1.24211735473509	0.980805979094683
ENSMUSG00000004038	Gstm3	-0.889881560460569	0.541887987415177	0.711368808699108	0.593703278178082	0.39320715390472	0.776765184791261	0.178584599417706	0.900756155943158	-2.76147425242461	-4.04577107169721	-4.04577107169721	-4.04577107169721	-4.04577107169721	-4.04577107169721	-4.04577107169721	-4.04577107169721	-3.30418347359601	-4.04577107169721	-4.04577107169721	-1.07113156587882	-4.04577107169721	-2.47579564690954	-4.04577107169721
ENSMUSG00000004040	Stat3	-0.0424278857751776	0.537001586259805	-0.195604339045229	0.0115274791004901	-0.786032936236462	7.236043216274e-09	0.0419601636120959	0.54839528313905	7.10742343315454	7.11225921048657	6.97702081173083	7.00324207174605	6.98301490553426	7.07534665999916	7.14051414542814	7.13679479658373	7.03833021970685	6.79490908137544	6.82276819361563	6.998158929479	6.33949266910606	6.16812124607202	6.3195885958191
ENSMUSG00000004043	Stat5a	-0.088622206211209	0.384532576838781	0.160610854745848	0.129091208449337	0.268445922210073	0.0164712262830191	-0.00665605148926041	0.950427068832546	4.17887286259052	4.12735221458888	4.18333216086829	3.97057153102917	4.18222536024978	4.10921805756147	4.09936753061286	4.25307599028821	4.12390499296077	4.35674757467295	4.42970235403389	4.15364429279249	4.51641420352779	4.20943757856008	4.54134602614319
ENSMUSG00000004044	Cavin1	0.0959196655790979	0.310805013952592	-0.462653184010847	0.000162033472861372	-0.552516962739938	2.68391125627661e-05	-0.0221488163305015	0.815733534193324	8.65614528505441	8.6696572685716	8.71793744724781	8.68252506631909	8.84567081514189	8.81175793937969	8.38724540789641	8.79142883538503	8.80738459141529	8.11840859853732	8.30438545374991	8.23925963138277	8.0101679004374	8.20013865874135	8.18191352359753
ENSMUSG00000004054	Map3k11	0.0343128266277608	0.684591792302225	-0.155292355230008	0.084778386491164	-0.0453443670019311	0.598351614410992	-0.0373548793727903	0.665418834088128	7.21600303339225	7.43787950714566	7.431525287557	7.29544472395848	7.4344815550263	7.46786987583939	7.20549347121764	7.40895636930217	7.36645362351975	7.0816371875828	7.3580258508726	7.18766802337166	7.31855157626688	7.24401420317506	7.38830709916164
ENSMUSG00000004056	Akt2	-0.0732343818933989	0.214087121928288	-0.189359669718717	0.00468388747665168	-0.260637986632454	0.000376780133493635	-0.078021278796383	0.196183240219792	6.92990324267301	7.03243211984007	7.01336982847156	6.90398669351829	6.88686121818695	6.96432684194244	6.93451198235248	6.90021144424475	6.90753169708332	6.76877949418125	6.79018116570288	6.85485215032011	6.82515858859564	6.65251725196419	6.71251152615627
ENSMUSG00000004069	Dnaja3	0.0655817762206077	0.468511100185253	0.0300804108146391	0.742726118882037	0.37569096576417	0.000650655317888673	0.0364894026343352	0.694720152763048	5.87899172971524	5.87520212229833	5.88606991437475	5.93418034977804	5.94252261289339	5.96066689362963	5.90557626732832	5.8837735840409	5.96151219739584	5.83134755881163	6.08564573521243	5.80879959653922	6.14903290277294	6.12851588967732	6.48547966407367
ENSMUSG00000004070	Hmox2	0.0209419009190119	0.801374053732156	-0.100360634261433	0.25401959631452	-0.171507074696564	0.063812517551783	0.0611757326636395	0.483580872184093	5.3391624165044	5.15416036834977	5.25241786354788	5.24516071375522	5.20650361500107	5.34775842654017	5.3016635523684	5.40181294028644	5.2239109518133	5.09827867982909	5.26763527110251	5.07322856401274	5.10461947331477	4.91757626541822	5.19413779411903
ENSMUSG00000004071	Cdip1	-0.0661381711179052	0.469260809528738	0.147083198502335	0.122655632313603	0.250255185406241	0.0135797554619432	0.0203221563728109	0.83096035811101	4.63929677915168	4.75570574844708	4.82184007702272	4.66330563120282	4.69988048763946	4.67397181291348	4.74162102054209	4.77782694679961	4.77201173304053	4.93967197248934	4.74402973422347	4.99645751310278	4.9682710771817	4.8235210500127	5.17281949564865
ENSMUSG00000004085	Map3k20	0.0303154375810468	0.662566738933202	-0.272996040397666	0.00126789183080202	-0.434369755660057	1.44694799484916e-05	0.00617270430897143	0.930428063836701	7.30089852360908	7.25950192825548	7.32179464365924	7.26484939912223	7.3700905975544	7.34468577748175	7.30663356656963	7.32946293322906	7.26553214037849	7.10050597617385	6.94769761729746	7.01308289449943	6.86296428504338	7.01849965350576	6.70556948047274
ENSMUSG00000004096	Cwc15	0.157993398617391	0.11502620933426	0.0760418937958578	0.442560842652722	-0.0961076691071847	0.34131057451683	0.0702712242686356	0.482937746150583	6.26114486234043	5.97318269075187	6.05088468979761	6.11057536276805	6.29770264623358	6.3558439876978	6.11366259515405	6.25112447813859	6.12855717582566	6.00574620616941	6.23294731000351	6.28903731939953	6.10141427267129	6.02578799264893	5.86434991017063
ENSMUSG00000004098	Col5a3	0.247174932863953	0.751255827410352	-3.03001690024336	0.01448617156734	-2.13904299256432	0.0596791820819566	-1.74136845972542	0.107791936847262	-1.19355709920602	-3.48692477034509	-2.40260888198435	-3.03086069532854	-2.30032514474856	-1.27255310868844	-3.39405025992105	-4.04577107169721	-3.30418347359601	-4.04577107169721	-4.04577107169721	-4.04577107169721	-3.03515982671009	-4.04577107169721	-4.04577107169721
ENSMUSG00000004099	Dnmt1	0.0279397348365968	0.660552203673715	-0.0966164182049223	0.146786396686499	-0.369600208881875	3.05608732855686e-05	-0.025570713807717	0.693164650043146	8.24590391033331	8.2061903885474	8.23294595195362	8.20043477191019	8.28109816164833	8.29051038821853	8.10748067420253	8.2678332533447	8.23556247200861	8.1091213948664	8.08232750130522	8.20838990968389	7.95854051778741	7.73246100358159	7.87997102034461
ENSMUSG00000004100	Ppan	0.150574403095233	0.0915831910340826	-0.00383130016841182	0.964901584082669	0.273051968104924	0.00546282559802282	0.030884371021541	0.726043935136596	6.11561225173062	6.19922485137093	6.20885239507107	6.26309716894614	6.29115594052428	6.42194735944258	6.03520983756179	6.24665456314753	6.34548703097965	6.03661889634815	6.28999902909958	6.19727906981924	6.4515991111306	6.35552230811512	6.53331164136013
ENSMUSG00000004105	Angptl2	-0.462335753369423	0.5519768258942	-1.43061598135914	0.131463375439942	-2.68993340713514	0.0203662180975425	-0.539930339601645	0.519534964907074	-1.77423934561998	-2.77119795808292	-1.47171158213762	-2.44096211808755	-2.30032514474856	-2.30829012085724	-3.39405025992105	-1.75546903049299	-1.92141848823797	-3.14566873724705	-1.67401265856335	-4.04577107169721	-4.04577107169721	-2.47579564690954	-4.04577107169721
ENSMUSG00000004110	Cacna1e	0.457982179163834	0.0247334977010511	1.22168108672413	3.39076904310118e-06	0.153508866604537	0.466065004376541	0.62969162061582	0.0053662101376656	2.35111998217804	2.07520613431814	2.01661857389332	2.58845748484943	2.48058198602591	2.66691178144649	2.93869313382526	2.86522467456923	2.44136071217485	3.13634540126339	3.31964893039055	3.68888809716281	2.58986957672601	2.13493791664867	2.08941891519708
ENSMUSG00000004113	Cacna1b	-0.576597274090259	0.591211601127931	0.895690070410579	0.382723682145365	0.816715528430736	0.429575263134572	-0.0178430712769497	0.986677068618197	-4.04577107169721	-4.04577107169721	-3.60863264298384	-4.04577107169721	-4.04577107169721	-4.04577107169721	-4.04577107169721	-4.04577107169721	-4.04577107169721	-2.59560411348072	-4.04577107169721	-4.04577107169721	-2.71111881646279	-4.04577107169721	-4.04577107169721
ENSMUSG00000004127	Trmt10a	0.0228427222985452	0.778569438664077	-0.146931364586175	0.0981584898404516	-0.26369837486004	0.00714053965776479	0.0476835068440504	0.577379119443322	4.93410341177837	4.9513853099665	4.96035430733494	5.004357628143	4.9229223925813	4.97779382208469	4.92191878150875	5.00123932585101	5.07338848040181	4.90599784254067	4.75420254534335	4.72455625853003	4.79390962590452	4.78036173953017	4.48624260964855
ENSMUSG00000004187	Kifc2	0.159817336436133	0.448251480412295	0.2174614562564	0.323459642671948	0.464168229306857	0.0420539635625971	0.018780438935567	0.936066386166578	1.52161627725269	1.30258962498959	1.09704545399397	1.46436626490759	1.41175663608579	1.44501961135355	1.02244122643815	1.5301166854929	1.39175401175967	1.42378666896228	1.3184954559412	1.84455652212607	1.60430644143501	1.48676162184991	2.11199604146223
ENSMUSG00000004207	Psap	-0.0859228297669219	0.301326476468244	-0.208813601068533	0.0209731539605805	-0.458754149224163	4.40156312874946e-05	-0.0246100722573424	0.766701496872155	9.71874721828598	9.78065607025825	9.75666255881795	9.76757544029454	9.63655964238876	9.59048163641205	9.74119637622931	9.7158601498176	9.72512355082294	9.53659858712828	9.64469321513477	9.44452815480911	9.17251159195942	9.17183722439064	9.53418511907928
ENSMUSG00000004221	Ikbkg	-0.0188208422790135	0.778429262748622	0.242060630469915	0.00210531459158691	0.129419234698382	0.0691554393176382	-0.0149841469230614	0.826106845966736	7.2283216561086	7.1878999420839	7.21389544691297	7.30205183133658	7.12266967756539	7.14087261049943	7.26507980930739	7.17767672899372	7.14005286813655	7.52657583219116	7.39831331276116	7.42725510886457	7.41051569814572	7.37826407180366	7.22960276918659
ENSMUSG00000004231	Pax2	-0.0375848494395612	0.555561653372614	-0.119297130311392	0.0778432027152333	-0.507985439739498	7.28534949773504e-07	-0.0554491531187091	0.396354458638842	7.72800773433584	7.88146496144513	7.81076028868487	7.75014154693671	7.78926106562223	7.770370426315	7.63593146995611	7.7737441487143	7.84801417950149	7.65150285925891	7.7761231464252	7.63356867377832	7.33676149532597	7.24967624390243	7.30808396893208
ENSMUSG00000004233	Wars2	0.0625127082317407	0.470595468284544	-0.0720283431327449	0.428922775757165	-0.211929527377908	0.0344828427779589	-0.0417157413033724	0.653646865622501	4.43802091072766	4.39624147297117	4.35782063536021	4.53328259640455	4.44067656762003	4.38935953076227	4.41677718105239	4.32550957514172	4.31001687184062	4.24147175746111	4.2568430954707	4.51250000814695	4.3218231842756	4.0899579354308	4.11922403807807
ENSMUSG00000004263	Atn1	0.81226522444488	0.0768374504705878	-0.616575035414332	0.282162984703513	0.717407563663788	0.134640119641794	0.416226347746513	0.404687685724721	1.72497787749057	1.44599991287325	1.46498325752483	2.63226162545227	2.20775522545074	2.10470184933577	1.27004099174492	2.39077178761371	2.26939169810272	0.149888897895262	1.62972281734591	1.2297315205986	1.16462329400467	2.374894103792	3.30657420705936
ENSMUSG00000004264	Phb2	0.10215755924839	0.13179834592917	-0.126391681556772	0.0715617521159074	0.244429098564939	0.00171317889322887	0.0558459418028345	0.406769399695435	7.79541684822291	7.85654034893794	7.91383644654604	7.93395954811692	7.99036864020588	7.9538687025793	7.75732369361643	7.96659821017967	8.0168492102379	7.68314091546232	7.79943813389614	7.70768306186094	8.07356576746062	8.07815714111516	8.15005201897621
ENSMUSG00000004266	Ptpn6	-0.0474911022128266	0.575085614631813	0.46862183503897	3.16277137376595e-05	0.231939151988519	0.0141766353922416	-0.0611409309617761	0.500105274185629	4.43802091072766	4.47454207953161	4.43559890300886	4.32958172801357	4.35789422947942	4.51210769843109	4.23534873857436	4.49589235197034	4.44550439463743	4.82689491595755	4.91850070376765	5.02802525152473	4.65127965020148	4.69440069224981	4.69692041132217
ENSMUSG00000004267	Eno2	0.0616579250889919	0.624162893378017	-0.393226013795008	0.0125853060878511	-0.181793376096855	0.202156932916849	-0.00997676149755389	0.942324032731201	3.15816001308663	3.17871778003195	3.16935464802029	3.18663788927398	3.2314744950587	3.27738944121321	2.90579120101108	3.29276195273621	3.30850102395692	2.72604577834697	3.05470971731877	2.50294458596701	2.91184051572468	2.89765552796382	3.14628459649599
ENSMUSG00000004268	Emg1	0.142952481815222	0.0856290109975009	-0.113156832651196	0.175022179412725	-0.000958695150597322	0.990538238253902	0.132136487781761	0.116704424907874	6.87682734246822	6.8853352477163	6.89523444814379	7.04974833078598	7.02228306002371	7.01355784699086	6.91232098560119	7.08682338316353	7.05828796652955	6.65775675652508	6.8423702438749	6.82661905895268	6.70030165660323	6.91207839392866	7.0472358142291
ENSMUSG00000004270	Lpcat3	-0.239126235643613	0.0146856593164618	-0.322944922347151	0.00233224835746553	-0.62660379997539	4.1194555367265e-06	-0.174506029861051	0.0690821735305766	6.3631821618051	6.51064076001522	6.47245611047348	6.27312412279129	6.23836526497765	6.12063916252674	6.38773004565469	6.19732144710831	6.23448390463837	6.23147324746407	6.17354624280769	5.95410989451395	5.76651313714697	5.68715979547623	6.00895320190225
ENSMUSG00000004285	Atp6v1f	-0.0455159917022998	0.606726814926376	-0.243804366508849	0.014178599570406	-0.0891395346482504	0.327236332724699	0.0289479078995161	0.747200162750864	7.04009398341112	6.98917315222058	6.94048754538596	7.0393917625463	6.885123397572	6.89833423016755	6.98184727959138	7.06710060865112	7.00535535542503	6.58198630706301	6.91519987987327	6.7451646118126	6.8019108688738	6.80180946710372	7.09370513252013
ENSMUSG00000004317	Clcn5	-0.135612634468959	0.0508709524402977	-0.224045780271532	0.0034579791897421	-0.516860345428411	8.58004496375059e-07	-0.0632718439480024	0.347735475032507	7.0502224438551	7.01112496656406	7.04835843013754	6.88977022694998	6.91566277320875	6.8997581101423	7.12951266952283	6.87388452684946	6.91192571327913	6.87283432167602	6.73089117002404	6.83346658034245	6.50479029234974	6.56197098066625	6.49571042541228
ENSMUSG00000004319	Clcn3	-0.11400050857319	0.263322560856287	-0.103709914479298	0.313020232663865	-0.256579187104555	0.0214545807813931	-0.0409739212085167	0.68802734532868	6.90116327597685	6.90650267242662	6.91535163556568	6.90199983115373	6.82656838512866	6.65294576512338	6.9201679086765	6.8470682405366	6.83122566944091	6.8818445400188	6.72960282537798	6.79728367815919	6.81377855207362	6.79872296303964	6.34423211298116
ENSMUSG00000004328	Hif3a	-0.0505876169196533	0.621982605220666	0.140821828868437	0.187628806591031	0.388458824724121	0.00138461631776741	-0.0473209951184677	0.668290814466346	3.83958259505362	4.08170975031916	3.88160741535701	3.88665198788498	3.78379174307613	3.94679894640482	3.92315433264712	3.75396612182389	3.9713361655089	4.07860706534417	4.05768120663069	4.0775967137283	4.17742648642168	4.2611827742187	4.51828938073431
ENSMUSG00000004356	Utp20	-0.0387521461978571	0.592101233234478	0.0613327147119671	0.403058723616368	-0.111781938502557	0.140306446695566	-0.00227272996689099	0.975236288995379	7.96661476884088	7.83462133434728	7.93698145907686	7.84083344325732	7.88670924926186	7.89725540103894	8.05386566890848	7.81760043978032	7.8571572662809	8.00074367740373	7.9321161361055	7.99029516848384	7.94403549640274	7.69283171804016	7.76135243579738
ENSMUSG00000004360	9330159F19Rik	0.0178728141528262	0.921806838371184	0.333423458274053	0.0841558114337982	-0.376421835004918	0.0872839808105473	-0.0257177487193556	0.898773796299896	1.95800780402003	2.38311387524949	2.4146992582166	2.30545813856655	2.35563684178232	2.21129522136582	2.52744833960296	2.05129485615568	2.10172972746759	2.63762090381808	2.87371001383305	2.18486396310373	2.0835941505158	1.71346220334577	1.84178452048597
ENSMUSG00000004364	Cul3	0.0778868517132887	0.773953399313337	0.0337634883999147	0.901958877431847	-0.676282778653212	0.0269803305897832	0.101388225600273	0.713429461868339	7.9843858766202	7.84148434564005	7.86891673026204	7.93177013327728	8.00684367460132	7.99134843380002	8.00925890021628	8.05382731496593	7.93333995236255	7.94962855458624	7.82941554106575	8.01899621320423	7.76490165579593	7.79420384101733	6.11614742618046
ENSMUSG00000004371	Il11	-0.0660904504288879	0.39434445783261	-2.01090863095038	3.1329904117668e-12	-2.00194710537342	4.39809073933843e-12	-0.177558523712256	0.0433642188304682	4.94635752654977	4.78147930178308	4.82729522679307	4.8987197015101	4.71365427709574	4.71983499460717	4.60276528857822	4.7359181908002	4.68568823175235	2.97248982355312	2.70915274473295	2.83234369611533	2.89406368952529	2.85866637464775	2.80896762861222
ENSMUSG00000004383	Large1	-0.0645467987166226	0.315204294097097	-0.46459274543203	2.42176395263775e-06	-0.873272359577957	8.02298055827632e-10	-0.0264259895365475	0.684609677671409	6.2638673508169	6.26195788409439	6.23206984241009	6.19616611966668	6.24786251602944	6.1250286005291	6.30750016378794	6.24963604474228	6.11506991332198	5.79773729272709	5.78849761948301	5.77527112512777	5.37728903554473	5.28707530112566	5.46688168992603
ENSMUSG00000004393	Ddx56	-0.0879544196395319	0.172733146203521	-0.0756715132846253	0.244557421594765	0.199571856875203	0.00540919839547297	-0.0570675665509564	0.38131370095924	6.11500926698998	6.13481618072792	6.14169492125169	6.10799215468172	6.08027677372877	5.94254420931859	6.1229969686124	6.0331315339527	6.06246096096745	6.06515065605123	6.11554493707414	5.97712510965578	6.35256868818371	6.26821365205425	6.36611570688125
ENSMUSG00000004394	Tmed4	-0.0919444095849027	0.213868821931875	0.064661835526171	0.3798034415055	0.262217972057392	0.0020473903025187	-0.0793164514623514	0.293581873358165	6.30938049518353	6.23258198587969	6.18227821180837	6.2258560567699	6.14850552591054	6.06740393771916	6.2151778335868	6.12285516692605	6.14108798720264	6.33538916444069	6.34038565961615	6.23038175329057	6.42605471314789	6.42988959980637	6.64831411780161
ENSMUSG00000004446	Bid	-0.00667255143702317	0.925214498807006	0.0109399688094669	0.878998855798242	-0.183953834816817	0.0205298282993362	0.0200205411805872	0.782430125953787	7.3613809834286	7.30907563115017	7.34555957147033	7.36705042253185	7.32753664483082	7.30052406706741	7.39907816235418	7.3490558385938	7.32678185050245	7.28962123097058	7.37433104878688	7.38950968703253	7.11810993330573	6.99531991968876	7.34607718193297
ENSMUSG00000004451	Ralb	0.0784909938087743	0.207446944513717	-0.224383343521727	0.00211547342814263	-0.299368204681574	0.000179957960128338	0.0743961036747187	0.240185066537571	7.03468417656575	7.03022066343151	6.99797278905791	7.0457046100354	7.15799948004188	7.09933977109138	7.06242818041534	7.15519604505762	7.06750793276111	6.68669094170065	6.870308850288	6.83871187709219	6.67666779525574	6.69795538758208	6.78893846833673
ENSMUSG00000004455	Ppp1cc	-0.171272586880736	0.012906515338051	-0.213624426103143	0.00334701151370084	-0.342858004287327	5.15808034859816e-05	-0.10538228115202	0.109647050731163	7.58445999800369	7.56138081860973	7.56142486411455	7.49184684735116	7.3588650407078	7.33713849698637	7.56420925411923	7.40595286836607	7.41747846086493	7.4197128529843	7.33024532761674	7.31129782515626	7.16457178537395	7.22114117492767	7.29365169056844
ENSMUSG00000004460	Dnajb11	0.135784650801575	0.0497517254438816	0.120858405157587	0.0807955754866203	0.135930434331905	0.0529638976698388	0.110414657740211	0.111370771914015	6.5384522628676	6.44764540437926	6.45599930342989	6.63522962406086	6.58837265918518	6.62084334389205	6.54930727732761	6.61649496589617	6.60689769986164	6.57128438688896	6.53584736605464	6.70379551975573	6.56220008022166	6.54365098061558	6.73995041282814
ENSMUSG00000004462	Tbccd1	-0.0166974665412081	0.825414483071844	0.17295942497134	0.036071721106218	-0.00127769633695785	0.987071984897287	-0.0544351876908777	0.503425778713621	4.62412084196438	4.53639845882237	4.54691321767011	4.65034479525719	4.52790277007889	4.46363821274654	4.59865358619	4.39717106231459	4.53684667927845	4.76562818110481	4.7609447861133	4.6831665424231	4.61013218258256	4.54277241793123	4.54134602614319
ENSMUSG00000004473	Clec11a	-0.00904892493078624	0.985890301631624	-1.01672519612405	0.130743516380189	0.463519419326062	0.366734666733693	0.04729172148074	0.93143906425008	-1.10098362059626	-0.213231321993487	-0.123892314700349	-0.0794197860568678	-0.749505616476335	-0.675872320153599	-0.704261228534452	-0.38188508178064	-0.128118744551256	-0.239140224489032	-0.820583815507019	-3.29211516310012	-0.1191355303671	-0.22542422766293	0.265013800181318
ENSMUSG00000004500	Zfp324	-0.0811323295943072	0.416184419166041	0.320766966510041	0.00438028126273592	0.0291821221229349	0.778298253120904	-0.120710177893023	0.276089496251412	3.18598619768101	3.28004326992059	3.3408726831755	3.19315209415674	3.30610410969849	3.11427068735033	3.09280833102288	3.17850880210909	3.19770103918684	3.60282897340289	3.6121284482242	3.55762479803626	3.363265902082	3.4156322025087	3.14080539257773
ENSMUSG00000004508	Gab2	-0.138762969993173	0.0648887868984518	-0.373320783183659	9.77186442292606e-05	-0.512764717307016	3.34506451462066e-06	-0.191761693074841	0.0177032092577558	6.20558754590211	6.04629118483296	6.10533548710936	6.01591483565938	5.90442552887099	6.00949335559589	5.913873596053	5.96129413964741	5.90581344827986	5.77649873061114	5.61049853350269	5.85922445979682	5.62819283767166	5.51229183272957	5.67073136856846
ENSMUSG00000004530	Coro1c	0.0833980279518558	0.297611581795306	-0.25917997757456	0.0048411190113351	-0.244261225399472	0.00728286887587932	0.0378899044073959	0.637795303546596	7.91870225146059	7.83335352671297	7.85081763823359	7.81109943968475	8.0064440748239	8.04174618686826	7.71995668030142	8.01273777440999	7.98777450086435	7.59997809357701	7.61009076693625	7.61504101217413	7.52611372887474	7.66259085338538	7.68340948293319
ENSMUSG00000004535	Tax1bp1	-0.0157339798281466	0.868772165628576	0.113270292980614	0.247216277490765	-0.289424082895534	0.00816699469517435	0.0115383633235311	0.905079260604631	8.66317421867561	8.52391126874821	8.53117313430227	8.53110813002731	8.54746824277291	8.59024223477745	8.65055909659795	8.58488041539399	8.51321127234132	8.72564696464909	8.59036294822958	8.74105647579975	8.46333589751269	8.40886149069719	7.97656019615192
ENSMUSG00000004540	Psg17	0.156305989581052	0.562372157563625	0.0304563573517228	0.915740548824198	-0.778968842113208	0.0343943449761944	-0.0213649009932086	0.943953317274549	0.593878914313265	-0.0333003958657824	0.560580427412518	0.39755750201311	0.88081240304738	0.464487882177418	0.040770475441951	0.48106869778399	0.609153151176358	0.183591219194199	0.370840005338791	0.818586527869251	0.0616014995093269	-0.696879979321077	-0.518243556614332
ENSMUSG00000004542	Psg19	-1.81613136353626	0.0570294855556789	-0.93160455771133	0.298203388691533	1.58306231386611	0.0393714424495832	0.565612725167024	0.475750191885039	-3.07706190738603	-3.48692477034509	-3.60863264298384	-4.04577107169721	-4.04577107169721	-4.04577107169721	-3.39405025992105	-2.84589772384032	-3.30418347359601	-3.52663261800773	-4.04577107169721	-4.04577107169721	-2.44667751759649	-3.31777902748846	-1.60365548572122
ENSMUSG00000004552	Ctse	0.394695301327599	0.503486678572619	0.528762230732372	0.377738644594349	0.558573743114554	0.356470152473887	-0.291083343158366	0.662250064532439	-2.50268234039068	-2.29497006142535	-2.24775653389893	-2.02346289929757	-2.923766101622	-1.27255310868844	-2.94675739257322	-2.84589772384032	-1.92141848823797	-2.19833730306119	-1.67401265856335	-1.89836661633198	-2.22328101199027	-2.18765924300726	-1.335824171987
ENSMUSG00000004558	Ndrg2	-0.363754626456716	0.150530492125516	0.835333841743772	0.00122685317037482	0.514122345180756	0.0372244345195124	-0.37469749053007	0.183212778434549	1.3018656099587	1.06648878763934	1.40787352466133	0.626578257276837	1.08837917175205	1.12486965319669	0.753260576762227	0.98902913744279	0.980351493729763	1.77279051742745	2.31926454136884	2.28663190031168	1.99741878179592	1.90932997971802	1.42135219534915
ENSMUSG00000004561	Mettl17	-0.0168073747974145	0.84057225098251	0.360074844686801	0.000465635299044594	0.462674949839233	3.74393593409713e-05	-0.0148655025651125	0.867671551455562	4.19949657529342	4.40407037895937	4.35480189286931	4.34575167092967	4.28068505659718	4.27989338367151	4.33510488189025	4.22910750805358	4.35373930384722	4.71178521400173	4.76932851776452	4.53593960176121	4.77784329290906	4.71855509964441	4.84746587742904
ENSMUSG00000004562	Arhgef40	-0.0821731193999238	0.188621288959965	-0.0178315888746985	0.772529957951103	-0.112668220628209	0.0848755297494796	-0.0913107314368693	0.158973021449862	5.95643001127052	6.10690689625789	6.05228295483393	5.97727853810257	5.93917664962116	5.95135939907552	5.8913603581818	6.03140016996981	5.92236289645547	6.04581059648892	6.01266652492907	6.00165078101494	5.95334849501644	5.85998445130446	5.96079020078145
ENSMUSG00000004565	Pnpla6	-0.0866020022055647	0.248712114379043	-0.0687622848691216	0.362519270005008	0.0432675240174367	0.562817858400572	-0.0595372708322079	0.433670489508524	6.36267427604082	6.47577710569492	6.45388485772718	6.36829920747982	6.2996608789043	6.36122862156242	6.34357328761963	6.36822909694424	6.40488630141232	6.49867158129238	6.28005911045065	6.29744306450602	6.48166708984061	6.33932809051416	6.59621858060626
ENSMUSG00000004567	Mcoln1	-0.0652324081771898	0.391768786580846	-0.00684699178115089	0.928565853565113	0.306853826804152	0.000799139986001488	-0.00699327473770861	0.928073777254358	5.86040455271083	6.00055030386621	5.96589194247968	5.95780443638574	5.82779020770667	5.83888036992559	5.9746275866069	5.96311166060014	5.86711403816042	5.94009786077121	5.90417052744552	5.96662202501657	6.14528072058348	6.18476769597307	6.41800013073875
ENSMUSG00000004568	Arhgef18	0.0518392650112309	0.409107261136439	0.119614538005433	0.0709044082363874	0.124234747748142	0.0624007311137094	-0.0226858310311755	0.722492025733549	6.59446334685904	6.71445359586052	6.63866943358633	6.69008777756969	6.6874205357083	6.72411378179442	6.57778503587726	6.62455620966307	6.67856301302781	6.75273119956438	6.84989995180149	6.69918894802987	6.86334499651659	6.69075857083427	6.76019244169423
ENSMUSG00000004591	Pkn2	-0.0688337007194075	0.596857686373414	-0.0631544456760684	0.631269978298515	-0.415339760137138	0.00612931283395867	-0.0214227579108108	0.871161122620997	7.18445092952411	7.07963484013721	7.07336554434328	7.03780922506548	7.08304605696042	7.01118848710865	7.17854396708441	7.04066393339917	7.04856533608431	7.12781344825681	6.99207029294248	7.0209489015502	6.91970932201393	6.9547616893902	6.22112658257862
ENSMUSG00000004609	Cd33	-0.158320245955972	0.736646018101485	-0.672227380129532	0.210240635390666	-3.22395992819188	0.000541448625741894	-0.169089171835542	0.739931295569206	-1.92481850495362	-0.869042583791781	-0.853565508435465	-0.904017910034558	-1.39174444802502	-1.75567883617978	-1.29937020170515	-1.57583753992229	-1.22852992392777	-2.19833730306119	-1.67401265856335	-1.34789045551701	-3.45372574282392	-2.83621515983836	-4.04577107169721
ENSMUSG00000004610	Etfb	1.00762160174587	0.04144959434663	0.203056503710719	0.700387112895377	1.87345574774175	0.00054184768359752	0.707607869114895	0.178093822606759	-1.63790190512942	-1.30655182584947	-1.30967302978412	-0.176850784603176	-0.665604205170767	-0.731218139427429	-0.704261228534452	-0.911029310848641	-0.762413437404495	-1.22541062775324	-1.29267805415373	-1.2028846690191	-0.441413854259122	0.41383300687514	1.07574799940438
ENSMUSG00000004626	Stxbp2	0.0654535954070852	0.27042426111582	0.0750127923649355	0.214552755044698	0.0873860154480326	0.152827178702509	0.0592594798082446	0.327109756950614	6.75478732467251	6.7262112033699	6.6970439432492	6.83276494179748	6.74412486554745	6.7904010792737	6.7316797837064	6.80461889763225	6.81931956380915	6.73472732342571	6.79306209883762	6.88101878389101	6.85303035804693	6.73556426813477	6.84560949920095
ENSMUSG00000004631	Sgce	-0.285933424597368	0.179530287709646	0.125111278483548	0.54465856477863	-0.398592227938834	0.094270608248485	-0.0112747552388746	0.958716719890557	1.83451939748148	1.46108883104744	1.8028916575604	1.2436584527414	1.24833508153589	1.75800669861744	1.72711359062073	1.60652643440298	1.74690723693319	1.85874886461965	2.15494244071163	1.37544085644995	1.1842598753273	1.28979548022536	1.47459154086121
ENSMUSG00000004633	Chn2	-0.0125842213549969	0.863281503498839	-0.153749835349535	0.0573500418663621	-0.251187354140206	0.00470398218798761	-0.00815258120118312	0.91547145876783	5.11144027264953	5.03695229076759	5.02634750322065	5.00528335905002	5.06324120704161	5.06971830114557	5.16930460140205	5.01181448417372	4.95347140134658	5.00121073539273	4.88030833036042	4.80393515720951	4.75011307502778	4.79489210998432	4.87412754143163
ENSMUSG00000004637	Wwox	0.0755384263403474	0.440152886603807	-0.889181788068924	1.28794669299765e-06	-0.269204475527589	0.0230658701321069	0.00635666114037114	0.952341957173981	3.4497173317632	3.26722355069715	3.29751041580264	3.40157793408327	3.38199968667229	3.43967201379147	3.33448983109037	3.36602759528041	3.32030285240897	2.56275901164347	2.20524515503267	2.59509051697972	3.00311907893346	3.07140197617658	3.12978415846413
ENSMUSG00000004642	Slbp	-0.00573397962312949	0.929463466600208	0.000766049982754424	0.990693850455242	-0.108153315011911	0.117130760029617	0.0216915427676136	0.744081954356582	6.48064663152592	6.41363171578679	6.41419803521956	6.44603775070764	6.5031341940469	6.34710305415739	6.48838718270165	6.39540516116499	6.48702174044732	6.39998164729078	6.43669478387279	6.47703274062117	6.33070901326214	6.43586206201876	6.22112658257862
ENSMUSG00000004654	Ghrhr	-0.784503781379976	0.404348961696844	-2.10691560710151	0.0745778006481126	-0.686625095878329	0.471438647090176	-0.205906342736271	0.821672739511297	-2.76147425242461	-2.51352246440288	-1.47171158213762	-2.80635074431969	-4.04577107169721	-1.19269400111321	-2.60581665220983	-2.20002409143717	-2.45311343711069	-2.38333955257511	-4.04577107169721	-4.04577107169721	-3.45372574282392	-2.47579564690954	-2.13063730471168
ENSMUSG00000004655	Aqp1	-0.114554045882657	0.4002749336103	-0.316928173764104	0.0397312411954938	-0.457967460251147	0.00636217851497389	-0.124902217929918	0.391794589423563	4.30688467649289	4.34632410881979	4.51616879364597	4.45141975104966	4.11560977741074	4.23005256437242	4.40269629901027	4.08632004299336	4.31592365715197	4.4305349662886	3.7775239082528	3.96697923409928	3.98931320611718	3.98524844146298	3.84713634102336
ENSMUSG00000004661	Arid3b	-0.169086352883522	0.303132196132534	-0.0301447560372341	0.856025428571221	0.501164294826085	0.00490488102960972	-0.154024967926126	0.389943440397311	2.56401286550093	2.54056192209053	2.71227359058134	2.7429594738981	2.37557766172926	2.16657311472711	2.52744833960296	2.18189525169622	2.67070258817261	2.58184180540792	2.56249748629967	2.61479202072058	3.10965085215113	2.91296086298515	3.28686522687193
ENSMUSG00000004665	Cnn2	0.0554019184813432	0.373509553132978	-0.0652259486932083	0.305026971681628	0.441360514276462	1.99038637856101e-06	-0.0107699882828722	0.864206491095735	6.89450292918414	6.90959960934929	6.87114019645524	6.8980178786853	6.92288008445358	7.01854708675544	6.84145018613823	6.86419072396376	6.93753360022016	6.81621604587316	6.82357351260335	6.83975865184036	7.2262558627616	7.32919432373919	7.44386978369578
ENSMUSG00000004667	Polr2e	-0.00497276796201263	0.960169310861027	0.0146179712749639	0.885039363338904	0.359228117090473	0.00216948186515906	0.0336825281486686	0.742363289247179	6.13358559032518	6.05750334629801	6.11518075131516	6.14163942523373	6.17007410020611	5.98716321530052	6.03900790251335	6.17553912396023	6.19816767498766	5.87131925001731	6.25101951800348	6.25334553661991	6.3995249520283	6.35552230811512	6.62544695660303
ENSMUSG00000004668	Abca13	-1.55297012271992	0.1130399341196	-0.705847208443086	0.436659643204882	-2.16284849379	0.0555010531177882	-0.829583723800322	0.375945053185838	-2.28332792823357	-2.10521171967596	-2.40260888198435	-2.28797383271889	-2.923766101622	-4.04577107169721	-2.94675739257322	-3.32453184475146	-2.45311343711069	-2.59560411348072	-1.53539639182455	-4.04577107169721	-3.45372574282392	-3.31777902748846	-4.04577107169721
ENSMUSG00000004677	Myo9b	0.00727034332748477	0.918991114178277	-0.0541822758843438	0.458101966466628	-0.394721043946126	5.54021705406238e-05	-0.041905923609435	0.567453836415647	7.84643808537985	7.85760978913843	7.87775039815925	7.83172954495265	7.85643122194849	7.91637440961531	7.85449432224488	7.8049883785156	7.79640038293583	7.78339666757224	7.80678746916066	7.83203192594131	7.65022182818782	7.26466727307626	7.47386793386818
ENSMUSG00000004698	Hdac9	0.268543197538579	0.761738930719776	-0.596512154764409	0.557009273559158	-0.469743732463252	0.636536550005933	1.31833818499579	0.134199633428981	-2.76147425242461	-3.48692477034509	-1.86334514737689	-2.28797383271889	-2.30032514474856	-2.92989740972797	-1.72462603929263	-1.75546903049299	-1.71461372931225	-2.84457790845967	-2.41916469847905	-4.04577107169721	-3.03515982671009	-1.25771399972866	-4.04577107169721
ENSMUSG00000004748	Mtfp1	0.110869356326049	0.342406865299234	-0.119621900495076	0.347537207882949	0.300946124774906	0.0208670200472019	0.00862279457756765	0.94627652680864	2.4308076759449	2.4602347977365	2.28114777022934	2.57355547600053	2.39524661465179	2.46627043810551	2.28289839885182	2.4644796837289	2.43051235622882	2.31919778802148	2.16514427567613	2.2988625976243	2.64759347548872	2.69123260534189	2.70141667209763
ENSMUSG00000004768	Rab23	-0.0236271906844454	0.786601803827269	-0.030596107410342	0.733740758451016	0.149834940078679	0.106658255552105	0.00741010823929056	0.93547386386058	5.08212338559808	4.98570181115333	4.96134699277963	4.90269972003195	5.02902672006764	5.03281793485712	5.08804477406022	4.9305440863525	5.02011290444141	5.0385246295662	4.89876689128343	4.98892833826839	5.01013288185818	5.10248859135689	5.36011840585173
ENSMUSG00000004771	Rab11a	0.138512135315608	0.219845077718881	-0.166664351793777	0.157449162736643	-0.162342006202044	0.169674699781578	0.0605463615859883	0.597035135224516	5.79565561479789	6.04629118483296	5.88083293435356	6.21669337363284	6.03319127694469	5.8792820057054	5.83567577856327	6.01922209242815	6.05453398742501	5.65186536771183	5.85853667871604	5.71379719854666	5.51644237993626	5.95083877598531	5.78753839476133
ENSMUSG00000004788	Eif2b2	-0.136357938762147	0.160894080792041	-0.33997446494105	0.00297655526243684	0.0181545710216842	0.850092793901533	-0.177155699098302	0.0880660662710785	5.30678998079176	5.44058005060758	5.42712675975423	5.23256713152062	5.25978093220857	5.27939454989422	5.17897555339189	5.18065776501853	5.29141862833899	5.06814724985683	5.22803838336501	4.83155928069807	5.35580351110255	5.26189476356885	5.60559849847853
ENSMUSG00000004789	Dlst	-0.148247022691975	0.0226740023545624	-0.209525678816349	0.00291872587999276	-0.12902296832222	0.0460225629224608	-0.151851382797475	0.022393076201376	7.07771454870965	7.11136286932583	7.11164742625608	7.00809929356165	6.92795300574412	6.91729845027045	7.006885519827	6.9288592606706	6.90802058250885	6.95319120312425	6.91368798363692	6.79782240777109	6.97606796500331	6.89049528957217	7.0446708947492
ENSMUSG00000004791	Pgf	-0.0896451597637751	0.675943767285672	-0.418506766869597	0.0977997053106203	-0.221319476803166	0.351738082484422	-0.4768993309411	0.0739413337073528	2.11099000522711	2.05545826700202	2.46595986927838	2.1534142490918	2.05538126788651	2.19654135571259	1.74210257985959	1.95228808068424	1.58023180196561	1.88970719391899	2.37306392730883	1.00928666532323	2.0835941505158	2.18622837495833	1.78671528513271
ENSMUSG00000004798	Ulk2	-0.027186115208325	0.758940654034343	-0.060268251876594	0.506757731058296	-0.567629288276135	1.5085812548268e-05	0.00997625258322277	0.91265276466479	6.08083344813828	6.09788481170823	6.10263871350252	6.04636562024411	6.04724589433749	6.10541693861545	6.20168673128002	6.03399643739476	6.07121792560457	6.15443012166692	5.96820434096286	5.96566339661699	5.72605656104407	5.57136018269159	5.27889033789238
ENSMUSG00000004815	Dgkq	-0.109342495307168	0.297644498280041	-0.107584743942401	0.318827647156063	0.071776892863042	0.498075011049326	-0.193685927440293	0.0915526476062454	5.1555012834529	5.23867692957254	5.17323550863914	5.0436372213307	5.14538741544882	5.06261676265005	5.17207435199297	4.91372582261256	4.88360185667629	5.20572161898609	5.14928655751219	4.84413264041581	5.24095488285549	5.07723727085444	5.44814947902293
ENSMUSG00000004837	Grap	1.35649313551968	0.232777324756733	2.09516817409586	0.0665630037655048	1.89812414235559	0.0988499209431762	2.20769484470468	0.0547682733004969	-4.04577107169721	-4.04577107169721	-4.04577107169721	-3.29686487391276	-4.04577107169721	-3.5716337186034	-4.04577107169721	-2.84589772384032	-2.45311343711069	-3.14566873724705	-2.68630981331858	-4.04577107169721	-3.45372574282392	-4.04577107169721	-2.63277677882994
ENSMUSG00000004842	Pou1f1	0.65619988663541	0.549815749726664	-0.172993788581453	0.881404974152878	0.889040416945287	0.428012362588698	0.0544818172376003	0.962513210199863	-3.48159353939375	-4.04577107169721	-4.04577107169721	-4.04577107169721	-4.04577107169721	-2.48728942812025	-4.04577107169721	-4.04577107169721	-4.04577107169721	-4.04577107169721	-4.04577107169721	-4.04577107169721	-2.71111881646279	-4.04577107169721	-4.04577107169721
ENSMUSG00000004843	Chmp2b	0.0373436371728344	0.782766003433951	0.233236204192989	0.10102469734794	-0.152997036334184	0.280746152215087	0.0327739172498225	0.813576340867214	6.3833523585738	6.32517216349416	6.29011068934854	6.24831588188282	6.45533176512018	6.41598919903386	6.38355394005049	6.37643580195996	6.33243408114187	6.58395946169099	6.4461382014081	6.67123628867466	6.33949266910606	6.49870986832127	5.71103524481918
ENSMUSG00000004846	Plod3	-0.128281084204479	0.0615980535832372	-0.164891628744436	0.0218457693389178	-0.0110170726917458	0.866691161102586	-0.0978961057208858	0.153670365346444	6.39233775267628	6.52910469121721	6.57524162048694	6.3879526203482	6.37217018213605	6.35667370214335	6.34602815463656	6.41678334718691	6.4478839497459	6.36231015009686	6.33700555080017	6.30428424984623	6.52514460511643	6.37361255903122	6.56382899574915
ENSMUSG00000004849	Ap1s1	-0.0308593773390893	0.624771428940561	-0.232704570431295	0.0020179548293984	-0.139055713819743	0.0424654105686894	-0.0574998188288545	0.376118744269743	7.38857826742883	7.44192559664329	7.46498181412047	7.40209043164768	7.37937896397715	7.42163613532089	7.32852260783751	7.38441238131298	7.41335203932942	7.11776982623678	7.32257505029157	7.1598588347067	7.31187238313668	7.19124591468671	7.37319961075139
ENSMUSG00000004864	Mapk13	-0.0540177769481009	0.952491687091561	0.17519629724413	0.850393293152337	-0.168543519714185	0.86134227456415	0.385730376753475	0.677004274150159	-2.09296556285163	-3.08512482418942	-3.27360469884854	-3.03086069532854	-2.30032514474856	-3.21537395364546	-3.39405025992105	-1.57583753992229	-2.81678031157802	-2.19833730306119	-3.014426016908	-3.29211516310012	-2.02988332918084	-2.47579564690954	-4.04577107169721
ENSMUSG00000004865	Srpk1	0.0064129937240418	0.89932517652774	0.017330295756615	0.735699285617191	-0.183601792347436	0.00244650963184611	0.0127484178019719	0.805378219422453	7.2510021384808	7.16158578071452	7.18444233236935	7.20305335881299	7.18720555169837	7.2237017170689	7.15738487593796	7.23220362278032	7.24632914655901	7.24293045288346	7.20048187497336	7.2027986490399	7.03639771723446	7.03126685755987	6.97786759506956
ENSMUSG00000004872	Pax3	-0.0905195386899074	0.617166458542276	-0.071978190148168	0.705083763395954	0.050864853541525	0.788421798408242	0.079284632882257	0.682694787777253	1.44691795162121	1.25143318622429	1.34840956406892	1.28083093722344	1.24833508153589	1.24445289518923	1.58470671800883	1.38581306555921	1.27532207749489	1.42378666896228	0.92111800379306	1.50777444134828	1.52951611001424	1.42404734037083	1.22820106567636
ENSMUSG00000004880	Lbr	-0.0095493604900847	0.893294592945222	-0.275584149969395	0.00147599389497879	-0.51754668613701	2.70883173957985e-06	-0.0329607004863766	0.651734196837386	6.90256154475125	6.97446036677423	6.88794391951999	6.94436710026387	6.88207716532833	6.90458881723236	6.87328432014169	6.89641180367903	6.89476217593052	6.74287454432748	6.71492060735529	6.46215568275106	6.43068620995309	6.49362888560035	6.29019236619076
ENSMUSG00000004885	Crabp2	0.605393770630839	0.394962440988377	-1.21454116663704	0.182193013020599	2.67482719630112	0.00043579480934994	0.603779695826115	0.423344157223334	-1.39868962229307	-2.77119795808292	-3.60863264298384	-2.61211955627273	-2.30032514474856	-2.14906845464154	-2.33024493748894	-2.48711523565975	-2.45311343711069	-3.52663261800773	-3.014426016908	-4.04577107169721	-0.634309147840597	-0.696879979321077	-0.518243556614332
ENSMUSG00000004891	Nes	-0.153281722077918	0.597360087948436	-1.09951841290428	0.0077022810742115	-0.0976550199834257	0.750526966527019	-0.330169178407463	0.320072260275719	1.08254913350573	0.658758391856074	0.661756424698474	0.441993372610224	0.26339624455475	1.12486965319669	-0.112573841747954	0.634930544433664	0.950286782311146	0.0800262019875092	-0.529845514378202	-0.463581136479618	0.928892968996654	0.790453630052092	0.343431737729175
ENSMUSG00000004895	Prcc	0.0107207207425066	0.871573576694364	-0.0515057413294748	0.452278503606745	0.0780957285168791	0.258453008819126	0.0342224290551725	0.619131810172455	5.66003896563052	5.66241314237081	5.75596131602524	5.6721118704913	5.69621822613241	5.74820629215009	5.64947361081586	5.72037561299435	5.82216943483593	5.56742372311689	5.70792257719944	5.66147599725922	5.83021965526641	5.69713986575344	5.78402776775701
ENSMUSG00000004896	Rrnad1	0.000279462904201111	0.99733829041665	0.330331547641297	0.00104990831507165	0.535555391322056	7.04774839570566e-06	-0.0394212296366199	0.663249089933235	4.06610299417667	4.23221992388356	4.23514153190531	4.13184645301358	4.25400230739008	4.1803039849882	4.07589668768875	4.14514144726365	4.21206322509958	4.4235000660005	4.52783878644402	4.60651865875614	4.79710153314068	4.63333934645046	4.70436847863539
ENSMUSG00000004897	Hdgf	0.24126552003268	0.00604648590150948	0.00215268880943853	0.978153345232909	-0.239058468198056	0.00759834211940588	0.118227582978312	0.147616407997732	9.0262691814348	8.97435016864394	9.00397813281208	9.08723627412147	9.28705735538186	9.36029857755779	8.97658373152147	9.21803861952756	9.16803197669783	8.95044636845809	8.9657979651721	9.10090189031521	8.7340105484895	8.86125907921257	8.69551245122844
ENSMUSG00000004929	Thop1	-0.0232226669514555	0.778996276337342	-0.0554205821333209	0.51353891500505	0.0789223697097929	0.354186098813911	-0.0583881766824046	0.497690132510112	5.88183015937676	6.0519081577018	6.07996737723067	5.91411158778825	6.01503101826781	6.02732036106689	5.81544562729191	6.00870129171846	6.02779168917554	5.84127982533115	5.99418763868032	6.032190876686	6.2143583287974	6.00093664042634	6.03281468435312
ENSMUSG00000004931	Apba3	0.0232758493027054	0.784139139630477	-0.108578136046098	0.232001041660816	0.285459956627467	0.0039536208062713	-0.00607184707642894	0.946203516887439	4.56176848356613	4.78298114907295	4.81086750336297	4.74538072502804	4.64548593004906	4.82909105762766	4.58416963795708	4.75911850943712	4.82059987697936	4.5756249895678	4.68852900607996	4.57920148512221	5.0387297860422	4.97339177970507	5.00805374669507
ENSMUSG00000004933	Matk	-1.35324349019947	0.125001015399611	-1.02196489320522	0.239059673611002	1.94251230243612	0.0118480708185756	-0.246441786011615	0.768780580436103	-4.04577107169721	-3.48692477034509	-3.27360469884854	-4.04577107169721	-4.04577107169721	-4.04577107169721	-3.39405025992105	-4.04577107169721	-4.04577107169721	-4.04577107169721	-4.04577107169721	-4.04577107169721	-2.22328101199027	-2.83621515983836	-2.63277677882994
ENSMUSG00000004934	Pias4	-0.0403705485030201	0.665758048464746	-0.265182727248503	0.0143574146903601	-0.0192032421989285	0.842330142944402	-0.0880481098242916	0.377813746627028	4.96253609774574	5.00384730316932	5.09126846778649	4.96207270048235	4.99881044058248	4.9896098352345	4.7527651467728	5.01005733217492	5.05584764450469	4.56447593252047	4.87565655134915	4.86895532156819	4.98376180308658	4.90806006937816	5.10971406214018
ENSMUSG00000004936	Map2k1	-0.0873959379043914	0.188887993033843	-0.416235432037292	9.77642555635149e-06	-0.417949952989463	9.66896171860329e-06	-0.0781838990144266	0.246130224388168	7.27684008274709	7.35700232639468	7.36143881378692	7.23852011977204	7.28862752743088	7.21137007609042	7.15738487593796	7.31743610648385	7.29049492613934	7.02292164831352	6.91179588252763	6.80266194289886	6.84765285260506	6.96443489529448	6.93458705489311
ENSMUSG00000004937	Sgta	0.04665355181102	0.466284171884087	-0.162538943201603	0.0219185023131523	-0.148468963187234	0.0344359743341048	0.0547368603245211	0.404719129735244	6.50386331222194	6.58182596807224	6.63711725570312	6.59551801398576	6.62371391486688	6.64854840481318	6.51971250825089	6.66921927563353	6.70637362595372	6.35030420309869	6.49143659811705	6.39964520503969	6.40790065203443	6.39761204763697	6.47517583360238
ENSMUSG00000004945	Tmem242	0.147539744049629	0.151120049073547	0.138812406483416	0.187722489388827	0.266575901199883	0.0175082606258636	0.0997266511431798	0.351781857928646	4.60706931792466	4.52387830459759	4.54294003633183	4.77173327668119	4.67595795354834	4.65521036402797	4.58416963795708	4.75072513387845	4.6393317069433	4.53540492666751	4.76598086913656	4.82099712070296	4.62278001979213	4.83561879317853	5.02153271976056
ENSMUSG00000004947	Dtx2	0.0623387406456031	0.441995395330911	0.0244928231864874	0.77019931172363	0.273802456538101	0.00384076976791666	-0.0546920270437727	0.532955976036899	4.24870270761696	4.3175970391957	4.15584571502736	4.301217712787	4.35789422947942	4.24805116140967	4.1536265554268	4.20473408393536	4.18649917751029	4.24745963488828	4.35368669494716	4.16371064049358	4.61737308971427	4.46961613673364	4.42895066339212
ENSMUSG00000004951	Hspb1	0.0429439635414113	0.581647615447233	-0.291456494252185	0.00188502364689177	0.282511858785695	0.00207745968173914	-0.00346387074791199	0.965146582122547	7.00439931768223	7.22262410185108	7.2011361577127	7.1435454582746	7.18473530370871	7.23322064631276	7.01731957152483	7.1905335246104	7.21743123141941	6.79661165426552	6.96458897682361	6.79512674573688	7.3182738930553	7.50676343371745	7.45853396404187
ENSMUSG00000004952	Rasa4	0.0843659544687638	0.862409971091512	-0.329763907248297	0.539189311182913	1.80012801844084	0.000542816617477614	0.652865767731151	0.192841584827449	-1.77423934561998	-1.93753595771264	-1.03171512231607	-1.80001673982879	-1.86642654798281	-0.788772174146745	-0.625194806193398	-1.2723279592493	-1.09714260887854	-1.41415684340288	-2.41916469847905	-1.69065322942503	0.222196251225632	-0.15990624888479	0.182087199245215
ENSMUSG00000004980	Hnrnpa2b1	0.122288344201571	0.199005284574859	-0.0442378703016395	0.638500158882947	-0.342227873580971	0.00212404157488644	0.0244173212674834	0.795729971951072	10.8848226455172	10.8596396260071	10.8608637515764	11.0075784450227	10.9746509575029	10.9883737355348	10.7724526349145	10.9519204852987	10.9564656274072	10.7586908971634	10.854814201406	10.8620547165928	10.6015099046913	10.7571957195709	10.2244466182474
ENSMUSG00000004994	Ccdc130	0.0121823395645113	0.906954059277893	0.417212316969108	0.000834645708049868	0.55358215824214	5.33261264918247e-05	0.148333245460134	0.194201991704986	3.12020336019586	3.06973464049038	3.02490162581549	3.08522134200177	2.94827603992133	3.16819939516046	3.27904342791803	3.13402507312626	3.22306909053792	3.3847423137294	3.5473057341858	3.54227452558698	3.72682059109776	3.50419330388366	3.60202638842661
ENSMUSG00000004996	Mri1	0.00311211716117121	0.973797484194453	-0.277301866462141	0.0132134662919736	0.245162140025119	0.0200129570509872	-0.163789709187175	0.123592836385099	4.54037078379567	4.75570574844708	4.81086750336297	4.71288215429685	4.67394638726563	4.73905293253952	4.3301535527908	4.58357056668104	4.74161468168112	4.40576125672737	4.50392338634505	4.37773969628654	4.88971556767629	4.93454881999707	5.03488692476234
ENSMUSG00000005034	Prkacb	-0.0494592943694263	0.580386373644589	-0.011928968955278	0.894982184001471	-0.2499188113903	0.0141529787435203	-0.0587399705299623	0.52491905513138	6.09313224299008	6.11944377203828	6.11205544897443	6.17534257473207	5.98613923534903	6.00314850548985	6.13724064047582	6.00341197982691	6.00329232147076	6.20914720060432	6.05785402047035	6.00818322572813	5.9611951763043	5.99195638216977	5.62731131917727
ENSMUSG00000005043	Sgsh	0.053619902519622	0.387273753745676	0.125121925743354	0.0589330442092587	-0.0451014322244516	0.483006627274623	0.0792420053309844	0.226017666593107	5.23756660059358	5.29239023858981	5.19280844277825	5.24123701549855	5.34568876045441	5.30197008618396	5.34157635842902	5.34579439167192	5.26418254325128	5.36383096799271	5.40417914059653	5.31821377958149	5.23154830181106	5.17251840303207	5.17416115812794
ENSMUSG00000005045	Chd5	-0.236290739584971	0.299720943086513	-0.066888271091462	0.770476200551811	0.0165948047697462	0.942992364201821	0.0883828882948572	0.705986313694419	1.60643056973847	1.10542305873881	1.43098940378571	1.20550279360901	1.06400873063324	1.15570748947327	1.53393285836653	1.49033860798919	1.36920723744101	1.14461197785753	1.35460269980089	1.52869628837552	1.67540993269063	0.756919491372183	1.65454034905629
ENSMUSG00000005054	Cstb	0.190634710098222	0.259521793697522	-0.108221319831669	0.525932183113059	-0.0297138117506037	0.860960385554967	0.172517004413112	0.315763856452205	6.84699914986186	6.77947141493606	6.79495329035979	7.15984977680139	6.93216685648985	6.89062089985901	6.98184727959138	7.01461036945348	6.94088204511129	6.33492057574886	6.94991208604047	6.83556698807441	6.38580986878832	6.73556426813477	7.2163143229836
ENSMUSG00000005057	Sh2b2	0.0405296979986167	0.825703654382544	-0.138886254225849	0.490199839582634	0.719622507221392	0.000864748094727865	0.112062301468881	0.576779792967994	1.57870948228068	1.87569937686616	1.69244538529641	1.83305356903137	1.96614020774108	1.51803984880117	1.49906289909832	2.03756026574393	1.97307234947771	1.51926585112322	1.45779967538142	1.81079098405732	2.36744145099151	2.27181994852934	2.61711600167303
ENSMUSG00000005069	Pex5	-0.0855530032332386	0.316226853202964	-0.0144544522339629	0.865200752192066	0.0187010631524176	0.826664717417791	-0.00210170757640249	0.980542946383145	6.03247933224464	6.15293328545251	6.03870928636916	5.96876128449388	6.09538603959458	5.91408082906648	6.01066254210471	6.15739715289398	6.04922503717109	5.98737755731843	6.14998284123147	6.04313800772185	5.98867630331679	5.9946563338956	6.29142924256494
ENSMUSG00000005078	Jkamp	-0.129996987592079	0.335573341410985	0.00938503374117872	0.944791221416277	0.174430161805703	0.206318009026446	-0.126330233042135	0.379346344572686	4.48544546193739	4.73102031996606	4.38618797962996	4.61196465590365	4.40473909546032	4.15953374518004	4.45138961207353	4.38908179422875	4.35373930384722	4.45316433134164	4.55330744370337	4.62363681063117	4.48904410485924	4.63102742217967	4.98530510687572
ENSMUSG00000005087	Cd44	0.0948167013036443	0.240218604963216	-0.362259444746453	0.00033563161692175	-0.770124377759602	6.05906977057976e-08	0.126723836015113	0.127967090563951	9.15833200203085	9.14938650881911	9.12862143732757	9.17582714137993	9.27715306153466	9.2707514279768	9.26018658118412	9.32967204026598	9.22574352045888	8.85170421051749	8.74968263700445	8.74343555448147	8.35610161709979	8.61241877550078	8.16413083820249
ENSMUSG00000005089	Slc1a2	0.132537538784931	0.222629019572356	-0.0136442464093536	0.9043052225555	-1.85653137337003	5.88494052382625e-09	0.223352962214491	0.0629070581345787	3.36705028642402	3.58216946837677	3.30691267611765	3.56368809690253	3.70323759858827	3.40158471911807	3.66061385113906	3.56583847085806	3.66845105874037	3.51950729458639	3.27324346479201	3.37328646933634	1.68921957775712	1.50707484865221	1.49191016771238
ENSMUSG00000005102	Eif2ak4	-0.0542426679311454	0.449303608660205	0.00475510042292004	0.947833013106919	-0.00457028742216536	0.950266487516822	-0.0459809621399128	0.540386283844149	5.16368787306782	5.08034996762755	5.02444900207993	5.08800570021846	4.9939810617426	5.00556818871421	5.11420361679582	5.01005733217492	4.99087381665452	5.17986263528918	5.0781850208007	4.99457889995047	5.11488807461653	5.00765638594709	5.11531239793272
ENSMUSG00000005103	Wdr1	0.0932838771551943	0.0925568562775771	-0.086795529558108	0.120669385581037	-0.168646160254584	0.00601627528020991	0.0890660586450913	0.112489869880076	8.44110983280751	8.43404743644513	8.4495160725222	8.45353379604248	8.56072890348549	8.5942051843436	8.48640608537425	8.58944728895389	8.51722233185389	8.41647120941245	8.34084312358169	8.30288581512916	8.24376547924516	8.30083672873597	8.27582714073583
ENSMUSG00000005107	Slc2a9	-0.124189471298574	0.384956203819024	0.438802606915945	0.00477411702737208	-0.0221107226171475	0.881457848420938	-0.065594585963038	0.669736089185189	2.25805955467756	2.51186686697972	2.46595986927838	2.41540276484275	1.95292861855526	2.39697857119015	2.50125667311803	2.35799223065287	2.16854048553562	2.86754170498233	2.79048499995146	2.90615174629351	2.41807614244536	2.3299899367772	2.4231219798447
ENSMUSG00000005124	Ccn4	0.0039499304494468	0.9630519918651	-0.55690248942904	9.90792705883852e-06	-0.947206043543893	1.56302337748503e-08	-0.0609373727215372	0.489388438345653	6.77744637573692	6.69424308872356	6.72682883262928	6.85783821464538	6.6708733861219	6.67206983036903	6.7655425062778	6.58850936720744	6.65778359018589	6.33913240490951	6.0923437575124	6.07992610574743	5.89421549283612	5.85504040367456	5.60957066779447
ENSMUSG00000005125	Ndrg1	0.0220996965779827	0.725347571853462	0.177636732356985	0.0116382161725298	0.107682325894263	0.105435630600378	0.080721773218011	0.220259850803384	6.28439205907259	6.31066797986766	6.25329938395136	6.35274513014766	6.25460819186314	6.29870544789543	6.36853981424647	6.39876645566875	6.31999690261437	6.47759956129248	6.50354779210524	6.39181589257142	6.39479216371629	6.27785130757857	6.49087331787169
ENSMUSG00000005131	4930550C14Rik	0.465387954838877	0.552656790764488	1.09924222696218	0.158750333524262	0.722844329266565	0.369156029135551	0.156590392225975	0.855688610098432	-1.51334347958334	-3.48692477034509	-1.75502878684094	-2.61211955627273	-2.06712477884218	-1.04512690461467	-1.56852692149042	-1.75546903049299	-3.30418347359601	-1.88717764880014	-1.18509152525561	-1.07113156587882	-1.70690224662611	-1.40176311609115	-2.13063730471168
ENSMUSG00000005142	Man2b1	-0.0833795237573893	0.321849105594179	0.0430375398313032	0.608308545201368	-0.239285108096673	0.0116845338060325	-0.0834256518684926	0.334655237437456	6.22918272758563	6.35627457302487	6.33445901046263	6.16709372306625	6.29181194956685	6.22201124210765	6.2171906615993	6.17553912396023	6.27976397652391	6.39908537103137	6.40906135427369	6.23117972282202	6.0448041723199	5.8854238830683	6.26459986704822
ENSMUSG00000005148	Klf5	0.0548365711780869	0.673131444360419	-0.439603024705844	0.00432549730335023	-0.234915584294342	0.0925392418904293	0.0229692247033011	0.862551285201237	6.74935795167347	6.85316888042957	6.8921144460548	6.82308491498279	6.94556906095949	6.90089620316338	6.65307091894973	6.94458340232196	6.97674497144703	6.49406207224704	6.3710064518549	6.30352571817584	6.49105944067317	7.01761497796466	6.30557762191213
ENSMUSG00000005150	Wdr83	-0.0463354311840805	0.726899150001136	-0.0437452063648189	0.751550622954157	0.465511882242964	0.00243465677162508	-0.060129741182485	0.673546970974849	4.00753054680414	4.24753033838296	4.22691000772257	4.03906919163313	4.17085878476666	4.16522807606614	3.92315433264712	4.06616761258208	4.34798563965887	4.11617885756263	4.30838043888304	3.90031345578298	4.46315550286199	4.52046316159576	4.90192586505805
ENSMUSG00000005161	Prdx2	-0.0146896170465585	0.806516856167444	-0.0247678434460745	0.683329052378339	-0.228136606060341	0.00163641579639556	0.0177274182461726	0.77130892719522	8.22300260418494	8.25624642943925	8.31308949723361	8.23606376107972	8.24852162483579	8.26642946643544	8.32031388799542	8.26636196775033	8.26027903187727	8.30629276414298	8.26713054879141	8.14014119253343	7.96263278235811	7.99115197743098	8.15651479975976
ENSMUSG00000005198	Polr2a	-0.139382903508334	0.0300442403163925	0.0163136341533452	0.784874709407896	-0.000498533713624738	0.993356064424436	-0.115404540603082	0.0700661729230449	9.127871322193	9.18205359858299	9.18754865040812	8.99062873459727	8.99825794107841	9.09046945848138	9.11687735563924	9.00111473595869	9.03279710290471	9.24580440600053	9.1220722658969	9.17741896947687	9.24281690005409	9.04505443229297	9.20467493649923
ENSMUSG00000005204	Senp3	-0.167007350657319	0.00978820258844732	0.0307039038886217	0.598697216815205	0.233285452931203	0.000859900957277584	-0.113379539190904	0.0691241033467829	6.68093117256108	6.66073385136817	6.65041172591928	6.4538573676906	6.55760925419972	6.4859127520443	6.50110919395487	6.60548215807127	6.54600736002125	6.68154017384838	6.69305398919821	6.71010563439124	6.92701232756818	6.79872296303964	6.96047762055489
ENSMUSG00000005220	Corin	-0.269606290049132	0.346674198310188	-1.29142887349492	0.00217698618340217	-2.0627583500325	0.000172959064620843	0.283693528473391	0.325761326254201	0.353322297878677	0.899308288913017	0.358397878614994	0.374815555334362	0.175130408458342	0.194392066318202	1.09429009439485	0.706115748324074	0.530055698061622	-0.710190246270822	-1.18509152525561	-0.100232585482474	-0.939634841271662	-1.12675105181161	-2.13063730471168
ENSMUSG00000005225	Plekha8	0.0329166705055677	0.649648843532636	0.162458322464528	0.0393688440124929	0.343043803458489	0.000209938241569326	0.00171483701710606	0.982053206775535	4.98778680367404	4.96335669587111	4.95737214614438	4.97819301282583	5.01479260348683	5.01610985875459	4.95123785535212	4.9672305740593	4.99456127438177	5.27184253012791	5.07006412346214	5.02434705189906	5.31519154974153	5.38910271581587	5.23585200372981
ENSMUSG00000005233	Spc25	0.00421698177061103	0.979958847972771	0.155722875457588	0.365894269097887	-0.925054860140245	0.000172303040162817	-0.0693627754497701	0.69562417054217	5.33087752839539	5.13899378289263	5.322079950185	5.33699907984423	5.28372221315212	5.1891160084713	5.21702382963898	5.16495124726361	5.20652864630573	5.34905583497033	5.40955264955943	5.52367141314143	4.72351797337273	4.72507307937083	3.59803336420909
ENSMUSG00000005237	Dnah2	-0.0675951501567439	0.866499712184046	0.0437620524243526	0.917618693906853	0.253329044567771	0.542514117199882	-0.482193548640659	0.316873409254474	0.10389905338812	-0.166101424522663	0.496283843050217	0.204715580526436	0.26339624455475	-0.101265565801189	-0.704261228534452	-0.622332369887558	0.530055698061622	0.510116062037476	0.628482255898058	-0.735608320010738	0.832630932923119	-0.441978916519856	0.711891509499536
ENSMUSG00000005251	Ripk4	-0.0768462565063643	0.219449227174048	0.0929778088223099	0.146024570286926	0.295991089885629	0.000162958779480168	-0.150103462360012	0.0309598798517399	5.26391612928742	5.4029829815402	5.34887774997669	5.26229932644701	5.29292646017239	5.23676518000889	5.17759795156407	5.18689280401872	5.203345602456	5.44075434149615	5.45910873619308	5.39000026273899	5.64068400664803	5.57497287222187	5.68397757682579
ENSMUSG00000005262	Ufd1	-0.0482508981057057	0.50989445170043	0.0120070414991114	0.870975287978954	0.0689265790236497	0.358482946278305	-0.0697115830072361	0.363273457414167	5.71040589185035	5.63606352643024	5.58681024532837	5.7208283373932	5.49444064852388	5.54845901587285	5.63549342599654	5.54217152945203	5.53622942183018	5.64280749276659	5.5717195615571	5.7609755495597	5.73273969679503	5.66811808584996	5.7294043660214
ENSMUSG00000005299	Letm1	0.0418539188327323	0.508428362813112	-0.0128480960553388	0.840536821955436	0.0276353783999088	0.666488476280475	-0.0519520055525797	0.42593299835938	6.62146171879812	6.60959878436525	6.6608375843439	6.65039899861024	6.66227444895986	6.70632275368699	6.46260157496251	6.65242104615971	6.62723041945982	6.54923548875606	6.6717455540641	6.63852688506412	6.72397391671801	6.58185787310842	6.66606436465773
ENSMUSG00000005312	Ubqln1	-0.117528402619705	0.114781010133683	-0.291058478044408	0.000923908060666615	-0.459931722604184	1.00191368076491e-05	-0.100609100342133	0.179724453698027	7.91628164764297	7.87584596674523	7.93622432599344	7.88047414347989	7.75065318663912	7.7409621799415	7.88435711756214	7.76282943654203	7.77859890841687	7.66088040852056	7.59978561774951	7.59317204621703	7.53856327582761	7.55329077186567	7.26024656003043
ENSMUSG00000005320	Fgfr4	-0.203190402786452	0.00933645823003442	-0.384772618501468	6.66961431355381e-05	-0.36084545767846	0.000137834944009476	-0.223169767502766	0.00712969169586971	5.32671717432041	5.39219909260285	5.3639702171203	5.08800570021846	5.2120593938306	5.1872515433643	5.05541500780906	5.21309514901739	5.1514379676488	4.90473543105395	5.02736206597951	5.00953975299181	4.98376180308658	4.90614927451554	5.10409391751379
ENSMUSG00000005354	Txn2	0.0419808185505985	0.543025239554214	0.05199706501877	0.458363580585919	0.379715575268762	4.1618650534053e-05	0.0366976134588297	0.602964935717367	6.46889666515792	6.56533840939062	6.65194967373226	6.58006794226116	6.55104830731887	6.682696071581	6.59491536793025	6.58497268619057	6.62247196652464	6.56929380833796	6.69393504700645	6.58459856362095	6.84341356310871	6.94269477456361	7.04650344528856
ENSMUSG00000005362	Crbn	-0.120399461607347	0.329795379350014	0.0397683368471196	0.745990278297462	-0.446815500555862	0.00251062007094117	-0.0641709104037007	0.608211163491271	6.42286597542973	6.30179019410961	6.35914817034712	6.31702974241219	6.21849122999846	6.18231301189773	6.40431462383063	6.23165402562705	6.24999283440049	6.46352149982357	6.31941436855255	6.41798368155111	6.19210215919678	6.06142212650501	5.4907678416068
ENSMUSG00000005364	Il5ra	0.068405391917076	0.66163469932996	0.649499636297495	0.000566503303442274	0.0191800599577157	0.905397935391542	0.112599172192472	0.490946853532411	5.2118552029611	5.07912798023696	5.35644371931379	5.16706846559155	5.2850407062821	5.42177694727758	5.41004584492755	5.26999929113098	5.31520423108054	5.95907444828011	5.66003277012261	5.99790463220041	5.44294984218744	5.5458148335579	4.74826702466946
ENSMUSG00000005370	Msh6	-0.0508675616942682	0.429679092966875	-0.036921825080694	0.569423460696392	-0.281736909749609	0.000494270164780545	-0.0855172506630675	0.202568653851694	6.7675048628735	6.68704182820141	6.72419954889963	6.70640272448955	6.58141396516904	6.72892804389325	6.63762356373004	6.68967128935652	6.59419457900466	6.76077766157073	6.59458545449274	6.7106779149646	6.43017233283477	6.37775521437887	6.52281851998739
ENSMUSG00000005371	Fbxo11	0.000305744618777304	0.99877934901467	0.0664985941331002	0.742490052021235	-0.509293033975223	0.0250601505661491	0.0677578604989053	0.740313443477704	6.6069539566484	6.49423137149208	6.48389973084757	6.50253029436364	6.55924483943052	6.5248202199131	6.6500939884087	6.56057050501832	6.57215413990915	6.62861277328293	6.56647778885028	6.58397400883933	6.4490649285195	6.40845166878135	5.20730351482338
ENSMUSG00000005373	Mlxipl	0.0737181174705182	0.43608231627779	0.942187331518525	1.52071050248449e-08	0.313983478749893	0.00406721357932079	0.102355449104444	0.304517525807993	4.98778680367404	5.13899378289263	5.11108322868499	5.06332765926872	5.21897416494968	5.19654986652317	5.1328054251475	5.30624829484745	5.11124365488658	5.93392274745979	6.16340385734377	5.96853737298832	5.46016753809506	5.20241096619348	5.50256423324928
ENSMUSG00000005374	Tbl2	-0.0338322970571019	0.617275480576108	0.0643962838794536	0.354705662536604	-0.00967920606868766	0.889339311489878	-0.0739891307619063	0.305361038611149	5.22197082547066	5.20546205278526	5.22787921503719	5.15627377080507	5.10564529079701	5.2811437270925	5.20084013923412	5.14427374724929	5.08381151751415	5.34719825827959	5.22682134620492	5.26777318132379	5.24329697609338	5.13221810195527	5.24354089991405
ENSMUSG00000005378	Bud23	0.0806747543646358	0.383784217766571	-0.162333199411973	0.104282165392928	0.151042294406053	0.121564474922586	0.0878619826389846	0.363919779794312	5.18452823706673	5.27755098764192	5.20543181175252	5.36827723796097	5.32788847195509	5.21222076623446	5.13848113782499	5.41249426068897	5.38990586814447	4.98218552720911	5.07548313098946	5.13933441835861	5.20775996976023	5.36843384515436	5.54777357416794
ENSMUSG00000005397	Nid1	-0.00853315657906606	0.943833208012579	0.325140828967449	0.0151173141642019	1.31351049702027	3.12364613161309e-09	-0.165656862601073	0.219871618302074	4.42250978086746	4.45206138680054	4.4212411174185	4.47165539018565	4.3925582132583	4.39421671217751	4.18960922213695	4.23513706357592	4.38216838092966	4.93720436903008	4.64909473797969	4.6453515618647	5.94689658706355	5.81282757356974	5.46688168992603
ENSMUSG00000005410	Mcm5	-0.0790170152104581	0.260248197530332	-0.278204543505829	0.000978117736882815	-0.30971005323108	0.000394567113249591	-0.133798726579441	0.0708779200958888	7.64857054745206	7.74518967292074	7.73616407753802	7.70626910066486	7.58497780640392	7.59794415136146	7.57471356248763	7.57504090106737	7.58030911855662	7.44902133229828	7.47489383139776	7.36899175454923	7.44016749564946	7.22536180181133	7.53022302887203
ENSMUSG00000005413	Hmox1	-0.0975569724488619	0.218801923721995	-0.123017570669448	0.133947720893922	0.225398268801508	0.00961784469728792	-0.00537056008862002	0.94627266281623	5.7706054247335	5.80302033799123	5.77471762068752	5.75425212701959	5.60308899820006	5.68420730336587	5.84698596590155	5.77726736198662	5.70214476303727	5.58723246957947	5.7901464932924	5.59979010302416	6.02588305252582	5.86392752655252	6.12449958496269
ENSMUSG00000005417	Mprip	0.0207157590600708	0.732890114907716	-0.168945048950844	0.0132199454340387	-0.421937807215512	3.89245618285837e-06	-0.0185827249078212	0.76338212904624	9.27148828262902	9.27497128106238	9.29120761954127	9.21271278765514	9.3060149762192	9.38389218742703	9.23192774199322	9.29968903119015	9.25139817532382	9.0425741464346	9.11682577314603	9.17710842213475	8.98125905119427	8.80186459681998	8.78593459392449
ENSMUSG00000005442	Cic	-0.0237715609947315	0.75361573162743	-0.154712504467214	0.0577184744434458	-0.303079154190495	0.00111631988360565	-0.0517514165870336	0.505320963631565	7.47781432684965	7.64097021965325	7.593952446683	7.55532415111863	7.49555159127886	7.58790958818099	7.42252878797104	7.55800467546295	7.58122901148977	7.33625355950401	7.44406703612871	7.47586921287902	7.26998633309843	7.10766465481845	7.42173139738306
ENSMUSG00000005447	Pafah1b3	0.112004191413895	0.411989985166732	-0.282260229873438	0.0622237617398118	-0.253398366266136	0.0926804730614653	0.0212339000549822	0.881104298947901	5.22532699927837	5.34213920731087	5.24672939784845	5.48503035735212	5.36701223711267	5.28811930503578	5.14836022123257	5.43099836898863	5.30484624921927	4.75024762454793	5.22194290475438	5.0206594506045	4.79390962590452	4.8416298340271	5.41107760753637
ENSMUSG00000005465	Il27ra	0.586115179670459	0.42582582021249	-1.94868972511392	0.0572754213449182	-0.57917794877096	0.497940339433934	-0.740183974774508	0.406369005213642	-3.07706190738603	-2.77119795808292	-2.77335083335581	-2.14966474295759	-2.57862800306916	-2.69168597040522	-2.60581665220983	-4.04577107169721	-3.30418347359601	-4.04577107169721	-3.43983638191388	-4.04577107169721	-3.03515982671009	-2.18765924300726	-4.04577107169721
ENSMUSG00000005469	Prkaca	0.107482101172772	0.109724291295327	-0.14493523902256	0.0417141643902061	-0.255894044688319	0.00140148200761922	0.0703626865691742	0.298070422669978	6.01189744248786	6.07477311068874	6.03729779713597	6.10799215468172	6.22606192082256	6.1216157479784	6.05560161371276	6.17788873736588	6.10316423261373	5.96150495824084	5.88346620794609	5.83423232224853	5.68184483463759	5.81893412661396	5.86102151639614
ENSMUSG00000005470	Asf1b	0.0310811254743131	0.722406453041306	-0.123950058091101	0.18588785607988	-0.371123072587511	0.00106954889529549	0.0154690917006697	0.866288879360021	5.03699983287963	4.99868612321811	5.06564957594634	5.11484426902678	5.05708044145281	5.02239808471851	4.94639253384568	5.09705036315809	5.11632961295781	4.92604762359657	4.90334486488514	4.90140151885584	4.47914185136062	4.59589647218967	4.92123063752153
ENSMUSG00000005481	Ddx39	-0.0716499182097436	0.27568490259488	-0.0815597456402735	0.222419660383995	-0.0123304836344804	0.850226673148189	-0.0228617059218399	0.728132298952825	7.25675365632492	7.3417975531657	7.35936930746333	7.28347513946592	7.2587411836218	7.20309003089846	7.33502507914159	7.26903524406034	7.28636434165227	7.1897626906911	7.29960590117535	7.22740238782954	7.22091800136606	7.24703672331665	7.45467486991318
ENSMUSG00000005483	Dnajb1	0.0129330946167077	0.842548729240581	0.0157473394643137	0.811974419971346	0.274297051614721	0.000627045489576071	-0.014363668575097	0.830801175331451	6.07278263797187	6.00955867648426	6.00492794362214	6.00762330037041	6.00945830111825	6.10442932234094	5.97065595547541	6.10073557304233	5.97183740002755	5.95298019855287	6.03230567796441	6.16256260597706	6.31186426597252	6.27044344768504	6.32322136398205
ENSMUSG00000005493	Msh4	-0.168150653251758	0.759299461464673	-0.0508487621833997	0.927407773957838	-0.24649548305841	0.671618302686265	0.351202916846382	0.526083551156598	-0.64374650106992	-2.10521171967596	-1.98045876929561	-1.90741818878711	-2.30032514474856	-1.19269400111321	-1.07262055129169	-1.75546903049299	-1.22852992392777	-1.75360993580257	-1.99900522944496	-1.2028846690191	-1.85937323970986	-1.25771399972866	-2.35996981585449
ENSMUSG00000005501	Usp40	-0.0447005744976749	0.530727170035116	0.233481206293263	0.00423484561777594	0.153143825860407	0.0455136449900885	-0.0405554099551626	0.58137923487396	5.9877277355828	5.88432596570269	5.93943645188766	5.86191686200175	5.9240230346559	5.89650108574069	5.94416534897972	5.89047471437586	5.85194879224983	6.28921226292117	6.0350895738878	6.1816773996695	6.18237050179118	6.06142212650501	6.02242381315412
ENSMUSG00000005505	Kbtbd4	-0.0548334798235386	0.437983651787001	-0.0018779221976164	0.979064266977131	0.0176392646752062	0.806707405683274	-0.00242474236164991	0.973556470338388	5.17645938522994	5.0900887830476	5.10120986631063	5.12510080913685	4.96794773837532	5.08682074448084	5.07774240633295	5.11187199580849	5.17112283867569	5.1103762787674	5.08491768988414	5.17128509538547	5.1602132162196	5.02184362411895	5.22424127492867
ENSMUSG00000005506	Celf1	0.0131898425464509	0.788770052056744	-0.120537776003607	0.0261663346522187	-0.237195173111902	0.000206040938600299	0.0558400127490124	0.273337692552597	8.01573552988385	8.03194055980186	8.00511127812745	8.0506522433664	8.059605728658	7.98304364226502	8.04199118263152	8.08671047599847	8.09170525163338	7.92150407686126	7.91408201564426	7.85188299767816	7.74706372690497	7.84396104723856	7.75217367957808
ENSMUSG00000005510	Ndufs3	-0.047711811110676	0.667542488304225	-0.150204425958343	0.198951520231593	0.178413998082159	0.125037802399438	-0.0743630933910584	0.520768921063604	5.70480657060297	5.78963519658477	5.74505057371777	5.84753570365324	5.63238968043394	5.60192283111919	5.6574018814366	5.66561954248305	5.69423019791662	5.5212161526289	5.79343859810353	5.46518246234831	5.73107181301605	5.83107023312756	6.21201124702173
ENSMUSG00000005514	Por	-0.0221588797251657	0.760386469323238	-0.178517674471418	0.0259843473513844	-0.19448223108593	0.0170325625016939	-0.0236243891524621	0.749915934037959	7.22441349192958	7.3772778387032	7.3616268036028	7.23615631738191	7.27243289721533	7.39017205793928	7.18129605305951	7.38101743715538	7.33589443380632	7.09774658399318	7.2045062042049	7.12893632117685	7.1390144661225	7.01229550201893	7.226696260135
ENSMUSG00000005533	Igf1r	0.185873469491596	0.0634313951589962	-0.277832325778856	0.0105320588361119	-0.0678831490776544	0.486524455121208	0.150904609205723	0.132033533317161	7.30724692250685	7.18193558328721	7.28994761308575	7.24166584365975	7.55277345472247	7.55683879651335	7.25401152728871	7.44061057049343	7.54365337294174	7.04371632639342	6.91330976188293	6.98828050330062	7.19483620478899	7.32955080672129	7.05745013307176
ENSMUSG00000005534	Insr	0.181392159701065	0.0332439508498454	0.268728773594476	0.00356600108806303	0.168876302355948	0.0490043573237596	0.232923397024543	0.00991945561257821	6.33497948713512	6.19922485137093	6.31789085470184	6.33922583607018	6.57872858158938	6.49460810757348	6.50715420356834	6.49988854676074	6.54600736002125	6.62669979482759	6.47153644833058	6.55876748407873	6.45715869314832	6.59437191286531	6.3153387724686
ENSMUSG00000005566	Trim28	-0.103927646098661	0.108360203970991	-0.165934696922893	0.0163483592018804	-0.262569072585642	0.000658171735791328	-0.0769002278377862	0.232970981869181	9.32291394032222	9.4895366234273	9.49123047867228	9.32694121131318	9.32400533385335	9.34339346983254	9.34339988402595	9.34447664180877	9.38838947709908	9.32650919508102	9.31767119971273	9.15782767572249	9.12591226949047	9.11496549100115	9.27701363354707
ENSMUSG00000005575	Ube2m	-0.0426217074482551	0.721682101296303	-0.190469988986999	0.131366225825875	0.0437495190594799	0.71791681959925	-0.0747762716886546	0.542863768210816	6.97645573638571	6.96291244628337	6.96246875291858	7.10455385463521	6.89982857385713	6.762498501728	6.84362341020605	6.88926039221821	6.94612823538021	6.68632363894465	6.82719189540967	6.82344766924646	6.75590177449097	6.90444134043644	7.37319961075139
ENSMUSG00000005580	Adcy9	-0.149340821270217	0.3462196565819	-0.442427856371959	0.0203196566191047	-0.14049553220523	0.407680488471669	-0.0918782679477053	0.591624060138331	3.21328582091733	2.97304869504391	2.81688705904865	2.68405448834986	2.92816379154433	2.94364398742428	2.86529206381472	2.94831661076547	2.86853787663117	2.8201165749312	2.22488520650229	2.54462652792197	2.74336567613503	2.61841058143511	3.15174306968279
ENSMUSG00000005609	Ctr9	-0.0221080700334841	0.767421395834996	0.079175717814616	0.301692938473248	-0.0224731991941907	0.767584079149434	-0.073316368268137	0.345774361526599	6.71714035343963	6.52147757096783	6.57264557541739	6.52980728268521	6.53728307944417	6.67306937198824	6.61439248706853	6.52409913854829	6.44653845832473	6.6442042470022	6.72788324088203	6.67534660467034	6.71556405742174	6.49807572322834	6.52123794842887
ENSMUSG00000005610	Eif4g2	-0.0744092694901717	0.484451520770042	0.0600474606146868	0.573429010682213	-0.304249910071977	0.0110307992204764	-0.0765534254457432	0.478419628751349	10.9633392524872	10.9064444037174	10.9309167439922	10.8765496779883	10.8306230622654	10.8681661602246	10.988386672516	10.8270565018776	10.7523828750412	11.0915249304705	10.8795413868865	11.0075084432063	10.8761929022528	10.7181131210033	10.2924696670258
ENSMUSG00000005611	Mrvi1	-0.448991448149077	0.370415576458162	-0.334858850602286	0.509349281817294	-0.403405629150808	0.449434126275322	-0.281684947188877	0.594998725681259	-1.01399382042095	-1.11536102782845	-0.79875678560623	-1.70005978643134	-1.26284635194454	-1.04512690461467	-1.4276807333925	-1.2723279592493	-0.976728449392635	-1.88717764880014	-1.67401265856335	0.189769204119202	-1.12053695680496	-1.9476005156249	-1.00911506590004
ENSMUSG00000005615	Pcyt1a	-0.181645282260607	0.0309471705441048	-0.21338471354659	0.0149261925198002	-0.266317907284796	0.00386111674227965	-0.139143529100808	0.0967288641121963	6.26549838127798	6.28174594796519	6.2480212138809	6.11872514017936	6.02847581248966	6.09501309326161	6.22854394421982	6.06732950412158	6.07557655564824	6.13140911926804	6.05990581403888	5.94926849367021	5.99980090994309	5.82400325022577	6.16149723460238
ENSMUSG00000005621	Zfp592	0.00334986028183426	0.961887715299508	0.107998049708509	0.141398580673317	-0.0676995291952371	0.353075336318345	-0.0377252275469839	0.603830351288178	6.06655899055801	6.08759110814553	6.12318629204109	6.09544102629418	6.0991387601179	6.09551021944985	6.15484972280349	6.01659907624404	5.98949961586682	6.24050797412249	6.19424239347761	6.16339897151013	6.02588305252582	5.87373832171588	6.16824573733722
ENSMUSG00000005625	Psmd4	-0.0055348635151331	0.93399434446386	-0.220769449803274	0.00469231220069987	-0.053649845389911	0.434362028032915	-0.0307479757009705	0.653450479703453	7.18013371164171	7.11166171159407	7.10941028195163	7.18253432644375	7.06512272760686	7.12902352843991	7.00183467523303	7.14322188561447	7.16562820489789	6.81083449193452	6.96859908248657	6.96544397364287	7.14747977617392	6.97586668443415	7.11027057952729
ENSMUSG00000005628	Tmod4	0.137524677198252	0.544427996583371	0.543357758483332	0.025498919310129	0.705347202449921	0.00553149096909448	0.0838913977720693	0.738377770731903	0.565913234291745	1.0264745785064	0.992158272393886	0.889808577679514	1.26980416398725	0.959942856873098	0.894119842749865	1.04501773059498	0.919582185868913	1.42378666896228	1.10192863945346	1.75861304042513	1.7951813362657	1.31305639799028	1.52593593220848
ENSMUSG00000005649	Cabp5	1.92427936411959	0.0981429554981915	0.494803447866743	0.690601004248687	-0.0892684351267903	0.944398772039007	1.15628041483257	0.348246549123561	-3.48159353939375	-4.04577107169721	-4.04577107169721	-2.80635074431969	-4.04577107169721	-2.30829012085724	-2.33024493748894	-4.04577107169721	-4.04577107169721	-4.04577107169721	-4.04577107169721	-2.79959403223782	-4.04577107169721	-4.04577107169721	-4.04577107169721
ENSMUSG00000005656	Snx6	-0.00175864930325265	0.986906123316147	0.0672342420723879	0.538125011936754	-0.240070092590663	0.0434024560707227	0.0482834626701765	0.661767123406014	6.13000879117388	6.05439758755486	6.06665288999151	6.09239501361512	6.06807438505743	6.08202731732452	6.12371250201379	6.14784042949452	6.12267200709338	6.15549197744989	6.16467556174937	6.12870406328608	6.04949593107217	6.03281045523121	5.45257898977031
ENSMUSG00000005667	Mthfd2	0.000541612314894913	0.994129002271367	-0.330581958117026	0.000416772539609419	-0.351588799982119	0.000243670207342799	0.00980035825673209	0.896182905812388	7.18128623353573	7.02006775451252	7.18252818904546	7.19577307058109	7.04425126951405	7.13990897806872	7.14192759933697	7.13235950519019	7.14171664229379	6.80948596097667	6.8243783823091	6.75851034076703	6.65440132360376	6.72042069761017	6.95775357417115
ENSMUSG00000005674	Tomm40l	-0.125203107331758	0.101501434525753	-0.325224723854787	0.000541010348075464	-0.0486117924963105	0.51998480722906	-0.0772811870041323	0.318376062303702	5.42242237863183	5.45666679366485	5.35719813850279	5.26307353752907	5.34568876045441	5.25734899238987	5.31926142655925	5.35135637228496	5.32841328881769	5.17986263528918	5.05368389163263	5.00207871952671	5.33728581290136	5.23322171875789	5.5046987072014
ENSMUSG00000005677	Nr1i3	0.352728171619577	0.689052557968658	-1.9084346703988	0.0928240562686585	1.3437073117104	0.120647220377611	0.0274151970961407	0.976897742001942	-2.76147425242461	-3.48692477034509	-3.27360469884854	-2.44096211808755	-3.37833651279118	-3.21537395364546	-4.04577107169721	-3.32453184475146	-1.71461372931225	-4.04577107169721	-4.04577107169721	-4.04577107169721	-3.03515982671009	-2.18765924300726	-1.60365548572122
ENSMUSG00000005682	Pan2	-0.0389682710007575	0.612690918158531	0.1430827664841	0.079540595176146	0.137161917611521	0.0942045520588008	-0.107174523431768	0.199953922464309	4.93410341177837	4.99739293807645	4.97811897101094	4.88369607182033	4.84460929575424	5.05241068202826	4.84069033446011	4.9305440863525	4.81852102956333	5.10158809826803	5.05368389163263	5.19601881470821	5.19813371182357	4.98791829290993	5.12088909349464
ENSMUSG00000005683	Cs	-0.139360606252696	0.0403619410813225	-0.204918547911841	0.00516478741354661	-0.214632234238129	0.00382514673684948	-0.135118879584887	0.0494449719304367	8.30604688024865	8.3510518017273	8.36979704774096	8.25486781494866	8.14993543252684	8.20060017460988	8.28316666167356	8.13950132126914	8.19847461430255	8.14885227480336	8.14905995759301	8.11420568503947	8.11891195530514	7.9972231557657	8.2645349583722
ENSMUSG00000005686	Ampd3	-0.182933908236036	0.0350966226200815	-0.0326499667716593	0.689563747901048	0.290222730058291	0.00210940572240618	-0.123608029590727	0.151734259376629	5.76677170925205	5.80005657577385	5.83228196020856	5.71800775098595	5.59885418170306	5.53018820686108	5.8074516121502	5.59352938686251	5.62216692774917	5.86873181398683	5.75849102262629	5.65910598393431	6.17809217212195	5.96467526236033	6.1196333704483
ENSMUSG00000005687	Bcas2	0.020213002434299	0.749944962910762	0.107972995016863	0.10641461059004	0.357498858361163	3.36179168517758e-05	0.00771364801071872	0.905938319521164	6.07712327140319	6.06678070741258	6.024056874529	6.17616487178881	6.04957507641483	5.99411193133141	6.07496942649536	6.05715495985463	6.05541691620461	6.13356617154428	6.19050147302194	6.16673959344343	6.32131740859186	6.43055442900637	6.48817901155772
ENSMUSG00000005698	Ctcf	0.0943401059870261	0.180497260554904	0.100632249818028	0.159022206017085	-0.145164807557619	0.0515430255411082	0.090786954335325	0.20494924106582	7.30962038845454	7.14006613459198	7.19334157403769	7.22447762006802	7.33869024491136	7.36585778678309	7.24318696141862	7.33333259752018	7.33916092434936	7.30716602325059	7.2582105525914	7.38198435577614	7.13397444629887	7.12953019224666	6.94366236553119
ENSMUSG00000005699	Pard6a	0.00296988379133767	0.98588561742745	-0.412577574436879	0.0416846903703187	-0.0679002090901268	0.707831220596441	0.119643983606191	0.507888986964681	2.40736009957925	2.70168906016531	2.85584310412564	2.82074255968433	2.32519910182052	2.760164970203	2.79515982542784	2.64741487698277	2.93144872211646	2.30395594619345	2.32837158419421	2.11740929512843	2.41807614244536	2.41844270587029	2.96593406509479
ENSMUSG00000005705	Agrp	-0.0716085663859598	0.914795416662292	-1.19447445092944	0.139102220108241	-1.9384371466756	0.0276776580260504	0.852840138900144	0.202060157477312	-2.50268234039068	-3.48692477034509	-3.27360469884854	-3.29686487391276	-2.923766101622	-3.21537395364546	-2.60581665220983	-2.48711523565975	-2.81678031157802	-3.14566873724705	-4.04577107169721	-4.04577107169721	-4.04577107169721	-4.04577107169721	-4.04577107169721
ENSMUSG00000005718	Tfap4	0.214795822811241	0.113903170071512	-0.0960212755618484	0.497838870202196	0.208940584981859	0.140268831632104	0.101044863957497	0.477968471586356	4.00232309868054	3.91638829925408	3.98088780005288	4.21582060813336	4.24318947711528	4.09735323629924	3.76703557709971	4.21697226708864	4.25266226812213	3.74786852018649	4.02164077612246	3.85960927146036	3.91192620013041	4.21253333494787	4.42219122964719
ENSMUSG00000005732	Ranbp1	0.525235632483554	0.0124700100079408	-0.498843932669352	0.0287303258089378	0.0666295466439424	0.740119765849601	0.25180603349939	0.219120956561401	5.2508015204128	5.18742973261073	5.06195231240259	5.85062947151539	5.63342520665806	5.56362967752167	5.02662836456413	5.60754143950745	5.63521784014017	4.29255923383753	5.09828949625387	4.63814956604589	4.86559397904411	5.60590959612197	5.26132388429131
ENSMUSG00000005763	Cd247	2.05593885619586	0.0448158951046935	-0.10916363101789	0.925879246812721	1.1294316947467	0.294765117191116	1.00890417492216	0.359237014619515	-4.04577107169721	-3.48692477034509	-3.00190267930277	-2.80635074431969	-1.86642654798281	-2.00568557322787	-3.39405025992105	-2.48711523565975	-3.30418347359601	-3.52663261800773	-3.43983638191388	-4.04577107169721	-2.71111881646279	-1.40176311609115	-4.04577107169721
ENSMUSG00000005774	Rfx5	0.0839076586795677	0.259094620746281	0.496128417869877	3.4489508997545e-06	0.267275538211848	0.00226567536486607	0.139655643507898	0.0845184833055995	4.34851839935099	4.38836985085807	4.2318545560329	4.33989263959261	4.50545490609496	4.38611230103279	4.45138961207353	4.47311415331324	4.44550439463743	4.78359629504424	4.82668888744689	4.83366246506369	4.55085816444941	4.59826533822494	4.60639786781358
ENSMUSG00000005779	Psmb4	0.0288229181466617	0.781913415229551	-0.177069255682588	0.109507249153946	0.0221400203496982	0.834010500057329	0.0334336716837376	0.753093484979743	7.04579998932802	7.12770795462666	7.09093365631021	7.080598901678	7.19949374212242	7.07861918034722	7.00066658024034	7.15400309149701	7.21427217773121	6.7746654971318	7.01587055466621	6.95098537115338	6.87245206147427	7.06377089400199	7.39752598983997
ENSMUSG00000005802	Slc30a4	-0.0923095517242638	0.636553706228029	0.201931700274029	0.308466134258219	-0.371987001493297	0.0784978203065876	-0.0115060556361533	0.953811572187935	6.63372173597217	6.59898010900109	6.62870651536624	6.62291791473723	6.51890951491001	6.43967560923149	6.71705576283038	6.53452664140523	6.57153707300192	6.95349648314395	6.84989995180149	6.64752143082168	6.58684646667914	6.66217303117287	5.51002111673663
ENSMUSG00000005803	Sqor	0.0260444086030986	0.818337850821002	0.363709230585447	0.00498002198624672	0.477361543292196	0.000581383025998075	-0.110843984525042	0.386041616965285	3.20424322319148	3.18781672184889	3.22662192347745	3.28139104905377	3.22049084692552	3.19070854359028	3.0692296564217	3.25764986248759	2.96190443734753	3.462304595578	3.77419524429894	3.46839782938151	3.68951949841307	3.52923866786701	3.80964428949808
ENSMUSG00000005804	Bloc1s6	-0.0166281472552487	0.822088273556066	0.0743341018165724	0.331306863776742	0.196966674211051	0.0170362576123639	-0.0397185940805223	0.611061429174567	5.12587829626746	5.12010564732135	5.08854524568242	5.14539769745918	5.07243330624349	5.05752274745028	5.07626461538627	5.05164933341962	5.08381151751415	5.21491854285583	5.27824843590622	5.03900391675157	5.21493774502574	5.28118988637729	5.42692155862574
ENSMUSG00000005813	Metap1	-0.133316549784707	0.11543496359451	-0.260159492035392	0.00578185944848625	-0.150159811837977	0.0839962252402486	-0.145857981195809	0.0942903470783768	6.81987512915044	6.81036132825162	6.84932037805456	6.85450305904125	6.66885471288978	6.55115437648465	6.69170482225335	6.66531714720233	6.68599374428685	6.68779228922135	6.55972700824289	6.43885780326865	6.62999694732022	6.59199664002471	6.80591511091341
ENSMUSG00000005823	Gpr108	-0.0587869571434334	0.490886658521426	0.149803378704209	0.0939494439497758	0.215116512037144	0.0213921757816586	-0.0293176639243899	0.741225425167007	5.27799036736008	5.14250794244923	5.07668485335219	5.18760318740247	5.02429760168142	5.07980309809867	5.09389897758882	5.11841082503957	5.18893435343422	5.26988275765956	5.25813535212988	5.42389914807706	5.35472078944011	5.2362669105569	5.52902083026185
ENSMUSG00000005824	Tnfsf14	1.60342515955052	0.144132509172416	1.45861092571759	0.201022273022362	1.44457409036073	0.20550526646319	0.545077784030057	0.642283796376071	-4.04577107169721	-4.04577107169721	-4.04577107169721	-3.29686487391276	-2.57862800306916	-4.04577107169721	-4.04577107169721	-4.04577107169721	-4.04577107169721	-2.59560411348072	-4.04577107169721	-4.04577107169721	-3.45372574282392	-3.31777902748846	-4.04577107169721
ENSMUSG00000005836	Gata6	-0.0535106585733702	0.558162799573739	0.0299657458701006	0.748855588255643	-0.092160633108147	0.343144567820347	-0.0271594141635711	0.779228862347992	4.28346343103336	4.46521765862075	4.33808494747217	4.26766298695768	4.33261418681167	4.33145007487193	4.18687296377145	4.34794078111881	4.48273812023985	4.39141147779685	4.45486935634245	4.31288293200191	4.35685394929885	4.35101384519873	4.10240935365163
ENSMUSG00000005846	Rsl1d1	0.106465541345339	0.273306993502953	0.262038771750023	0.0135992519882202	0.107404911529271	0.275731875487874	0.109710007941038	0.26835137051089	7.23638361624739	7.19299269720325	7.28341359020299	7.32558996998845	7.30041084085191	7.40568923925796	7.3975997642234	7.35771749142917	7.28711623718917	7.55542131360632	7.43882078628462	7.50519425693336	7.50333247326154	7.50107795806096	7.03547306224083
ENSMUSG00000005871	Apc	0.0274273348380349	0.79273910659138	0.0773684388770821	0.465942911452522	-0.40659736266082	0.00145030158549406	0.0314494364106581	0.767371442567956	7.901672110693	7.70198152592611	7.7992864879462	7.77898154047582	7.86967373126282	7.84040707759178	7.94856316747726	7.73836320168007	7.80692435178072	7.92602233319394	7.73241083049232	7.97965046890716	7.62012497741556	7.45933712077489	7.10183539506997
ENSMUSG00000005873	Reep5	-0.128404115349831	0.134833214687532	-0.304083039822696	0.00226838554996323	-0.223113194166041	0.0169353480782671	-0.0981879972934365	0.257880626774944	6.30674263061024	6.31897393148096	6.3108984525608	6.23100933885521	6.12954832604429	6.18371637994712	6.1948935734246	6.21115267568625	6.23682089922094	6.02330237717366	6.10630919091991	5.88277571702499	5.90608977087068	6.05712333090931	6.30741287536124
ENSMUSG00000005881	Ergic3	0.0091253737767758	0.892252129554526	0.0171914608934713	0.80158873724336	0.047391958097843	0.492349900011425	0.0428453238477147	0.537313388653846	6.19021286419527	6.34665864130966	6.3670352059798	6.26773365488896	6.37092899389721	6.30473720452266	6.30750016378794	6.38323924116848	6.34765108686343	6.30460983550575	6.38471300738264	6.26741723170315	6.31018961542501	6.27859000579941	6.45930566964202
ENSMUSG00000005882	Uqcc1	-0.0107143122979636	0.883646765897583	0.0626566522278766	0.406563096962318	0.301499727045012	0.000766719219173371	-0.0133595627644008	0.862089096967942	5.06972997682873	5.11653642563252	5.09308109763256	5.1369753357075	4.95475276730278	5.13016681323668	5.15956838347	5.02926928996673	5.04344091768724	5.16517654956666	5.0876019846066	5.22194227448498	5.37728903554473	5.31182387085767	5.48753383299613
ENSMUSG00000005886	Ncoa2	-0.0329279517317014	0.725763749709112	0.0224896213861534	0.812822378413607	-0.29068376096303	0.0079026423116512	0.0059384975409138	0.950769163620429	6.18217583191368	6.21988607778627	6.15996910406539	6.05130414910959	6.14705609085246	6.2655141865022	6.22787857155702	6.17475506835581	6.17316769519956	6.1833500960658	6.05099355685764	6.41095798063964	6.06215432404558	5.919923173386	5.70269221489501
ENSMUSG00000005893	Nr2c2	-0.0171324574292306	0.795648441561855	-0.152306621268491	0.0354667730129004	-0.470204122655381	3.40994610244555e-06	0.00892377433727543	0.894755672796859	6.99065954043692	6.89022087763613	6.94325358162258	6.9405005390283	6.9418122578742	6.8914799758842	7.02078088641584	6.90305462185541	6.9245448758892	6.92295597046017	6.68819852979213	6.74795517110766	6.49204456148586	6.53254626534094	6.39171460304023
ENSMUSG00000005897	Nr2c1	-0.269425657816369	0.0243360996519626	-0.103162975458531	0.364524712351298	-0.295731062632441	0.0204342960516357	-0.112741193369865	0.338397327581419	4.38098138618155	4.41766956148899	4.35480189286931	4.16038439138708	4.31465083511572	3.91109624672813	4.4284071696922	4.2260832539843	4.13731029309795	4.3732711806597	4.07672100732539	4.39777913549921	4.18475638943439	4.04898151766633	4.01825557405266
ENSMUSG00000005899	Smpd4	-0.115581804744566	0.163572578963507	0.0013957149288979	0.986352773239437	-0.0315306672403093	0.702444271400422	-0.126234521856661	0.147167519759865	5.34019469023465	5.46791510333977	5.43929045090594	5.29067199160649	5.24630651761426	5.35856785901743	5.35991204589026	5.16337114961228	5.34439516044201	5.52286277459674	5.30732626275558	5.41549880757288	5.38367278932989	5.26039977925756	5.50149581086747
ENSMUSG00000005907	Pex1	-0.0449917899482628	0.626605993621552	0.0468645060001815	0.619902690314939	-0.0370658294746082	0.699481124203962	-0.0429036840512138	0.66026281912294	4.94500108694971	4.82586824118663	4.9463845108409	4.92047516471354	4.93808751218335	4.74032507181294	4.94153088437228	4.78811664122941	4.85751582342163	5.02812727321178	4.79090091630462	5.04989966676671	4.99353363496906	4.69661333498588	4.89868313854699
ENSMUSG00000005917	Otx1	-0.705061092603988	0.0769174898397555	-0.467001132912947	0.230827896522689	-0.26559342733583	0.484694413134666	-0.793541425009011	0.0738343595037694	-0.854326199748464	-0.364628986442183	-0.464250896250354	-1.08133873251682	-1.26284635194454	-1.27255310868844	-1.4276807333925	-0.911029310848641	-1.53377092699586	-1.13955626797388	-1.40893887907721	-0.234799449543134	-0.778909798746898	-0.366124400792594	-1.21850622859819
ENSMUSG00000005936	Kctd20	-0.0632069246370568	0.380630534197588	0.198852224339984	0.0122390986183133	0.263667411299175	0.00179659572189283	-0.00840805725417493	0.908553450527931	6.10350441099995	6.00506152134287	6.04574609217098	5.96114794705358	5.98937815474589	6.01475949802434	6.07792614670615	6.03399643739476	6.0142323240269	6.31034181975258	6.14483705182578	6.29515544134088	6.257287107214	6.21672456276646	6.46644147781342
ENSMUSG00000005947	Itgae	-1.11300357626606	0.264326422018385	-2.40434330537134	0.0553511574314875	1.06819723431763	0.211648660124984	-0.242087024573164	0.801529459185378	-2.76147425242461	-3.08512482418942	-1.86334514737689	-4.04577107169721	-2.30032514474856	-2.30829012085724	-2.94675739257322	-3.32453184475146	-1.92141848823797	-4.04577107169721	-3.43983638191388	-4.04577107169721	-0.939634841271662	-2.18765924300726	-2.13063730471168
ENSMUSG00000005949	Ctns	-0.0230295337946025	0.772066711884786	0.363355529660417	0.000266542884948552	0.115810072877343	0.168920578496273	0.0746862715946355	0.376031909741282	4.59154870960768	4.65268180023752	4.67708485822102	4.6095316547799	4.58254028677332	4.65925126469773	4.85454999537738	4.60468211928898	4.67882900012379	5.07938054649463	5.01613389131308	4.89738542667229	4.77622677500251	4.66532319822049	4.82201499789219
ENSMUSG00000005950	P2rx5	0.35804031183778	0.266326252761699	0.503843091055674	0.134226803585677	0.664601373310156	0.0525412273069657	0.365906089992798	0.293977476292665	0.216112162375668	-0.213231321993487	0.232484454438651	0.351709366205267	0.26339624455475	0.649197810311392	0.3456140856389	0.262336962241426	0.72021849305798	0.753945666919347	0.370840005338791	0.558658583261065	1.40115045418287	0.576454083072774	0.138765083005296
ENSMUSG00000005951	Shpk	-0.197532396261615	0.318919786940883	0.211385580330292	0.280799411052942	0.444216643141404	0.0296349589324849	-0.144742776577774	0.50077522061773	1.94720830303199	1.69604838013569	1.68284821053428	1.77344329169686	1.54098452355077	1.36810558972314	1.55105679472807	1.92270597818403	1.39175401175967	2.08068084955809	1.67326128803391	2.19798452053517	2.37600494339287	2.25989910807937	1.97090842322293
ENSMUSG00000005952	Trpv1	1.63156431326458	0.194050972936484	-0.175515899382255	0.900183101223199	1.8338949000753	0.155960363264485	1.87065688927232	0.150016305512954	-4.04577107169721	-3.48692477034509	-4.04577107169721	-2.61211955627273	-2.30032514474856	-4.04577107169721	-3.39405025992105	-3.32453184475146	-2.81678031157802	-4.04577107169721	-4.04577107169721	-4.04577107169721	-1.70690224662611	-3.31777902748846	-4.04577107169721
ENSMUSG00000005968	Tuft1	-0.0945393346954653	0.21330431627302	0.312475543633275	0.000563277291334043	0.505063932800358	3.29076344185577e-06	-0.090290595375734	0.248774513406643	5.96983126839822	5.87731275179878	5.91505079508368	5.81253029081806	5.79114138186023	5.87059477893666	5.96667336055216	5.72466762122379	5.79176240871742	6.27267025337527	6.1299398421565	6.29896613388072	6.4831541638069	6.32079998529694	6.46534595585083
ENSMUSG00000005973	Rcn1	1.12029158239672	0.378291594210744	2.03337331606906	0.102854926668595	1.99385590334219	0.114314875988145	1.15375830403177	0.382045763175433	-4.04577107169721	-3.48692477034509	-4.04577107169721	-3.29686487391276	-4.04577107169721	-3.21537395364546	-2.33024493748894	-4.04577107169721	-4.04577107169721	-2.84457790845967	-4.04577107169721	-1.34789045551701	-3.03515982671009	-3.31777902748846	-2.96948896212933
ENSMUSG00000005980	Dnase1	-0.303315960394765	0.422704378746754	-0.609146715317624	0.158282887739114	-0.669551224314667	0.129792752554806	-0.0236350460384773	0.951565759127435	0.915310214581189	0.369913365829518	0.862135160837948	0.626578257276837	-0.586315158107659	0.942363828752699	1.31082592176913	0.397512033629981	0.310966357504979	0.776206849807276	-0.129959464647504	-0.463581136479618	0.183692221315008	-0.22542422766293	0.224146248853799
ENSMUSG00000005981	Trap1	-0.105625648685976	0.114324522740431	-0.0236187708185271	0.716143713014136	-0.151136948715754	0.0323102683018803	-0.0413987721238085	0.529971997833691	6.7804915713961	6.75672216181604	6.81046085385687	6.67183818136003	6.62267139210785	6.73340690690492	6.78602758737625	6.74934322877088	6.68770310685972	6.7074741133712	6.77776873012857	6.79782240777109	6.73981883686323	6.4949008098796	6.65313305832418
ENSMUSG00000005982	Naa60	-0.171289866198348	0.0895754660734591	-0.0518390215809585	0.600316388718098	0.149698744697798	0.137561905644976	-0.112783615987802	0.277553514462583	4.56176848356613	4.70748771705886	4.62666703712149	4.37326167213327	4.42640882203572	4.58188902793435	4.62920946090763	4.46030245307906	4.45624101782999	4.64379827845995	4.67431367346928	4.38349371001761	4.81295599133619	4.61941189910831	4.8938053415007
ENSMUSG00000005983	1700037C18Rik	0.0133194537778394	0.951362439239899	-0.280840350920465	0.256160468899971	0.471887522878422	0.0437136807892853	0.0769533534629736	0.746431416057154	1.08254913350573	1.06648878763934	0.944762166488979	0.840865200722645	0.935570243445801	1.32805415626005	1.04679059968871	1.04501773059498	1.20066790452131	0.661298235421637	0.847010761428638	0.748974442597444	1.66146682151005	0.976771854335051	1.72946028851786
ENSMUSG00000005986	Ankrd13d	-0.135113497197305	0.335952150775065	0.0801820681270393	0.572771386668182	0.445655993015416	0.00416636251588487	-0.0153591659643384	0.917976086115357	2.41521837725131	2.6031121562951	2.54224570400196	2.44845072964147	2.35563684178232	2.34440840575531	2.45651868795719	2.66538793827711	2.39746908310567	2.74309850909039	2.60808025800404	2.38169170609465	3.08896454034238	3.07820639600534	2.73088991247351
ENSMUSG00000006005	Tpr	0.0463447807304327	0.697336192390952	0.184632077659899	0.13644236012549	-0.272492593104522	0.0369772325728938	0.0685418666336997	0.572302753765164	9.11827535536812	8.86089213666341	8.97361322849196	8.88054105917629	9.08464640386056	9.13267868353372	9.06938520575673	9.03434306216677	9.05349403915083	9.18158146681917	9.0801459892462	9.24722432628451	9.00388187581902	8.77410844037735	8.35397103575813
ENSMUSG00000006010	Odr4	0.197087031268246	0.0913060366994823	0.415967596432838	0.00171286154666851	0.238310642039612	0.0500089367202036	0.22348452545654	0.0672471966553511	5.30573351768531	5.2711442847196	5.30732139310114	5.51198586586462	5.50239754352559	5.46242839964553	5.46866962616941	5.55427940114519	5.53496388653131	5.60832477593197	5.78849761948301	5.74542022740675	5.69815663020608	5.7460301782606	5.16474321289227
ENSMUSG00000006014	Prg4	0.992637027508959	0.355352888354666	0.106840575222173	0.92698610113992	-0.129984061178289	0.913194926155419	1.74897154669537	0.104275460649603	-4.04577107169721	-3.08512482418942	-3.27360469884854	-3.03086069532854	-4.04577107169721	-1.64524375285439	-3.39405025992105	-2.20002409143717	-1.71461372931225	-3.14566873724705	-3.43983638191388	-4.04577107169721	-3.45372574282392	-3.31777902748846	-4.04577107169721
ENSMUSG00000006019	Dhx34	0.102305841930344	0.446197820085089	-0.0161089680324578	0.907546772659454	0.300798448553949	0.0387411420106367	0.106445163979046	0.45147818269031	4.54037078379567	4.96864559134772	4.92415496091721	4.77282092200683	4.90416811520105	5.08582031108865	4.90370376328708	4.9042969247508	4.96291330404866	4.73470132749607	5.11680422218876	4.51512329300133	5.20054630459891	5.02360725928494	5.11531239793272
ENSMUSG00000006021	Kptn	0.13395974325053	0.252045596665607	-0.143286628600077	0.258533290878648	0.0812403383974138	0.50795046215112	-0.0504581901143268	0.691825602523999	3.35484431625345	3.58561583318098	3.38296957562857	3.64908840955792	3.34201942964434	3.65192907511927	3.21064427662355	3.40398948103544	3.56808678198225	3.28347450388446	3.32420842477449	3.27145943963918	3.5105361546257	3.36644905389394	3.65679844037781
ENSMUSG00000006024	Napa	-0.136218556937338	0.0316707683820652	-0.240463405280875	0.000861546391575951	-0.332484211144891	3.9704065948732e-05	-0.0548650698151834	0.364277599768099	7.55408676448751	7.58331061168015	7.59778777793381	7.43010839350144	7.44572562037383	7.45242862594053	7.56815733793756	7.48587866094438	7.51633894129746	7.37254934589989	7.35357215343619	7.28464013569693	7.34931868667159	7.11471429494277	7.268435116246
ENSMUSG00000006050	Sra1	0.00209359988309465	0.971730527889956	0.15575444755055	0.0173217883814149	0.4240139484871	1.97025577371188e-06	0.0203945462176858	0.736701682990731	6.42724428354937	6.3456426995392	6.39559095128135	6.43095934681795	6.40649687408351	6.33788872618127	6.39959559489784	6.46439831462951	6.36555975267463	6.48099183572974	6.58559347440842	6.5739441852866	6.77868611304275	6.77379029098796	6.88669809782395
ENSMUSG00000006057	Atp5g1	0.15281185391011	0.500431446007672	-0.575590174708388	0.0306056553014631	-0.13345094192214	0.576442104919105	0.126804395663735	0.591141620695001	5.34637286973078	5.180609078194	5.18857598820274	5.7134833111334	5.36202322866492	5.07275114912249	5.0569142994587	5.56867597706705	5.4847215715432	4.15492229338076	5.16969789573425	4.72455625853003	4.79231102013495	4.91947199534435	5.59561996260934
ENSMUSG00000006058	Snf8	0.125135146367491	0.193964879604041	-0.030809112857737	0.750385632274474	0.188031729219251	0.063487110358946	0.098185180271007	0.320722130431219	5.58799896668073	5.49198968792347	5.58681024532837	5.69982422880929	5.70313906280389	5.64399151347148	5.52175037779912	5.75540858709495	5.69423019791662	5.62758350054037	5.49796699003851	5.43363812260432	5.62729645918678	5.60826209115518	5.99231646080755
ENSMUSG00000006095	Tbcb	0.0461577122740646	0.646230938165684	-0.0985851807624041	0.347007739392568	0.239052199604346	0.0295616983644193	-0.0177896803487787	0.864863762393362	5.65424030992343	5.52287759175614	5.60216620411552	5.70325114233824	5.60836509782726	5.59982189006272	5.3970830213057	5.60521552776938	5.73668228772821	5.38480857769883	5.58127440081938	5.5301702986962	5.73856215192549	5.68270195116064	6.06860445612379
ENSMUSG00000006127	Inpp5k	-0.0282396733813997	0.681955426708935	0.152480951156027	0.0409404450365505	-0.117953050694765	0.116287998434473	-0.0743201778146307	0.315945543558889	4.88118467342124	4.90799735405089	4.91803243514101	4.9234165620859	4.82298738340059	4.86568956706591	4.85282480175872	4.80240002298303	4.82888544041652	5.08941626917743	4.94981896875893	5.13422425740592	4.79550646226891	4.69882258941634	4.85250261540523
ENSMUSG00000006134	Crkl	-0.101490703018438	0.135561344779997	-0.0231710872270599	0.727921689635133	0.0657993132844474	0.329308116649251	-0.0731459565965098	0.28836296044913	5.95575666952571	5.98823398341751	5.97427592726543	5.92295666005949	5.92740428672808	5.76892356884724	5.93032645079	5.89047471437586	5.87613725248192	6.05608173859981	5.9056924253535	5.87360573969157	6.06480515497108	6.07083462913293	5.98086222246701
ENSMUSG00000006143	Upk3bl	0.0677440777373919	0.960042024633535	1.36789796257687	0.293699776012466	3.522673332785	0.00567473015052421	0.741718833782327	0.586199780456173	-4.04577107169721	-4.04577107169721	-3.60863264298384	-4.04577107169721	-2.923766101622	-4.04577107169721	-4.04577107169721	-2.84589772384032	-4.04577107169721	-3.14566873724705	-3.014426016908	-4.04577107169721	-3.03515982671009	-1.9476005156249	-0.45051194504775
ENSMUSG00000006154	Eps8l1	0.366595385906524	0.73993315698733	0.334396737394383	0.770147471387969	2.50996936309103	0.0206643775228853	0.60252931861215	0.601676897373076	-3.48159353939375	-4.04577107169721	-4.04577107169721	-4.04577107169721	-2.30032514474856	-4.04577107169721	-3.39405025992105	-4.04577107169721	-4.04577107169721	-4.04577107169721	-3.43983638191388	-4.04577107169721	-3.03515982671009	-2.83621515983836	-2.35996981585449
ENSMUSG00000006169	Clint1	-0.0208320782783531	0.682639529271595	-0.122162875944257	0.0287846352521237	-0.272766664065078	7.20760301050686e-05	-0.0327530920704762	0.530198388815289	7.36315939446922	7.32230523785465	7.33391767634048	7.32187930341051	7.31951666147303	7.3151108005059	7.34119077974776	7.27343645672047	7.30504516074257	7.22584596469962	7.24324133511348	7.18107558003299	7.11011177361147	7.10225041415264	6.98896440888406
ENSMUSG00000006179	Prss16	0.20443526685131	0.75067478369926	-0.295818533958289	0.668535566699949	1.7129449494447	0.0072807873951399	0.326655267668884	0.626356184520536	-1.39868962229307	-2.10521171967596	-2.10792598003482	-1.28354877569858	-2.923766101622	-1.19269400111321	-1.29937020170515	-1.75546903049299	-1.92141848823797	-2.59560411348072	-2.68630981331858	-0.735608320010738	-0.382450112602557	-0.696879979321077	-0.0998135361205096
ENSMUSG00000006191	Cdkal1	-0.0299584859542241	0.74931734236098	-0.468181211149542	0.000299027709549574	-0.390619618528402	0.00144601512194625	0.00851288390966509	0.931832920391186	4.40683006900743	4.38045504392565	4.36833676734813	4.28453790117534	4.41199856289316	4.38448594121479	4.43764412672336	4.39178325972135	4.34220893716406	4.03772892484354	3.93188044191841	3.73011631030471	3.82077272411392	3.93740246072256	4.22916025847706
ENSMUSG00000006204	Cdcp3	0.481699171774177	0.654085070577358	-0.19613183996812	0.865971167979589	0.351011151764083	0.757256497192991	0.829443467439034	0.453377812898321	-2.76147425242461	-2.77119795808292	-1.86334514737689	-2.44096211808755	-2.30032514474856	-1.44689712393541	-2.09896353486778	-1.14158080900855	-2.16290929330053	-4.04577107169721	-1.18509152525561	-0.839015267268487	-1.32741931642917	-1.56180691984246	-3.40950834325124
ENSMUSG00000006205	Htra1	-0.56781407418448	0.0845844498848054	0.0547934287507651	0.856288899235497	0.601589783403999	0.0450925524986134	-0.347891033004775	0.311905627514089	0.621312790625934	0.164022059402019	0.960734503575604	0.125191967497343	0.386427826415432	-0.215011655162679	0.920713470458352	-0.175845604600507	-0.0051994809611541	0.731335597383905	0.92111800379306	0.241377674342259	1.22274895838963	1.33594821759475	1.05259179688344
ENSMUSG00000006215	Zbtb17	0.0634531587043003	0.508456390531915	-0.16976115201036	0.109738528914793	0.0177811057180586	0.859421558643649	0.0441186204004085	0.665525386336706	4.36686862542607	4.31966805095677	4.29463753404266	4.31023515972661	4.40958279689507	4.45591556719845	4.21669010783027	4.40788667774131	4.49840588920899	4.20090457159508	4.30146009380947	3.91627892194768	4.40994149972694	4.24313093517487	4.35988743095716
ENSMUSG00000006218	Fam131c	0.203383581163201	0.617953517818728	0.435019098189307	0.292345758451823	0.417028923712196	0.324587118018269	-0.679685880700213	0.17885173934378	-1.01399382042095	-1.52700748486389	-1.38841854901468	-1.01977817812361	-1.53329902996178	-0.976642901683287	-2.09896353486778	-1.75546903049299	-1.92141848823797	-1.51867797408063	-0.74222465526745	-0.307102587774493	-0.857035257549078	-1.12675105181161	-0.914812880238976
ENSMUSG00000006219	Fblim1	-0.111056423401484	0.0406093311827307	-0.156852276495766	0.00683780156794698	-0.395615061404197	9.25063686165416e-07	-0.122638456483524	0.0282922544147011	7.49158419158232	7.5342160819058	7.51688152156997	7.42890146914243	7.40931083654153	7.37141052019015	7.41816073287564	7.38305536217562	7.37284275611875	7.41506528280108	7.3395650665362	7.31318322927944	7.16178873095752	7.06291355633523	7.12872538715048
ENSMUSG00000006235	Epor	-0.0382984140946747	0.939769422263739	-0.0436814982148233	0.934800531599643	0.310546669578651	0.550795692322359	0.379051461980676	0.470344064222533	-1.39868962229307	-1.20779158582224	-1.23500406884995	-1.51879393615867	-1.14452607900694	-1.19269400111321	-0.971345664163189	-0.911029310848641	-0.976728449392635	-1.22541062775324	-1.29267805415373	-1.50911628031096	0.222196251225632	-1.12675105181161	-2.13063730471168
ENSMUSG00000006241	Ccdc159	0.246886593047587	0.203623472119094	0.348834593987845	0.0892737041932059	0.57861303359668	0.00777031723734958	0.104165987482021	0.625060647699464	1.3353832184057	1.30258962498959	1.28638890325675	1.35242034105854	1.52321711179225	1.78784219796204	1.49906289909832	1.44943259383618	1.2508640849417	1.68138431177845	1.50675584061823	1.77621620313607	2.16491092533174	1.54686289310594	1.84178452048597
ENSMUSG00000006262	Mob1b	0.14708942084588	0.556658057387376	0.0459257228185974	0.855925503196673	-0.339527685361592	0.199851926189878	0.162772623086215	0.524164987338674	6.7655851545228	6.96191831002483	6.88349948524943	7.02120133810524	7.07582724752311	6.96078419053397	6.93980366614255	7.10915566196471	7.05387671005248	6.95013484474006	6.90686477465418	6.88963658221505	6.76815240222318	7.27506907311749	5.57849643145829
ENSMUSG00000006273	Atp6v1b2	-0.140011742010485	0.0704237848414746	-0.137222126100429	0.0784897212723499	-0.238184458104823	0.00515005621561683	-0.0398872711861387	0.593643053405834	7.86985871151518	7.92836293841193	7.87735601536655	7.80047272262302	7.74635212330285	7.70655543123456	7.95762124126427	7.81609280100447	7.77833154402905	7.81414838267822	7.81044814476741	7.63024515683788	7.63268589130898	7.52306339138676	7.80075531696581
ENSMUSG00000006276	Eps15l1	0.0413051447135171	0.619988490604097	-0.0584109190571054	0.495414178266245	-0.154302434011609	0.0877475877425802	0.0014650490853132	0.986407893737608	5.78583921717951	5.8460430426065	5.79879739099022	5.81780921099878	5.82597970979773	5.90786734656415	5.83042563538685	5.79676295815956	5.8054724528254	5.8173264976418	5.5717195615571	5.87360573969157	5.83333231598852	5.53472682553295	5.58456326508431
ENSMUSG00000006281	Tep1	-0.0868597580565842	0.206255502842399	0.0585193288081838	0.39192844388394	0.117825622092647	0.0959257406324521	-0.000977677804269383	0.988624982965507	6.17871763603186	6.14594717585422	6.25532431859937	6.11744138997966	6.14850552591054	6.06232682728183	6.24507930294152	6.15977647487093	6.17398094479778	6.33257534659656	6.24261398528436	6.1742278299093	6.3989998527246	6.19027410136659	6.34005437117144
ENSMUSG00000006288	Ttc5	0.0348369031221303	0.628655871660956	0.128118158302476	0.0937372514567367	0.335678175161633	0.000242303482835535	-0.0127863274690734	0.865493461429751	5.2929952463704	5.15763782244787	5.1438063143619	5.22304927309584	5.17555839830801	5.28463573201405	5.20084013923412	5.1977396993851	5.14813088361039	5.22709061229884	5.36378065067194	5.39712851583087	5.49694582096166	5.46634727214098	5.62633142982499
ENSMUSG00000006289	Osgep	-0.0360049079844664	0.760879285870737	-0.256160673932584	0.0552409841571952	0.098316456004957	0.424183914369528	-0.0493728542510645	0.69562895931768	4.46287614021627	4.657602243184	4.56792067329396	4.46494166455999	4.61435637567016	4.52545139042952	4.38370542377156	4.6595143560858	4.50875733044872	4.23545892385017	4.58784555240413	4.06690891595805	4.61194581929746	4.48249688476137	4.87412754143163
ENSMUSG00000006299	Aamp	0.0943475111329555	0.228705065213379	-0.0949442746196771	0.234069820231801	0.0766109219190296	0.331590243680913	0.108037337387131	0.178854007944515	7.15042894191645	7.29335445959271	7.21971459574502	7.16710635163778	7.42225070201422	7.36915087470319	7.20751984665194	7.40962296564669	7.37390486605668	7.09553526392773	7.21835052453422	7.06234108613187	7.33126757004856	7.22842361169146	7.33051850972283
ENSMUSG00000006301	Tmbim1	-0.14422386157235	0.152852456100441	-0.015513515881608	0.874663638889111	0.383484997385921	0.00103595970868876	-0.147819876144482	0.15228183644803	6.73569444777725	6.88812906183185	6.87166828617907	6.85783821464538	6.63926202372393	6.55946637420941	6.67569224138335	6.66140443586132	6.71813028247839	6.87057294697556	6.81185215868618	6.7634833316086	7.07273812893352	7.10475181953738	7.46923018300875
ENSMUSG00000006304	Arpc2	0.0411154941509295	0.574822214758371	-0.00665110224846899	0.928126677647325	-0.176789177432026	0.0281370578488272	0.0144095985703174	0.846093096560074	8.91263533162446	8.85304901662556	8.87717025476558	8.91012759645711	8.9075427172363	8.94757885214719	8.91094818743929	8.91641039355839	8.85785483048366	8.85987013379143	8.89180177922416	8.87127810681366	8.80082677314642	8.84489355685063	8.46912032156328
ENSMUSG00000006307	Kmt2b	-0.0273372314975564	0.72607050521674	0.0679763238590407	0.392234218475973	0.0032604006615724	0.967059873781699	-0.0202782950041804	0.79874896389108	7.10772654647861	7.2168018716898	7.17783845247967	7.12322231003639	7.1145349221388	7.18171145740348	7.13058100251918	7.13639215125177	7.17581392854471	7.16229346059789	7.19924135800817	7.35478312731313	7.26883722638656	6.95660921214227	7.27782605655247
ENSMUSG00000006310	Zbtb32	-0.0716339298214955	0.765162071261129	-0.0780390334039955	0.757108564833348	0.459725549629864	0.0647504933230318	-0.120555984054265	0.650192388457353	0.448292230624548	0.899308288913017	0.539465028205478	0.485101388681839	0.128886177006403	0.924567957831289	0.597145392081805	0.48106869778399	0.402631594505032	0.455983892161079	0.768889728044006	0.38597229346703	1.20363276740572	0.855270360856644	1.09853839341061
ENSMUSG00000006311	Etv2	-0.0136764187832528	0.988938033915385	0.317602178211002	0.747884291795049	3.29850764042699	0.00099169032765182	0.545077784030057	0.582417232794584	-4.04577107169721	-4.04577107169721	-4.04577107169721	-4.04577107169721	-4.04577107169721	-4.04577107169721	-4.04577107169721	-4.04577107169721	-4.04577107169721	-4.04577107169721	-4.04577107169721	-4.04577107169721	-1.56901600873936	-2.47579564690954	-3.40950834325124
ENSMUSG00000006313	Upk1a	-0.102615221589393	0.826494903912582	0.285903982710937	0.542854837231217	1.20991274013154	0.0105817234686299	0.080460010987244	0.873114199860279	-0.64374650106992	-0.658709839129485	-1.16401028336097	-1.43604287242657	-0.371658049678766	-0.788772174146745	-0.224679031616899	-1.75546903049299	-0.410684070744214	-0.710190246270822	-0.903444686917308	-0.0373809234854677	0.400662047930888	-0.22542422766293	0.588519876158339
ENSMUSG00000006315	Tmem147	-0.103657517525048	0.461830085911779	-0.367377239030143	0.020463127677759	0.136405830068543	0.340001426705173	-0.174901668390755	0.238645984971528	5.91753896858094	5.96791043245905	6.00107153198293	6.05175226913326	5.79484844388595	5.71753084584291	5.75945548325967	5.80286512816434	5.80442244726572	5.66011875597172	5.62719963081415	5.48405104575435	5.82162504791078	5.919923173386	6.55458685688145
ENSMUSG00000006333	Rps9	0.0905600317016457	0.343911616765139	-0.17546734638603	0.0817090704673918	0.0292869116301233	0.7595440391888	0.0556534335985681	0.563644315214245	9.60181856712716	9.60149336748012	9.63070544162664	9.67759967902109	9.71263197593123	9.71750857165065	9.52667752675138	9.74434535834971	9.73411212379312	9.23811911461835	9.62346231248286	9.45370205856632	9.49764716816069	9.57370537581873	9.85161581791875
ENSMUSG00000006335	Tfpt	0.0854356120516915	0.470396058598801	0.0298507598161502	0.807388729835784	0.349681379780702	0.0089906176730654	-0.0169962773556946	0.89370808993516	4.08593111102697	4.04712967540589	4.11003226409746	4.114791890575	4.09470944097159	4.28164195653599	3.80321780561426	4.16738403723232	4.25573845641518	3.88478082062963	4.24727160811582	4.26068994548124	4.35468927067546	4.4034287264143	4.53718122378781
ENSMUSG00000006342	Susd2	0.393593758099215	0.494298512917857	0.773142484298869	0.190411245317098	0.317530730739279	0.602950859453688	0.785570336089981	0.190376208839043	-2.50268234039068	-0.795471390789187	-2.10792598003482	-1.14564364624706	-1.39174444802502	-2.00568557322787	-1.72462603929263	-0.808242882966605	-0.976728449392635	-0.591426558787679	-1.29267805415373	-1.89836661633198	-1.44316627574395	-1.9476005156249	-1.463533489737
ENSMUSG00000006345	Ggt1	-0.536035608434326	0.197040579945607	-0.403237466901279	0.338610430054874	0.0673929959487217	0.865047317658366	-0.465832857723928	0.302270583834067	-0.297078697500024	-0.261953003526177	-0.228669859972209	-1.35778191681443	-0.749505616476335	-0.0652594335121578	-0.478982873918942	-0.808242882966605	-0.865594985878622	-1.41415684340288	-0.0334732698187408	-0.234799449543134	-0.0717846309418461	-0.294059754179321	-0.264532657226619
ENSMUSG00000006356	Crip2	-0.0632565622701344	0.558477725040243	-0.0211985668518055	0.84541512853939	0.10978152129685	0.319353784693204	-0.125991606583463	0.262573700428313	6.84299932706431	6.97281631231077	6.98485248621591	6.88726160110595	6.82294204066701	6.89947344654998	6.75218519470049	6.83421582249282	6.84149953285574	6.70348657130773	7.11162174493617	6.93491173497038	6.96156117966763	6.84981911432349	7.31600619013598
ENSMUSG00000006360	Crip1	0.640717035145296	0.0385882581110622	0.708947935492439	0.0271214521798521	1.23158799705997	0.000449372684939136	0.510235257303163	0.120435196869968	2.58506529442485	2.17923686720785	2.49367016350858	3.12324022920408	3.05104811164812	2.99996070901072	2.69086872062687	2.92612562033432	3.21044082246539	2.51060198006296	3.6121284482242	3.42441947201438	3.26525865456485	3.49405213537253	4.19520088354888
ENSMUSG00000006362	Cbfa2t3	0.83103153976423	0.532442797268707	1.78455296085509	0.165930953542389	1.1105040005619	0.407098198433132	-0.0178430712769497	0.989981746691652	-4.04577107169721	-4.04577107169721	-3.60863264298384	-2.28797383271889	-4.04577107169721	-4.04577107169721	-4.04577107169721	-4.04577107169721	-4.04577107169721	-3.14566873724705	-4.04577107169721	-1.34789045551701	-3.45372574282392	-2.83621515983836	-4.04577107169721
ENSMUSG00000006373	Pgrmc1	0.063049225053712	0.657161117256237	0.363913048554037	0.0191818928438937	0.131223867915672	0.365369367795726	0.0494158946631735	0.732019341880874	8.70784612986273	8.71235250300762	8.72839852373489	8.82290004856292	8.74219420806696	8.76978108085258	8.78260482199972	8.75870957016483	8.75562789303304	9.17446229262619	9.04958218770194	9.0107178656076	9.07406164418341	9.14939722338501	8.32451903186257
ENSMUSG00000006378	Gcat	0.861328641167981	0.00869309035430559	-0.14614228853989	0.680570964483194	0.412504740507861	0.216955230794985	0.471962355202997	0.166791785720911	0.353322297878677	0.578010184878629	0.622133348280098	1.63675586103274	1.08837917175205	1.25872721143907	0.723359827192083	1.27311879299826	0.980351493729763	0.483303852645941	0.598683199286566	-0.0373809234854677	0.259699305752972	0.976771854335051	1.60764679967768
ENSMUSG00000006386	Tek	0.553064275888938	0.653130497273675	1.50463997434927	0.218368283033665	0.806941918462922	0.52213944304723	0.299726540395906	0.821120478976544	-3.48159353939375	-3.48692477034509	-4.04577107169721	-4.04577107169721	-2.57862800306916	-3.21537395364546	-4.04577107169721	-4.04577107169721	-2.81678031157802	-2.84457790845967	-2.19384321099619	-4.04577107169721	-4.04577107169721	-2.47579564690954	-3.40950834325124
ENSMUSG00000006390	Elovl1	-0.173801963797817	0.0588985479079177	-0.187551603778649	0.0472669826298581	-0.198411782614002	0.0381064362494637	-0.0956524481598784	0.292869442398873	5.87899172971524	6.01404185668806	5.91607513619908	5.88070328394607	5.69621822613241	5.69671209378296	5.95465918350616	5.78345237452162	5.7757795152599	5.86224284861127	5.76269611397889	5.59731646764071	5.72605656104407	5.60473190852561	5.873463595919
ENSMUSG00000006392	Med8	-0.15694604180778	0.0917872213200486	-0.0781498713238742	0.394142357886911	0.0704622914654633	0.438984361633372	-0.226057711468802	0.027130259362213	5.20846750563416	5.03946763921412	5.14991453697298	5.07836103690143	4.84818165141669	4.97347298231397	5.01587627592003	4.79016580266785	4.90726967800301	4.96895862408968	5.09695787907499	5.11533059861497	5.19450724099837	5.05671308861638	5.34709230386713
ENSMUSG00000006395	Hyi	0.327875773343554	0.0512160542530686	-0.0409066880562401	0.813056327304175	0.23766873259716	0.173285581518456	0.0286760477493448	0.872964541956473	2.82222094363633	2.85234880471299	2.72635676656461	3.23479222778824	3.00057701847173	3.07850646522359	2.75877236323916	2.77705300654984	2.9391231373085	2.30395594619345	3.00445905119217	3.10033737124376	2.93520726178195	2.98714274894159	3.16799565887375
ENSMUSG00000006398	Cdc20	-0.00304168584391995	0.970465991998896	-0.0808731681371846	0.340766122924734	-1.01646850391015	4.38462886594016e-09	-0.0112337746313136	0.894003240112347	6.34632680104549	6.43480493544249	6.46722430529182	6.31516456074357	6.38820920292135	6.53987493557579	6.27566185778819	6.47143885710231	6.47651259035524	6.26727756079781	6.30622282518614	6.44781029745242	5.28254161454165	5.37811617929387	5.54673812532501
ENSMUSG00000006403	Adamts4	-0.126800183719238	0.714688180094287	1.06765967991884	0.002880286838492	0.300840606221358	0.395436269146682	0.0132812785625466	0.971735365452545	0.537394724345429	0.270637520110159	0.539465028205478	-0.0483520895064204	0.6048840071373	0.582671849918874	0.264885497168788	0.930779684801249	0.213079392738313	1.03810337682752	1.5848294222441	2.07536877112223	1.14471574598924	0.756919491372183	0.3047555059418
ENSMUSG00000006411	Nectin4	0.266293520190606	0.67538243181481	0.458133228732326	0.482336112527831	1.49367426544344	0.0193149943329459	0.151911572857514	0.824693222452902	-1.63790190512942	-2.77119795808292	-1.30967302978412	-2.02346289929757	-1.86642654798281	-1.11702452400406	-2.33024493748894	-1.2723279592493	-1.71461372931225	-0.908958702418533	-2.19384321099619	-1.50911628031096	-0.218771260672538	-0.15990624888479	-1.335824171987
ENSMUSG00000006412	Pfdn2	0.103786568204137	0.594642659062751	-0.287256319795772	0.165645501147229	0.0893595910154836	0.652305331001598	-0.00248069488723957	0.990107150620444	6.43354514037544	6.31638345475212	6.26941983496539	6.70754073473477	6.30811597289008	6.28917572619844	6.08234989617494	6.43457800974387	6.50134795246777	5.68091676596114	6.34880144622258	6.15248821667777	6.01427297635839	6.38463331463317	6.8907841246056
ENSMUSG00000006418	Rnf114	-0.0849384693230331	0.345542027980656	0.0802746095753433	0.376630147264565	0.320140396897025	0.00214010281020492	0.0422045867413212	0.64501451542241	5.60269762404524	5.70818843252841	5.715937466638	5.67909002460356	5.61885976165027	5.47852605186366	5.76221530035796	5.67230106043648	5.72007379741721	5.75494282855599	5.78188321420056	5.73195228708801	5.90904313224223	5.84410348903899	6.23082952278738
ENSMUSG00000006423	C330007P06Rik	0.00205912343547787	0.980739112855836	-0.153214388453063	0.0922560979898321	-0.228383132170094	0.0174417821521442	0.0183800131932141	0.832815472107774	7.11829558981329	7.09543498642019	6.99893993320396	7.13870238554079	7.05279093745618	7.01985718189538	7.08978391655206	7.0847379858477	7.08879477215461	6.96928268130385	6.91784189176666	6.8558872836284	6.92774059898044	7.01982565047544	6.58112645972214
ENSMUSG00000006435	Neurl1a	-0.0188145816380524	0.943365902673161	0.13719998237892	0.613372338774854	-0.241111420726486	0.414374730861069	-0.00393198993948707	0.9890914939874	0.799998614376471	1.25143318622429	0.827712150954941	1.48574958817887	0.535676679499958	0.582671849918874	0.692826226680066	0.98902913744279	1.17489931509033	1.24379516952156	0.896836109975129	1.06763530084218	0.702502071463068	0.976771854335051	0.488533526957686
ENSMUSG00000006442	Srm	-0.0927035535242995	0.289120637747038	-0.279160917235949	0.00568555421803282	0.128384526131724	0.152539308980258	-0.0521850701914328	0.55809728550399	5.76983949619958	5.9168389544667	5.95696135382799	5.80084822321845	5.8241669369646	5.75136446055835	5.77593574570432	5.83398828764176	5.8870895315767	5.61837139126715	5.60582482125352	5.58613232068061	5.99146550734062	5.80669506316436	6.22566274350719
ENSMUSG00000006445	Epha2	-0.12576968356915	0.0432840431586622	-0.00371184516381096	0.949436296652394	0.554637265965149	4.38091099203452e-08	-0.125568771469409	0.0470370479070846	7.85819592405842	7.96123630772418	7.9862155564853	7.83016309201704	7.80313168425093	7.796900461013	7.71616619145861	7.84200476627189	7.87627112579287	7.96166783523135	7.94364449526665	7.88876255080202	8.46747383931438	8.43924032818039	8.564160066817
ENSMUSG00000006456	Rbm14	-0.106877063414748	0.348294172322145	-0.370956553528423	0.00530952867620874	0.0559567819993569	0.624479337041722	-0.0533816589970986	0.645856114894851	5.79791148329924	5.98040072915698	5.97181510301201	5.87311662706632	5.7929961035531	5.76392845020824	5.79941305501524	5.80691894942081	5.99319058316587	5.4794276907	5.69741693329416	5.46110688719577	5.75834832305125	5.8698220059989	6.2945168021012
ENSMUSG00000006457	Actn3	-0.993594234817893	0.0625454868676684	-0.530181155235464	0.285309063139537	-0.0611175583417266	0.895969723174305	-0.472298217270771	0.359625942300166	-0.854326199748464	-0.166101424522663	-1.09634680027537	-1.01977817812361	-1.53329902996178	-2.30829012085724	-1.07262055129169	-1.14158080900855	-1.37309269326275	-1.88717764880014	-0.991356210039246	-0.54868241742908	-0.939634841271662	-1.25771399972866	-0.264532657226619
ENSMUSG00000006462	A530013C23Rik	0.276528248163662	0.529023773591861	-0.846894979069887	0.135334117520051	-0.646892721007864	0.2339890146093	0.136284558621893	0.77880719264614	-0.64374650106992	-0.725470667353681	-1.23500406884995	-0.559343266693612	-0.586315158107659	-0.788772174146745	-0.704261228534452	-0.457667184528656	-1.22852992392777	-1.41415684340288	-0.903444686917308	-2.79959403223782	-1.02725229964248	-1.00669339227769	-2.35996981585449
ENSMUSG00000006463	Zdhhc24	0.0698792018249206	0.466112535480438	0.362033642088304	0.00142566031807102	0.74053270912619	5.65696101540348e-07	0.100653094796169	0.318659094007242	4.98118461074769	5.1680201737596	5.11733127766849	5.24045099366598	5.15839517315148	5.07678505410596	5.22237829999641	5.10530339519096	5.24263762257356	5.40459266510206	5.63731148901099	5.29855323511205	5.72773024962225	5.78606302506637	5.97625494187266
ENSMUSG00000006464	Bbs1	-0.214973600031687	0.102999416153531	-0.307181398089331	0.0345711011351166	-0.137707863081981	0.311369780017366	-0.229009001322024	0.114809801806787	2.92487019506727	2.99912719394492	2.87703929533757	2.67011255551101	2.58703680046383	2.85716654538653	2.80946166792388	2.70936474335947	2.56555076388452	2.44263678506991	2.8422659741196	2.61479202072058	2.91771777870305	2.5901259036069	2.82954810623896
ENSMUSG00000006471	Ndor1	-0.0565679037096891	0.709104137622414	-0.0785426346652058	0.622812932849002	0.483383899750097	0.00457630803318851	-0.101139695372571	0.544818394140945	3.0103598574276	3.33840698573945	3.22331545713386	3.42390511794338	2.93489907573347	2.96556519394328	3.1444922419187	3.05442320670663	3.07070835989045	3.25997151291942	2.95827331898742	3.10033737124376	3.65826637545264	3.43696448149188	3.89998772888948
ENSMUSG00000006476	Nsmf	0.0698135996096187	0.358215265937742	0.156171339108278	0.0542692802901534	0.234311237990512	0.00669839151842115	0.0590333293389165	0.455698726071861	5.1460879415477	5.27861601086082	5.20375506395908	5.14203465076014	5.30597434762683	5.40020885242365	5.19540497979637	5.33600902821267	5.27786485728827	5.38118213970358	5.38138926178405	5.32719829351941	5.49104510247488	5.37949408054154	5.45257898977031
ENSMUSG00000006494	Pdk1	-0.202915854621388	0.0975236688978703	-0.51362002848846	0.000916883641953324	-0.352819924631311	0.0124382889102235	-0.275570654475899	0.0445999359867756	3.68566071477928	4.12261518044779	4.02902538623023	3.64908840955792	3.73831295255993	3.86751876763519	3.5023523104431	3.82364700675959	3.7228153852651	3.44850899241245	3.31048648309142	3.58784388379465	3.6722403026053	3.5732529827684	3.54509256881417
ENSMUSG00000006498	Ptbp1	-0.0569358133129221	0.2800581267888	-0.186661858097128	0.00235541467816486	-0.498849040929565	5.90828557284712e-08	-0.0220639975573551	0.675137640836472	9.33325491029134	9.33622418913984	9.43092179054041	9.30966820417714	9.31830176790972	9.30516757418379	9.33747497144304	9.34943584402008	9.3504940071922	9.21964525076976	9.23715340969331	9.08101060585015	8.84631374495442	8.83010494057964	8.92978841963316
ENSMUSG00000006517	Mvd	-0.0374410586140446	0.710806629980168	-0.645204317860196	2.94474229155022e-05	-1.05046540997545	2.32145474522533e-07	0.0409190030699023	0.701338529843415	4.28775021826475	4.46147095020492	4.43987852235756	4.24118903066551	4.39500263118952	4.46517779356549	4.27968257144011	4.51336338764687	4.5418955914359	3.56816296402796	3.86461200474463	3.88416933013419	3.31063431523189	3.23256746762935	3.49872732801022
ENSMUSG00000006519	Cyba	0.0598378192168481	0.657915731818662	-0.120127712163357	0.396807808271512	-0.630426591366622	0.000593767411732974	0.174045291393045	0.22294564385256	5.14017325935332	5.33088897969676	5.1551296511681	5.20301640510548	5.31503815914083	5.29246197581061	5.20760541978482	5.52750666139696	5.41763784346223	4.79044795491232	5.34371062080271	5.16294538566447	4.39105424092668	4.41422489498764	4.91963173620621
ENSMUSG00000006526	Stimate	-0.0651729029172095	0.561396666046984	-0.25073744836063	0.0488845134405117	-0.0698692270917727	0.555358406962926	-0.230604544831698	0.0757941700877303	3.8940206816685	4.01936593641872	4.01570796959734	3.80607267034742	3.79494091106678	4.120986097132	3.64873163981533	3.64948513612735	3.96383165010476	3.73087241098894	3.74388653082409	3.70735735189416	3.77617970810433	3.84067698938483	4.11084119272698
ENSMUSG00000006527	Sfmbt1	0.0382950780130118	0.631316186768811	-0.0158279081480872	0.847581319416452	-0.138770293923132	0.113276297183489	-0.00789783507176001	0.92531015512372	4.87976552152622	4.851860489737	4.81746105683185	5.03187437547985	4.82842331710363	4.77921509581432	4.80187509833434	4.94533081723344	4.77415863919497	4.8894996964927	4.78760300899851	4.81035706309729	4.64243384368836	4.79901690573124	4.698786036074
ENSMUSG00000006538	Ihh	-0.74327161817745	0.0962486969187838	-0.901152085337038	0.0633498382475901	-1.09359987152013	0.0362757788283571	-0.817790791049445	0.0991440920793097	-0.854326199748464	0.432494307883118	-0.192891804234997	-0.559343266693612	-1.39174444802502	-0.911263005709329	-0.876716165922358	-0.712295064749444	-1.37309269326275	-1.41415684340288	-0.597223554000533	-1.07113156587882	-0.502890546915222	-1.25771399972866	-1.93280898108075
ENSMUSG00000006542	Prkag3	-0.128702470493535	0.855078326268262	0.607058883794324	0.362699075065858	0.353978582017661	0.611223972550643	-0.473648432238258	0.546604586721712	-1.77423934561998	-1.6513072341923	-1.38841854901468	-1.80001673982879	-2.57862800306916	-0.848717982344268	-2.60581665220983	-2.20002409143717	-1.09714260887854	-0.981804677394911	-2.19384321099619	0.33936594857903	-1.70690224662611	-1.40176311609115	-0.74290209886551
ENSMUSG00000006567	Atp7b	-0.199877364426651	0.0598569476149093	0.224917855667461	0.0350556457721384	-0.501333275597863	0.000313854672033331	-0.169398408137732	0.129316482986931	4.11033907355319	4.3175970391957	4.15411029951722	3.98940743902796	4.0143156556935	3.97948634734985	3.96527969592449	3.98619860110322	4.12390499296077	4.31173641234845	4.48978743704388	4.4671584980228	3.81763281773767	3.39942340918053	3.81309320567943
ENSMUSG00000006574	Slc4a1	-0.838890978899034	0.259195939440067	1.07682805340423	0.0949703660762587	0.557142792741511	0.40316924758111	-0.0604292816012735	0.932292541475286	-1.92481850495362	-3.48692477034509	-2.40260888198435	-3.03086069532854	-3.37833651279118	-3.21537395364546	-2.94675739257322	-2.48711523565975	-2.81678031157802	-2.38333955257511	-1.82737693777856	-1.07113156587882	-2.02988332918084	-2.47579564690954	-2.35996981585449
ENSMUSG00000006575	Rundc3a	0.389047297533353	0.0702100418332596	1.08871142689452	3.75978736624218e-05	1.3671547499767	2.17919077205309e-06	0.366723211798029	0.113522785320976	1.60643056973847	2.21528049236415	2.14098668005376	2.12643950399808	2.48975946818229	2.60680675715408	2.14308800665267	2.5540292134414	2.41958180755158	2.88300985472863	3.34679222188455	3.03603474071977	3.363265902082	3.1892258318126	3.49872732801022
ENSMUSG00000006576	Slc4a3	0.135772150452917	0.247664939737193	0.0625581972342943	0.609312878814648	0.908388455170023	3.45413906936442e-07	0.0889438574821853	0.482572479045667	2.93583757350095	3.1649608549505	3.09893534186008	3.24423318103578	3.11175101743818	3.22746052746164	3.06327427968006	3.20332551356314	3.21676877375347	3.22398313451003	3.19574281394351	2.91412432509249	3.91780311476729	3.86054784315239	4.1330881051178
ENSMUSG00000006585	Cdt1	-0.190010112797602	0.0452041080564729	-0.307778933225208	0.00339930519578747	-0.0973696174131087	0.288779801462377	-0.18783705786283	0.0531731960482766	6.22918272758563	6.45896399574371	6.41854151524569	6.21148860779582	6.15501002323913	6.17056488434474	6.12585697538049	6.19113141258823	6.23292380245581	6.12437634223239	6.06808393171794	5.98471597372594	6.19210215919678	6.11203269894296	6.50799874017456
ENSMUSG00000006586	Runx1t1	0.703386611865408	0.289805938436934	0.981894927886747	0.152827117971565	0.201632041539022	0.779029907020335	0.883896478711661	0.206088764896476	-3.07706190738603	-2.29497006142535	-2.57610338317658	-2.28797383271889	-1.86642654798281	-2.14906845464154	-1.72462603929263	-2.20002409143717	-2.16290929330053	-1.13955626797388	-1.99900522944496	-2.79959403223782	-1.85937323970986	-2.18765924300726	-3.40950834325124
ENSMUSG00000006587	Snai3	-0.202331522289549	0.411997352503391	-0.507205658812007	0.0760119093641227	-0.101990352315107	0.692532724710138	-0.481064889212762	0.103893336096484	1.04252155178718	1.0264745785064	1.38438122716647	1.23105169263865	0.764637315048628	0.832138963446717	0.811264794941111	0.113174660957102	1.17489931509033	0.455983892161079	1.05880574147075	0.517385912926224	1.29677716963405	1.00561309224484	0.879173032863334
ENSMUSG00000006589	Aprt	-0.00691989638375734	0.942483885161207	-0.189801240287116	0.0663735813981856	0.00168853739414576	0.986160237562509	-0.0301816443010114	0.758516694280023	6.93913031160341	7.02578755496859	7.05743885886733	7.05623946772439	6.98098248232299	6.96432684194244	6.90234768480908	7.02899801819848	7.00581219535742	6.64117521057794	6.99314441522108	6.82978349247229	6.8743421521953	6.90491984251025	7.2497860098154
ENSMUSG00000006599	Gtf2h1	0.0676151307560833	0.359284118033745	0.162818196712998	0.0387486828051605	0.0955011818294098	0.207289812857436	0.0649729175059974	0.38761547421486	7.00927484072355	6.88008221896509	6.88035397359367	7.01822360943655	6.93132507039709	7.01460964807904	7.01191874319529	6.98002172400908	6.96880004999565	7.09608841178579	7.07691997834298	7.08149440816351	7.13176388887564	7.10141564764138	6.82098231583137
ENSMUSG00000006611	Hfe	-0.0346084387107608	0.834974788804982	0.449293179876677	0.0126613066810491	0.454169674038284	0.0129252942107856	-0.105772620911392	0.56960627756322	1.36813977231214	1.56251080499616	1.60368198729166	1.56824775091615	1.52321711179225	1.36810558972314	1.27004099174492	1.2494837169268	1.74690723693319	1.86914229663395	2.00398078827087	2.0466453550804	1.92923164965848	2.0952368105819	1.89482876273251
ENSMUSG00000006638	Abhd1	-0.172270564107342	0.186278315021351	0.0900974700616137	0.483789424634723	0.127692166792121	0.329637961415308	0.0209716585256134	0.875212266528468	3.56015631503694	3.66595107315458	3.84119466804017	3.56117223110718	3.50024204319091	3.51295664334241	3.59608025850264	3.79536127349262	3.78375493595795	3.8192888377674	3.58958093766085	3.99355891294381	3.81763281773767	3.5732529827684	4.059494727519
ENSMUSG00000006641	Slc5a6	-0.308274055756405	0.00589497041786013	-0.0477406216462564	0.631297724706653	0.648404460742291	3.36002084025026e-06	-0.303644390039483	0.0094317813272706	4.92036452847588	5.11772714760278	5.06933738855129	4.86137449158701	4.66789480496798	4.6389326180882	4.78930253155504	4.69931281499887	4.70831963005278	5.0590972088725	4.99627182523478	4.89335812350459	5.61015858684122	5.54212829147409	5.89559245998051
ENSMUSG00000006642	Tcf23	0.0272801711468542	0.983544111687842	0.650582142012364	0.612397205713415	-0.00955171985119474	0.994495547320518	6.62717772739185e-05	0.999962315777247	-3.48159353939375	-3.48692477034509	-2.24775653389893	-3.62325912181823	-3.37833651279118	-1.87527346309071	-2.60581665220983	-4.04577107169721	-2.45311343711069	-2.19833730306119	-4.04577107169721	-0.639120051651769	-2.02988332918084	-2.83621515983836	-4.04577107169721
ENSMUSG00000006651	Aplp1	0.516597526278809	0.457532430208638	0.95095284396583	0.179345565945832	0.995204189175485	0.161458972005902	0.293825784119748	0.695897406158677	-2.50268234039068	-2.77119795808292	-2.10792598003482	-2.80635074431969	-2.06712477884218	-1.04512690461467	-2.60581665220983	-2.20002409143717	-1.92141848823797	-1.51867797408063	-1.53539639182455	-2.14109810206328	-1.12053695680496	-1.12675105181161	-2.63277677882994
ENSMUSG00000006673	Qrich1	0.0674938380750101	0.341867059769634	-0.0985916123895567	0.179736637539139	-0.176911611179304	0.0238115669199383	0.105921209035727	0.15159210746719	6.77668407143236	6.6970339000969	6.72010000365505	6.69926975008869	6.83918928654523	6.86314881245813	6.74986965854687	6.87485033432399	6.8888302123554	6.53012294358706	6.63551682921184	6.74348768166362	6.57805930648695	6.61849560989256	6.46808320253482
ENSMUSG00000006675	P4htm	0.0685434147295592	0.897047442016458	1.40989097507092	0.00751571004683889	1.55036312717887	0.00402805361101543	0.858013194090488	0.108307864147674	-2.28332792823357	-1.20779158582224	-1.98045876929561	-1.51879393615867	-2.57862800306916	-1.44689712393541	-1.29937020170515	-1.2723279592493	-0.762413437404495	-0.908958702418533	-0.597223554000533	-0.165947626425486	-0.567103959455784	-0.792943922115586	-0.0998135361205096
ENSMUSG00000006676	Usp19	0.0168092053953721	0.792003182874967	0.0399901475009905	0.536553592018047	0.077589509423615	0.238947357235521	-0.0194924412696276	0.764373389685254	7.61442027753133	7.72989241289223	7.66878627737585	7.64774266425777	7.65267944520308	7.76146976021711	7.61114294260416	7.67184954003789	7.67268049698747	7.64471308024173	7.81268066027799	7.67609178374153	7.7445859228619	7.65663635294718	7.84164577032687
ENSMUSG00000006678	Pola1	-0.00114687554212622	0.992664551297137	-0.337757237045371	0.0169873104179687	-0.980844107612079	1.67889857482632e-06	-0.00120771173084133	0.992458571321839	6.58142720928208	6.52012741285041	6.5791269501181	6.54325478636371	6.58141396516904	6.55621955420648	6.69604122034731	6.47908046453438	6.49745489109096	6.34751935349065	6.21771225471652	6.08611430621281	5.8239741140901	5.80669506316436	5.11810344028124
ENSMUSG00000006699	Cdc42	-0.0448399267482618	0.625958429867636	-0.121375499454644	0.202940681062621	-0.33099097104841	0.00251438261708105	-0.000993538059972821	0.991489267409404	8.05995299786451	8.05527699723149	8.0951426079528	8.10520822312211	7.98368498374388	7.98344658956019	8.16752598892874	8.00922358011665	8.02926104581295	8.07192541631849	7.90250458432955	7.86479551555153	7.76653090607317	7.96569141855294	7.49334654572582
ENSMUSG00000006705	Pknox1	0.0309316263886972	0.712600060522652	-0.0105369664554642	0.903652492755685	-0.0458097095401664	0.606063142528556	-0.00726614590219299	0.935433840343456	4.45717820761234	4.37249657572291	4.33195770981749	4.48100242523691	4.35035662027459	4.39421671217751	4.43303304072898	4.35626337600186	4.33350028077713	4.24347047927204	4.44234073251468	4.46444644828401	4.26992783807632	4.26715020597179	4.47322188791035
ENSMUSG00000006711	D130043K22Rik	0.228443097630932	0.680556437235667	0.401094701056053	0.481495637915196	-0.45270179815566	0.480131817109356	-0.225593551241597	0.719925857771848	-1.77423934561998	-1.52700748486389	-2.40260888198435	-2.44096211808755	-1.690268914649	-0.976642901683287	-2.09896353486778	-1.96069061468233	-2.45311343711069	-2.03438484284195	-1.08497428929884	-1.69065322942503	-1.85937323970986	-2.83621515983836	-2.35996981585449
ENSMUSG00000006715	Gmnn	-0.14150573969378	0.221101258764519	-0.279644328733219	0.0266544266384565	-0.284185838051928	0.0254585502722906	-0.16397273479071	0.17458962408495	6.02351086358996	5.79485529607753	5.74677881774686	5.89225921951836	5.61362197244554	5.60541761488317	5.70885411384895	5.72787826865833	5.62454861918003	5.55379672221969	5.55241791898237	5.61698780328441	5.46519270613907	5.35448823532591	5.87181083864692
ENSMUSG00000006717	Acot13	0.192210216137792	0.170566096812283	0.148849178056516	0.298080498350611	0.00123592248517479	0.993173916100814	0.170041110546421	0.24804584148684	4.51499895460812	4.66087324002208	4.49575922511343	4.83245639603619	4.84818165141669	4.57192041342375	4.67092878278923	4.78400956592243	4.71950357553695	4.41643069382056	4.83789228059564	4.91537044899388	4.34817567847595	4.44086705778081	4.87577764832543
ENSMUSG00000006720	Zfp184	0.0341403191846115	0.822074316185652	0.194602050642781	0.223255994507692	-0.290413768790974	0.106419325733509	0.0457252634505934	0.783862999615056	2.87445832695673	2.81172541942316	2.82126781920174	2.67011255551101	3.11768316077851	2.91238371333025	2.97086140964939	2.80163915688682	2.85237197605603	3.03844038885802	2.83589408162591	3.25271943710621	2.88208960203661	2.50178423204616	2.21986771934943
ENSMUSG00000006724	Cyp27b1	0.648537163538405	0.280268051311339	1.42109166015977	0.0218969044623351	1.99999097560098	0.00179802086967027	0.366264667782104	0.574927010383788	-2.76147425242461	-2.29497006142535	-1.56010972776621	-1.70005978643134	-1.26284635194454	-1.87527346309071	-1.4276807333925	-2.20002409143717	-2.16290929330053	-1.31669925177279	-0.129959464647504	-1.50911628031096	-0.857035257549078	-0.441978916519856	0.000399685414491008
ENSMUSG00000006728	Cdk4	-0.031921347026822	0.699743876050147	-0.116817106613654	0.175327308822317	-0.173144518837665	0.0528061871863573	0.0248025692445637	0.767729809910883	8.2710207936872	8.37228378214767	8.37297112597086	8.31508833451356	8.31715028586293	8.29061893440999	8.34951094712094	8.36055725943091	8.38281553923682	8.18088474782563	8.25613674023466	8.23250082908324	8.06167123208145	7.9972231557657	8.43636903329201
ENSMUSG00000006731	B4galnt1	-0.0396734929521267	0.529393562503971	0.00351245152428881	0.955812084810731	-0.390187636495575	1.58908099585534e-05	-0.0153519257237482	0.810747410262413	6.60480810386993	6.79518510870365	6.79967858889638	6.64089961832881	6.66430234409202	6.77868574828341	6.72839051874302	6.70821278689645	6.72091542174183	6.7604287470093	6.74923212076005	6.7014940725085	6.38103179840173	6.30710813308196	6.34303970642901
ENSMUSG00000006732	Mettl1	0.188989891907887	0.0416901389140278	-0.171973033372997	0.0791763757236743	0.143797413603155	0.126985449792249	0.1470756134285	0.124603106533749	4.42055911103202	4.32997874855408	4.51616879364597	4.6348757974801	4.60171401253885	4.60721072653367	4.48072969355941	4.54768326682219	4.70382166261169	4.33441752632519	4.06587190877695	4.37773969628654	4.57337226975888	4.52545067267083	4.60838421939594
ENSMUSG00000006736	Tspan31	0.091074919006525	0.293827355402131	0.284977648237673	0.00391278137565815	0.273466241443114	0.00534904084413166	0.172885957922428	0.0613039135757487	6.04329519143082	6.18566300524252	6.19245951173108	6.08846923792325	6.32167038374433	6.30215525328696	6.33556599797667	6.3165626638811	6.29030295184371	6.50618279011002	6.37155722162457	6.39609169295789	6.25031747075128	6.42522719724138	6.57402907328819
ENSMUSG00000006740	Kif5b	0.0602729008198395	0.664813827666407	-0.0117941247306401	0.933005267547953	-0.404963603099274	0.0107614302280244	0.0875246783164041	0.536775520553993	9.28756428985594	9.16530876824105	9.23454676632119	9.20975422878747	9.3293669716853	9.33352331085816	9.31470441000677	9.31337877476713	9.32206960394654	9.24841930331019	9.16995615915886	9.23355075835982	9.05760374022928	9.12290542460213	8.29722651287227
ENSMUSG00000006763	Saal1	-0.0801480964609604	0.292650144140076	-0.0622880369264402	0.422472926302057	0.0173100987817829	0.822138961289697	0.0627341017891743	0.424072690258537	5.0151907380658	5.03317102607042	4.98984170698698	4.99693031839078	4.91101609338332	4.87961115829446	5.08804477406022	5.00300724416387	5.13148078632167	4.92604762359657	4.91699226453732	5.01696239945557	5.05348591174682	4.86935488186134	5.14845373427914
ENSMUSG00000006764	Tph2	-0.931119889311715	0.446934241761028	0.0649783614988513	0.955032836290248	3.17479402722467	0.00268504868209032	-0.641600330381388	0.607781855855058	-2.09296556285163	-4.04577107169721	-3.60863264298384	-3.29686487391276	-4.04577107169721	-4.04577107169721	-3.39405025992105	-4.04577107169721	-4.04577107169721	-1.88717764880014	-4.04577107169721	-4.04577107169721	-0.634309147840597	-1.40176311609115	-1.60365548572122
ENSMUSG00000006777	Krt23	0.0876637167477674	0.896923789215713	-1.60127224995999	0.0723780777678662	-1.10198612516091	0.180573849365135	0.37066489199137	0.59680178145496	-2.76147425242461	-2.77119795808292	-2.77335083335581	-2.80635074431969	-2.57862800306916	-2.69168597040522	-2.94675739257322	-2.20002409143717	-2.45311343711069	-2.84457790845967	-4.04577107169721	-4.04577107169721	-3.45372574282392	-2.47579564690954	-4.04577107169721
ENSMUSG00000006782	Cnp	-0.192375331554417	0.115659564126489	-0.0229021221837105	0.849058327020982	-0.184671156293836	0.154728837102928	-0.0885615563311557	0.486999994632365	3.12020336019586	3.21031613491356	3.28487798463746	2.94944649955408	2.92816379154433	3.16441348856406	3.08694969116682	3.10138969289261	3.18484775364963	3.06128212946987	3.41677263434977	3.0862935350007	3.17490348359249	2.93561865846015	2.94722213532568
ENSMUSG00000006784	Ttc25	0.179245986223603	0.566368328527558	0.137257411616934	0.674334252586663	-0.426922256631342	0.253021561941148	-0.570576357603997	0.150432660155667	-0.518703739106424	-0.475176138497108	0.035417548800406	-0.355458005341159	-0.306660702603165	0.280858423709485	-0.704261228534452	-1.14158080900855	-0.666121433015235	-0.379732851865364	-0.344756270886396	0.38597229346703	-0.567103959455784	-0.895863636648556	-0.664064286027261
ENSMUSG00000006800	Sulf2	-0.00980735435334168	0.993610693436153	0.402187438032125	0.733898823349986	0.638061076981882	0.59256811609247	1.57466062214729	0.168140290760367	-3.48159353939375	-2.10521171967596	-3.60863264298384	-2.80635074431969	-4.04577107169721	-2.69168597040522	-2.09896353486778	-2.20002409143717	-2.16290929330053	-4.04577107169721	-2.19384321099619	-1.34789045551701	-3.45372574282392	-3.31777902748846	-1.463533489737
ENSMUSG00000006818	Sod2	0.177858152797133	0.0671003169381397	-0.00662579313512968	0.944503828474263	0.47336523332509	9.19795050593033e-05	0.133832530842407	0.175785548099958	5.33502591959003	5.25932425523594	5.29870744710939	5.51458890631541	5.42437613657706	5.47776355629773	5.33788109004086	5.46474589144804	5.49777196012213	5.12019941215583	5.36045497496633	5.42250248362944	5.57897330470405	5.91897591618328	5.82901279988221
ENSMUSG00000006850	Tmco6	-0.0830555398233912	0.364464959032746	-0.0679308727991685	0.472321818974387	0.157707081848033	0.101754201703903	-0.0946633251696856	0.337562323250571	4.15090779809865	4.18755874055782	4.05715536558697	4.13861222544095	3.95921952322493	4.00722846015903	4.01549261854445	3.91662090815827	4.17028851545577	3.97896086062591	4.1323776415951	4.08114179010126	4.2256034213697	4.20943757856008	4.41312910320607
ENSMUSG00000006906	Stambp	0.107440977538555	0.245438271145246	0.339372891224727	0.00166456874761295	0.0486296393732673	0.6080171455711	0.107265234665704	0.269841607112853	4.71764446558172	4.85042869591139	4.81306870449952	4.98007773234208	4.7253566132796	4.962613925393	5.05090776147812	4.88908132623164	4.75036510217081	5.14179205333089	5.06462468445423	5.20254348023221	4.95261221491237	4.80518207111007	4.76260797494102
ENSMUSG00000006920	Ezh1	-0.0654718011597257	0.41738422245138	0.381608781927326	0.000168640300930931	0.183580770547826	0.0353112419099815	-0.0813918819680408	0.341490081109421	5.07593998930211	4.92442112928926	5.12177766083321	4.96302595671121	5.05244254068541	4.93510321603229	4.97997294260126	4.94716854773091	4.95914395497003	5.46579562873224	5.31421859298904	5.50135362324048	5.29162254505559	5.08570358064633	5.29007114791627
ENSMUSG00000006930	Hap1	-0.214748332661912	0.130340829603929	-0.0793906281094601	0.57319579004418	-0.00427440171923932	0.975923133947163	-0.283417939167901	0.0765598747475245	3.18598619768101	3.13704709742209	3.28487798463746	2.94944649955408	3.01971118809229	3.02939846875709	2.74395645647574	2.90358795713514	3.1587924577055	2.83609879983837	3.2056611513379	3.46297329272847	3.27444867769576	3.09171970753089	3.22606939112825
ENSMUSG00000006931	P3h4	0.120441081978584	0.413660883066314	0.0967091645338303	0.532977977179393	0.781705655670442	4.17017821597136e-05	-0.0759524424346676	0.646611624293338	2.35928976296334	2.25910447096852	2.189235962728	2.36436651390841	2.48058198602591	2.33096100210146	1.8974550746284	2.29011042266941	2.40856781115978	2.470208258145	2.13431976331783	2.47087330276244	3.14013458228721	3.07140197617658	2.89610362786383
ENSMUSG00000006932	Ctnnb1	-0.0706825963696947	0.131111385564378	-0.0343682658985021	0.453472026886771	-0.452347477132029	3.2605376551957e-08	-0.000388091896601495	0.993217764064496	10.9406763646542	11.034902049868	10.964135136469	10.9444563309307	10.9058805344657	10.8758916407419	11.0287471186516	10.9700540523413	10.9380028225587	10.9793125456168	10.9481422234102	10.906099043504	10.5635606691382	10.4939130082986	10.5233100777162
ENSMUSG00000006941	Eif1b	0.223283920330283	0.187793279811299	0.079128595762457	0.647787944746041	0.392231019148904	0.0310261551612059	0.0920014224381962	0.605576132665026	4.28560841685475	4.27126602014219	4.22691000772257	4.76846541218904	4.30428473970067	4.3144684076773	4.19506621890307	4.47566289696819	4.39617556360928	4.10742605972431	4.64727640368305	4.27623779952113	4.29723643756169	4.84960579322559	4.84241149356625
ENSMUSG00000006958	Chrd	-0.382156662371953	0.0827082735113006	-0.903096803393131	0.00187786895611796	-0.418394602566607	0.0803451916900374	-0.495609888931366	0.0504145574633884	1.02208344575079	1.57643469162919	1.02291215583151	0.755411921209149	0.570695295446821	1.06114313230092	0.782554177005912	0.740433105587774	0.570146433106361	0.311039193168595	0.537172476803696	0.022846505631735	0.755970149815065	0.722587295120577	0.852605311337256
ENSMUSG00000006998	Psmd2	-0.0515124363066146	0.400299115517721	-0.087582913545539	0.165649593000001	-0.0511346294747526	0.409413935775168	-0.0591056041060476	0.344291313601851	8.65500502681633	8.66599924397921	8.66141214151227	8.62029059281757	8.59155977063931	8.61463885261591	8.65006250389691	8.59678288674869	8.55688714441203	8.61720006700601	8.52453203455752	8.57671361518593	8.59019544425541	8.48027443351472	8.75511229967776
ENSMUSG00000007021	Syngr3	0.390109525000332	0.537923834383565	-1.092928343731	0.172669532499623	1.61779863140697	0.0124202279666031	0.401702726815314	0.550536282653527	-1.77423934561998	-3.08512482418942	-2.24775653389893	-1.90741818878711	-2.06712477884218	-2.30829012085724	-1.56852692149042	-2.84589772384032	-1.92141848823797	-2.38333955257511	-3.014426016908	-4.04577107169721	-1.12053695680496	-0.792943922115586	-1.21850622859819
ENSMUSG00000007029	Vars	-0.0805674101154175	0.295825232883583	-0.310959936118572	0.000859776492530576	-0.517039372694978	5.02913517800638e-06	-0.0917261118251727	0.244301321019051	8.33092586190126	8.49854079213067	8.45833246773634	8.25593774324871	8.38358546166208	8.41273057980193	8.2476658482764	8.38381175447098	8.38509995662055	8.10308001215617	8.22279616409725	8.02683013224713	7.95800588734708	7.75917080531304	8.01581418676808
ENSMUSG00000007030	Vwa7	0.105170087958397	0.760047276908227	-0.17566256377511	0.64609519141955	0.112868926533971	0.757369636788146	-0.0505234867162178	0.895517694491712	-0.57987081441251	-0.475176138497108	-0.0580427711807085	-0.559343266693612	-0.439722425764127	0.252608221238827	-0.41108260623398	-0.30988579471653	-0.490907650587598	0.00660746390361131	-0.667903165774529	-1.07113156587882	-0.634309147840597	0.0759327383457383	-0.0998135361205096
ENSMUSG00000007033	Hspa1l	1.71797239909021	0.158621129732101	2.75458240331081	0.0235428403629861	1.17980412159923	0.354982395017132	0.0332999391133182	0.980970895990831	-4.04577107169721	-4.04577107169721	-2.24775653389893	-2.44096211808755	-3.37833651279118	-2.14906845464154	-4.04577107169721	-4.04577107169721	-2.45311343711069	-2.59560411348072	-1.29267805415373	-1.34789045551701	-2.22328101199027	-2.18765924300726	-4.04577107169721
ENSMUSG00000007034	Slc44a4	-0.668337188500375	0.583300622554581	0.132103994096266	0.911303705021688	1.46816322115978	0.177498712120776	0.383704620036426	0.745791004548761	-2.76147425242461	-2.29497006142535	-4.04577107169721	-4.04577107169721	-2.57862800306916	-3.5716337186034	-1.89968747913535	-4.04577107169721	-3.30418347359601	-3.14566873724705	-2.68630981331858	-4.04577107169721	-2.22328101199027	-2.47579564690954	-2.63277677882994
ENSMUSG00000007035	Msh5	-0.0687562004650333	0.880946999718332	-1.41283423939828	0.0447849387289105	0.823326842205521	0.0736149285197357	-0.179853327718515	0.73146476080336	0.478608644172014	0.492473110210889	0.0945217462444882	-0.0483520895064204	1.06400873063324	0.0703998522080075	0.134633770601061	0.059818001567249	0.262852920643274	0.311039193168595	-0.287985326183165	-3.29211516310012	1.08328983963307	1.11553643405028	1.18626179318505
ENSMUSG00000007036	Abhd16a	-0.0128263265911039	0.897630661586382	-0.0702584310141203	0.500222638709315	-0.00258421063655412	0.980112757202415	-0.00439755867625369	0.966676412889937	4.73029852218921	4.83892290068829	4.85105582102484	4.77824688292039	4.84102807237559	4.77921509581432	4.71527832677376	4.89860986420523	4.80598464380516	4.74743345714511	4.79419130199914	4.66201770751819	4.72015884748913	4.58638191924948	5.0956224353154
ENSMUSG00000007038	Neu1	-0.119592244717265	0.148149469495734	-0.0488967217496938	0.547291830862961	-0.121296821287574	0.149600585806647	-0.0685694982029039	0.406552450822484	6.48298518464146	6.65582409564821	6.64918018614475	6.45859646626394	6.45591722696545	6.51704799719116	6.49060778055263	6.58083557053138	6.51553330037661	6.46523526620053	6.64557076190051	6.53699013172564	6.48216295149533	6.29766458854333	6.63959925301199
ENSMUSG00000007039	Ddah2	0.188269418709663	0.31665693274132	-0.200864610577783	0.341175445955524	-0.0177331395486959	0.930975427450883	0.0699010866099345	0.735704252457061	2.10128071330855	2.33478157593894	1.88050914531837	2.01319496125261	2.37557766172926	2.49066454896151	1.88400342414094	2.2066542754209	2.40856781115978	1.7504761468552	2.09216838984499	1.82777253397643	2.13495166959534	2.30700262047481	1.78671528513271
ENSMUSG00000007041	Clic1	0.028091053368831	0.676257613039026	0.0096092723632708	0.887317940221301	-0.267662585830752	0.00114165010892218	0.00855972038755226	0.900272354381157	8.36543134060672	8.33616752645067	8.37474183868415	8.27256514268016	8.42424155001914	8.46973380761767	8.3791779187687	8.380245366919	8.34287426667358	8.26372124120989	8.43119079341252	8.41669127455182	8.10255754922401	7.97369621673157	8.19419919507508
ENSMUSG00000007050	Lsm2	0.168932204221846	0.0696775044112548	-0.17363351117778	0.0738784280621404	-0.0567261522274602	0.539385220340698	-0.0211178033104744	0.819881850317298	5.56522494856815	5.56451507216226	5.56281153347695	5.77231040907781	5.75258446713079	5.67492339193646	5.41473087003008	5.58765062604519	5.63521784014017	5.30475769139362	5.46737685064024	5.40846096569434	5.29839592787823	5.52230603676056	5.7101106205078
ENSMUSG00000007080	Pole	-0.181374664571146	0.0322640383296099	-0.119500393345318	0.145092759401198	-0.616288855784723	9.5986023116786e-07	-0.202829924547183	0.0206519375614614	7.45059102526985	7.45328897493104	7.4503847205971	7.37834894227152	7.15763963392303	7.26273483734277	7.36891671955608	7.14842289462812	7.22490637631612	7.36660131440427	7.28125674258416	7.34744200675552	7.00223308537639	6.68631184980228	6.80807722694674
ENSMUSG00000007097	Atp1a2	0.22649857261968	0.0822038134250241	0.437644830073924	0.00279374310016568	0.199442260757446	0.146087011126738	0.149625202669425	0.282272068489144	2.77414462136115	2.80582756210854	2.54224570400196	2.92617289973378	2.85192296081455	2.95683664064438	2.78071478398083	2.88069261743395	2.86853787663117	3.09266492295657	2.98731220301695	3.35583131592214	3.05736805975872	2.77737709487751	2.80896762861222
ENSMUSG00000007107	Atp1a4	0.212124919170223	0.711890755619871	0.321520751054756	0.586596210114397	0.0349596616667649	0.955573541997875	-0.489901592997761	0.47640160014779	-1.01399382042095	-1.02849743407499	-1.65427987732754	-0.516195884670567	-0.586315158107659	-2.00568557322787	-2.33024493748894	-1.02170450960107	-1.71461372931225	-1.75360993580257	-0.180735510780798	-0.839015267268487	-0.634309147840597	-1.74184624165096	-1.463533489737
ENSMUSG00000007122	Casq1	-0.136264405604916	0.637705653633323	0.0988343376631404	0.738010953668627	-0.15164527788131	0.628470151103113	0.0513704509770895	0.86810548487282	0.508301086079076	0.40154313823209	-0.192891804234997	0.125191967497343	0.219938247644515	-0.101265565801189	0.597145392081805	-0.30988579471653	0.402631594505032	0.483303852645941	0.182800788288963	0.136245871256316	0.103456983662773	-0.22542422766293	0.224146248853799
ENSMUSG00000007207	Stx1a	-0.110163642894261	0.29271677549245	-0.0922197226707064	0.392726500963974	-0.0939234443016055	0.391872079044416	-0.115403974474692	0.305969775369321	4.13434095526941	4.08658278827727	4.12605593409331	4.00244776224161	4.07350186472628	3.95996291186209	3.88652316238437	4.06278133512482	4.06550055881162	3.92019801914533	3.90473953802989	4.31288293200191	4.08382234156123	3.84467311564512	4.11364089010033
ENSMUSG00000007216	Zfp775	-0.0862873708412239	0.737848545529385	0.28892469003416	0.267303280051174	0.0810451472747754	0.764843852305145	0.043061701431749	0.877352498828546	0.353322297878677	0.337574565704983	0.284175837796793	0.0410278531700236	0.499786864259688	0.280858423709485	0.458821176962895	0.113174660957102	0.488818968768865	0.183591219194199	0.741880189274862	1.03875594590887	0.498022963826662	0.325088274049115	0.343431737729175
ENSMUSG00000007338	Mrpl49	0.0623332345724856	0.323185037945591	0.0764411213158498	0.234470611855362	0.127176868313503	0.0569413368654671	0.0192973027415952	0.761743448354488	6.87290947951641	6.81146554045202	6.84690529765567	6.90125405175185	6.86410461360982	6.94955388714934	6.89440296613316	6.85149061135818	6.84201131049509	6.85986417482957	6.92873611696157	6.97785861171296	6.92919603983933	6.87933796347862	7.1014828564956
ENSMUSG00000007379	Dennd2c	-0.257218452820336	0.171831233691295	0.346332592198506	0.064084385625913	0.16729888230683	0.368333640349862	-0.0644136469327874	0.74288334139365	2.93583757350095	2.58256194003319	2.73102077314641	2.41540276484275	2.73329878036616	2.40982716028417	2.89911980361272	2.54434937485008	2.57543308341875	3.35916252353287	2.78387972092734	3.0862935350007	3.05203404163943	3.13804373885373	2.56896930012572
ENSMUSG00000007411	Mark3	-0.0317951369073635	0.595748075797342	-0.1981481510241	0.00450636455696944	-0.287545076537816	0.000218707168701646	-0.0714764815783795	0.252012281376108	6.94219293352051	6.90684710500757	6.8684968443782	6.9227266540568	6.843670127042	6.84965618065132	6.85530258416987	6.82525044370478	6.81931956380915	6.7085597147612	6.77319061270031	6.63431016219502	6.70200547426324	6.63647137368062	6.51330901145108
ENSMUSG00000007415	Gatad1	-0.00332304086472046	0.96465715226577	-0.208286903599808	0.0140761109885481	-0.0399237581429324	0.602550625416902	-0.0687923462193316	0.377279683197569	6.69794194413881	6.75939480020075	6.781808106779	6.88650816195049	6.73354046777628	6.60661433776478	6.66884496268043	6.65748108405082	6.70918153214324	6.52561299188351	6.64192288785363	6.44299662788015	6.60471730869008	6.75957396050262	6.76153186544374
ENSMUSG00000007458	M6pr	0.0542254314692494	0.270436854400667	0.0540476845183031	0.276714641568726	0.0484840783184319	0.328770752059936	0.0204946015358756	0.677585413027961	7.92249787079238	7.87408553331836	7.89005342839029	7.9609312347018	7.94229284590362	7.94493095468592	7.9473511159052	7.94376862546883	7.85538397607435	7.93795086643518	7.91313653362903	8.00015985648977	7.92847379700149	7.9404737842211	7.96284645280732
ENSMUSG00000007476	Lrrc8a	0.434366748260996	0.0233380883464439	0.0591403751782793	0.760584801181754	0.313535324385689	0.111647773261198	0.359910607109359	0.0756566907621537	2.42303408311425	2.58944458829666	2.70280784650798	3.02442045390939	3.11175101743818	2.934781383005	2.77343766188277	2.88069261743395	3.19128871046227	2.44263678506991	2.8422659741196	2.68170269999073	2.4427422867421	3.07820639600534	3.22088550533521
[truncated: 18,408 more rows]
