# Supplementary material for: Reduced Versus Oxidized NAD + Precursors Drive Distinct Transcriptomic, Proteomic, and Metabolic Profiles in Hepatocytes
Source: FASEB J. 2026 Feb 17;40(4):e71582. doi: 10.1096/fj.202501925R (PMC12911941; doi:10.1096/fj.202501925R)
Supplement: Supplementary file 4 — Data S4: fsb271582‐sup‐0004‐supinfo.csv. [file FSB2-40-e71582-s004.csv]

Gene	Protein.Group	Protein.Names	First.Protein.Description	logFC (NMN_vs_Vehicle)	P.Value (NMN_vs_Vehicle)	logFC (NMNH_vs_Vehicle)	P.Value (NMNH_vs_Vehicle)	logFC (NR_vs_Vehicle)	P.Value (NR_vs_Vehicle)	logFC (NRH_vs_Vehicle)	P.Value (NRH_vs_Vehicle)	AU_Veh_01	AU_Veh_02	AU_Veh_03	AU_Veh_04	AU_NMN_01	AU_NMN_02	AU_NMN_03	AU_NMN_04	AU_NR_01	AU_NR_02	AU_NR_04	AU_NMNH_01	AU_NMNH_02	AU_NMNH_03	AU_NMNH_04	AU_NRH_01	AU_NRH_02	AU_NRH_03	AU_NRH_04
A2m	Q6GQT1	A2MG_MOUSE	Alpha-2-macroglobulin-P	0.333653549839294	0.221131703803452	0.070665633634345	0.790870690000654	0.349398872220473	0.234880667192659	0.200029295978489	0.456389991065458	15.0138024450405	13.6173871092587	14.2824658683617	13.9539508713771	14.8046856421016	14.0019183256089	14.9171249576242	14.4784915680605	14.5078565677432	14.8580781561231	14.3329666133237	14.5832003226092	14.3260923694573	13.8960769198121	14.3448992166968	14.0406236395646	14.5911658362357	14.5212507646239	14.5146832375277
Aaas	P58742	AAAS_MOUSE	Aladin	-0.232631715563087	0.0169243815948653	-0.0966929099010638	0.284276018887907	-0.109831625269303	0.261052512513062	-0.101630567372803	0.26129475944149	13.7059131240501	13.7723558167581	13.6707558181929	13.6489529641018	13.578750063856	13.2714353059493	13.6090286420218	13.4082368490234	13.5427537942554	13.4380770841614	13.7881575381024	13.7089006631141	13.4974402210423	13.6656579113927	13.5392072879495	13.6078041982254	13.6002497725261	13.4873250524997	13.6960764303605
Aacs	Q9D2R0	AACS_MOUSE	Acetoacetyl-CoA synthetase	-0.00790304162819666	0.930471963377345	-0.157432039318877	0.0965271374280831	-0.0266436707185616	0.785590412842825	-0.0905068401909013	0.325181059366185	14.1918072103844	14.0454354621657	14.0671318067745	14.1358856047235	14.1221566296047	14.1066365454571	14.218585938934	13.9612688035396	14.1147590508206	14.0385675295615	14.0969374704983	14.0344894857407	14.0995615028208	14.0225498724291	13.6539310657821	14.133358985774	13.9539872353468	13.8967675689387	14.094118933225
Aak1	Q3UHJ0	AAK1_MOUSE	AP2-associated protein kinase 1	-0.581411206007548	0.00313867507243388	-0.297675769165902	0.0944058867724561	-0.351692199395012	0.0695856503158247	-0.182732031978107	0.291231388993901	14.3644561606597	14.4358199913701	14.6121370608274	14.1368870062175	13.6365113391616	13.9276483506997	14.0484017265882	13.6110939785949	13.8772266086506	14.1098959331205	14.1197760243498	14.2617903934337	14.4767082377809	14.086683602042	13.5334149091544	14.3593171810976	14.1598871004056	14.011253466941	14.2879143427181
Aamp	Q3TJ22	Q3TJ22_MOUSE	Angio-associated migratory protein	-0.00640112248806268	0.952881501318243	0.0452732111685563	0.676842133233154	0.0221459808471884	0.849962221892371	-0.0789178075133066	0.470022744001249	14.3309658818693	14.2332601564586	14.2654831938371	13.884819204354	14.1466323132892	14.0014961609207	14.3824619169011	14.1583335554558	14.2659446253918	14.2936871748263	14.0427024697127	14.1376235939132	14.3284645657089	14.3095545119163	14.1199786096549	14.2877051660562	13.9984141365893	14.0231219095922	14.0896159942281
Aar2	Q9D2V5	AAR2_MOUSE	Protein AAR2 homolog	0.239162553003187	0.162798468117428	0.271346549929568	0.116377684430741	0.0628194119661263	0.726635408320951	0.165779090280115	0.325583613465726	12.4452890767518	12.456895965862	12.8843899599976	12.7846328009202	12.7175821821888	12.585354586226	13.1502629558492	13.0746582912803	13.0047243382453	12.3744825609285	12.7376571893733	12.5412926729974	13.0282756052771	13.1869344230649	12.9000913019104	12.8513417325053	12.826051879582	12.8252105928974	12.7317199596673
Aars1	Q8BGQ7	SYAC_MOUSE	Alanine--tRNA ligase, cytoplasmic	-0.0479271180534191	0.546622083691576	-0.130495699027342	0.11297212989692	0.00720554405726048	0.93274615427374	-0.00585051313622031	0.941000540240421	16.2005078477538	16.0622063907806	16.2163612650608	16.0902137521964	16.2151442903156	15.9997908539374	16.1276296527371	16.0350159865878	16.1785267520924	16.205231973393	16.06482484853	16.1309445404192	15.8117208746975	16.1777173434188	15.9269237011468	16.129975215669	16.162460173	16.1646221768037	16.088829637774
Aars2	Q14CH7	SYAM_MOUSE	Alanine--tRNA ligase, mitochondrial	0.286392018131831	0.138482038755691	-0.0422919770653607	0.820803799591116	0.267817348958724	0.195803453869914	0.170635552927966	0.366666939354533	14.812232468689	14.7236716088815	14.1714661209617	14.6711374359976	15.1336760585211	15.0213573993522	14.6632856830878	14.7057565660961	14.8488380768478	15.2472303192381	14.4912643766875	14.4240284702092	14.6715189528845	14.5650366080404	14.5487556951342	14.7466208629203	14.6072493910852	15.2192328169942	14.4879467752419
Aarsd1	Q3THG9	AASD1_MOUSE	Alanyl-tRNA editing protein Aarsd1	-0.880580650178072	0.0685793387306225	-0.921951802197887	0.0577296450939002	0.0688395857333148	0.88937561748016	0.203584326176957	0.657727647822104	14.311436132422	14.4402138380435	15.0054008650038	15.5194120427745	14.3168754603744	13.3509806059625	14.7929275227169	13.2933566884778	14.8180278796021	15.3987871057191	14.4470509305616	14.7420251643101	14.3096468750919	12.3943340682191	14.1426495618312	15.214763063747	15.311734126353	14.7368511179721	14.8274518748795
Aatf	Q9JKX4	AATF_MOUSE	Protein AATF	-0.234523264396712	0.0656627776468929	-0.109140411789987	0.371459395164916	-0.290434876208984	0.0377107731477735	-0.196551905751138	0.117190400975098	14.9351143922873	14.5770215963277	14.7768956241571	14.7114088654966	14.6929750410012	14.189222280928	14.6314726596474	14.5486774391053	14.6409622636177	14.2407168108654	14.4973466555915	14.8601946412631	14.5357006367686	14.6411542435142	14.526829309563	14.4622913742262	14.5075345154799	14.5389527663574	14.7054541992008
Abcb7	Q61102	ABCB7_MOUSE	Iron-sulfur clusters transporter ABCB7, mitochondrial	-0.0106684095246017	0.90255270769375	0.0117044946922107	0.893148373802805	-0.0131078614844249	0.889240790980776	-0.0458573307291452	0.600210980328562	15.4518196204544	15.5116136888624	15.4814431277505	15.5454773481208	15.4249338944351	15.6013123303226	15.360641362045	15.5607925602871	15.5803851864672	15.2529942880474	15.6200622799233	15.4003991693928	15.5688467928858	15.3985867235221	15.6693390781563	15.3983328661118	15.3945531281757	15.5367450295945	15.4772934383897
Abcc2	Q8VI47	MRP2_MOUSE	ATP-binding cassette sub-family C member 2	0.268474416878876	0.313652726685826	0.485177939088775	0.0784349804474833	0.299553705921554	0.29846840866397	0.330050529337727	0.219158346092786	11.1230544089973	10.7944483591157	11.8940787990534	12.30531222782	11.4780061135159	11.9299847170636	11.8182106716266	11.9645899602959	11.8155273979991	12.107772857365	11.5630312086403	12.103605822039	11.9846605492057	12.297727351415	11.6716118286817	11.9821664966318	12.0433656960549	11.860427459183	11.5511362604675
Abcc3	B2RX12	MRP3_MOUSE	ATP-binding cassette sub-family C member 3	0.0890741719697115	0.426393956700616	0.122610908860366	0.27782277485809	-0.0708948520240131	0.555998793204759	0.144673946276237	0.203588004694605	12.8296474276102	12.8107945283648	12.5772612277448	12.8432831574456	12.6858065885818	12.5962666419127	13.2380941920708	12.897115606479	12.5962969291207	12.7601377628507	12.7266205078307	12.937813330131	12.8911628311154	12.814710628568	12.9077431867927	12.8973028310733	12.8213494802366	12.8923208172968	13.0287089976637
Abcc4	E9Q236	MRP4_MOUSE	ATP-binding cassette sub-family C member 4	-0.1484516950519	0.00432662797704355	-0.00116402405626026	0.979549328108337	-0.0699325170367118	0.166858333547959	0.103977609740527	0.0334967272973852	14.4983256734756	14.5179830368776	14.5427417049529	14.4716688644879	14.4089068625731	14.3492328432548	14.3292427505345	14.349530043224	14.4472640684796	14.3772715453359	14.4887062949199	14.5116723645661	14.5660778291201	14.4494388579437	14.4988741319391	14.6253549741447	14.6229612270595	14.5939687854805	14.6043447320715
Abcd3	P55096	ABCD3_MOUSE	ATP-binding cassette sub-family D member 3	0.335345089430653	0.00805554108383801	0.269795292830114	0.0270583178185214	0.189106907636136	0.133881231127244	0.0621302945865594	0.582990147039491	13.831554666163	13.6451630400784	13.5549125584282	14.0193735433211	14.1158727338799	13.9889154143293	14.1298464596551	14.1577495578491	13.8622692761584	14.0163643400012	13.9769399627418	13.8563379837946	13.9944948706162	14.006904583528	14.2724475413723	13.6690511327577	13.7015663835954	14.0722582398114	13.8566492301725
Abce1	P61222	ABCE1_MOUSE	ATP-binding cassette sub-family E member 1	0.0720426135334264	0.258393639439009	-0.0840497203630726	0.190460378707881	-0.0262277374130271	0.698065493723125	-0.0534451726309939	0.397495436637472	15.0301368897657	14.9029073587052	14.9361916282049	14.916980395031	14.9502870524967	14.9891061804019	15.1466283360247	14.9883651569172	14.8777921703054	15.02507466031	14.8581121609256	14.8437297127493	14.767879250209	14.98051002416	14.8578984031363	14.9113030338882	14.9289161903818	14.8933916016746	14.8388247552382
Abcf1	Q6P542	ABCF1_MOUSE	ATP-binding cassette sub-family F member 1	-0.028900306344342	0.929562406474352	-0.685012441520358	0.0491879055891902	-0.324660605035223	0.364215708474577	0.0828724516095694	0.80007697094299	15.8987997537807	15.0273012921937	15.9559631475568	15.6121889071179	15.9901904059374	15.2385764074325	15.4752679499584	15.6746171119434	15.4341460325715	14.5228083137206	15.939753664089	14.7972004787067	15.5154380550604	14.5511675100841	14.8903972907164	15.8235140299834	15.934013307561	16.1520748565807	14.9161407129622
Abcf2	Q99LE6	ABCF2_MOUSE	ATP-binding cassette sub-family F member 2	-0.00532931115363766	0.980324652273208	-0.211331573648721	0.335321968925917	0.0625323050719491	0.789004560560189	0.0656595053744713	0.761584899771706	15.8360577539811	15.8985281738741	15.2266417352466	15.9097759162784	15.9845475194034	15.6086504460202	15.7295490530828	15.5269393162593	15.5510413055562	15.9566983134895	15.8331099807053	15.806929678969	14.7133166984937	15.664547283049	15.8408836242736	15.6916208543496	15.8373790862345	15.8555474079631	15.749094252331
Abcf3	Q8K268	ABCF3_MOUSE	ATP-binding cassette sub-family F member 3	0.0480396290292795	0.765311579398752	-0.219071007911547	0.185155413399759	0.0441328887209114	0.799499892944579	0.00874790387255864	0.956589624799199	12.9105940152692	13.721462380779	13.2712864737158	13.208920176674	13.3930686308358	13.5320392964284	12.984341907058	13.3949717282329	13.2456774809087	13.512493573945	13.2084248961375	13.2528368901146	13.1660265286766	13.0906632519359	12.7264523440646	13.3393628997672	13.177305849639	13.4161377685783	13.2144481439437
Abcg2	Q7TMS5	ABCG2_MOUSE	Broad substrate specificity ATP-binding cassette transporter ABCG2	-0.432033064203591	0.173801732638015	-0.569280256296672	0.0790633068525003	-0.144797337018963	0.664619746937023	-0.335814902017674	0.284884386393795	14.5846924397532	14.5250558222669	13.9795948931626	14.2386659652932	13.961359251804	13.619876067504	14.3781932350076	13.6404483093459	13.7848086291358	14.4249076582497	14.3518985419146	12.8072683738607	14	14.3684655372782	13.8751541841503	14.0716802252362	14.5074849625963	13.3435466217169	14.0620377028558
Abhd10	Q6PE15	ABHDA_MOUSE	Palmitoyl-protein thioesterase ABHD10, mitochondrial	0.440253881310944	0.0293934283152965	0.486878543682327	0.0176435521981943	0.299989486714949	0.150819238336085	0.416179987228663	0.0380441607636816	11.0903374096031	10.9577115022659	11.2502451153808	11.1412130754843	11.1737458344316	11.3761850932532	11.9231008857566	11.7274908145366	11.0816498677	11.6050766554368	11.5428722640586	11.262177081343	11.7839681402505	11.6663527298483	11.6745233260217	11.4169083375269	11.7948788191873	11.7893094800214	11.1031304149132
Abhd12	Q99LR1	ABD12_MOUSE	Lysophosphatidylserine lipase ABHD12	-0.293663034346856	0.00132660429100122	-0.136024415360241	0.091148383959175	-0.14718895739775	0.090614859164498	-0.238309768341376	0.00620534336929244	14.6785011099582	14.4423798330008	14.4702267125163	14.3881585871745	14.2314837105172	14.3110600045964	14.0624593856912	14.1996110044575	14.3830292210842	14.4449501611758	14.214903427534	14.4378430830189	14.346693781795	14.3528986341322	14.2977330822626	14.1447219647038	14.3263943743741	14.245612124103	14.3092987061034
Abhd14b	Q8VCR7	ABHEB_MOUSE	Putative protein-lysine deacylase ABHD14B	0.0851222619788885	0.378738836834142	0.131673957083242	0.180491136139953	-0.056472581415786	0.585871073231155	0.233906997440872	0.0242685718850104	14.6140771461902	14.4843068346274	14.4373489559315	14.2384271319758	14.5466292342152	14.6297208910173	14.445719720989	14.492579270419	14.3785929026108	14.4278366034585	14.354772801227	14.4917278569493	14.7079630048009	14.5784670437392	14.5226979915685	14.5623139847003	14.5740435428511	14.600127789594	14.973302741343
Abhd5	Q9DBL9	ABHD5_MOUSE	1-acylglycerol-3-phosphate O-acyltransferase ABHD5	-0.0422313499603852	0.791191369716987	0.0148264576667216	0.925868468266697	0.149267670951783	0.39134923931245	-0.260899192712511	0.115715856702151	12.5959567439432	12.4331968104285	12.7593878823309	13.0489857367966	12.5798745201567	12.7077861825327	12.5586072566012	12.8223338143672	12.9327942239129	12.9240349159754	12.7191192530915	12.6800935543005	12.9786318164999	12.511218955528	12.7268886778378	12.0869787676857	12.6794840930821	12.7944950661843	12.232972475697
Abhd6	Q8R2Y0	ABHD6_MOUSE	Monoacylglycerol lipase ABHD6	-0.0949570649636282	0.657781517424232	-0.220535311608526	0.310081513025762	-0.199357737796246	0.393289257653999	0.0868464915187221	0.68522036247861	13.1468232090938	13.0454934821147	13.2048248162011	13.4183665416007	12.7019973171169	13.0759102890922	13.3622041150404	13.2955680679063	12.7986135524936	13.5284174812788	12.6865267895966	13.0741899755688	12.6281629884887	12.9226605862981	13.3083532522207	13.6828190626594	13.1068753269766	13.4708621994137	12.9023374260355
Abi1	Q8CBW3	ABI1_MOUSE	Abl interactor 1	0.107154806296474	0.551748504864068	0.0904879478926368	0.614690720004408	0.0741485764655536	0.702052589441466	-0.129855648143955	0.471937824416619	14.1870272446554	13.99116750614	13.9654416038949	14.6676160865603	14.4979453696453	14.2915808246676	14.2288036623443	14.2215418097794	14.3553442133214	14.3388060090328	14.1367348379805	14.0667367102252	14.5136412487611	14.2346902169211	14.3581360569139	14.2878710672763	13.4976398070584	14.2108083020036	14.2955106723365
Ablim1	Q8K4G5	ABLM1_MOUSE	Actin-binding LIM protein 1	0.0877441822958787	0.33543863978264	0.0864826975693589	0.342231917678713	0.0278683663261123	0.774021458593066	-0.00519315150616606	0.953857296185367	14.0306843767634	14.2331627709569	14.3902294255708	14.2876907389615	14.4425159097148	14.1527126431752	14.405819561928	14.2916959266181	14.2453001531002	14.3907063728728	14.1539240571948	14.325607624762	14.300645703109	14.3047933609575	14.3566514137016	14.0361049111539	14.3070727030649	14.3406220722496	14.2371950197597
Abracl	Q4KML4	ABRAL_MOUSE	Costars family protein ABRACL	0.106154800858333	0.463261672827263	-0.0429582287050341	0.764960086516768	0.0656561072908399	0.672702276871384	-0.298200561295252	0.0508540638619702	15.2054801835909	15.2689586082479	14.7179227053836	15.2926236007576	15.2215946730407	15.3247606870813	15.218797813983	15.1444511273083	14.9488371625977	15.265314697916	15.3465552848438	14.7084372989653	15.3271245436182	15.0928273252695	15.1847630153069	14.6983411260556	14.7210457703959	14.8766800079327	14.9961159484148
Abraxas2	Q3TCJ1	ABRX2_MOUSE	BRISC complex subunit Abraxas 2	-0.0133093925503562	0.947170137520994	-0.107166865405553	0.595310287924743	-0.412360540196646	0.071437251942792	-0.380794689036748	0.0720943531724012	12.2558518044466	12.6581936275047	12.2295698985529	12.3438935618536	12.3807180865082	12.8232418347787	12.4652449765458	11.7650664243235	12.0701008137079	11.723225766736	12.0852234682344	12.4415358707777	12.1739675197156	11.9626538493248	12.4806841909174	11.6419298080357	12.1892562622742	12.2629874423402	11.8701566235606
Acaa1a	Q921H8	THIKA_MOUSE	3-ketoacyl-CoA thiolase A, peroxisomal	-0.181955767043911	0.0203032174361975	0.0526854327970145	0.466546439799557	-0.113051214424832	0.157817447126235	0.0614764327124835	0.396974912634337	14.3321274834104	14.4225838642281	14.4513463581528	14.5246641381375	14.3412547219464	14.2915160757846	14.1430084600441	14.227119517978	14.309675293341	14.311116784892	14.3380956614392	14.6679597411079	14.4093378949038	14.4438306566619	14.4203352824433	14.3777189094533	14.6121485823863	14.523274025378	14.4634860575612
Acaa1a;Acaa1b	Q921H8;Q8VCH0	THIKA_MOUSE;THIKB_MOUSE	3-ketoacyl-CoA thiolase B, peroxisomal	0.134195117601379	0.292109034251838	0.191817737623779	0.138980449494428	-0.0233582457556665	0.862843388844536	-0.0518006002529461	0.679696967039831	15.9855417889338	16.2480999057939	15.9593024139143	16.3131806505493	16.2209375206134	16.3451002635718	16.1395033896653	16.3373640557463	16.0010056791118	16.0207412635222	16.2877718894925	15.9750530669278	16.6164914105084	16.183990041757	16.4978611904934	16.0460475404025	16.0244904111685	16.1263677132944	16.1020166933142
Acaa2	Q8BWT1	THIM_MOUSE	3-ketoacyl-CoA thiolase, mitochondrial	-0.0137253787461411	0.815449362806256	0.0386494796102497	0.513551554184913	0.0211214249043046	0.739714799969599	0.155038127586835	0.016421349682851	16.1505941842492	16.3328652443799	16.2469576543346	16.4115573293442	16.2333125920829	16.2491356797668	16.2364814070761	16.3681432183974	16.3116418967135	16.3189875815214	16.289215605709	16.3276578952303	16.4044846666436	16.2585568329994	16.3058729358757	16.4127666427067	16.4644181177386	16.4468878264941	16.4380543357159
Acaca	Q5SWU9	ACACA_MOUSE	Acetyl-CoA carboxylase 1	-0.0605539655987055	0.439613555159847	-0.086466230529183	0.274417029604681	0.0440079039192423	0.60116473632784	-0.0773545565111604	0.32637192071919	14.4549739531104	14.7226954831948	14.5967430093382	14.6475877145595	14.6245555958661	14.4541836060222	14.5866638960175	14.5143811999023	14.5316190469766	14.6346692689283	14.782235516005	14.6384076300118	14.4773914758156	14.4641564356129	14.4961796966458	14.3851950807427	14.5481235058579	14.5268048624914	14.6524584850662
Acaca;Acacb	Q5SWU9;E9Q4Z2	ACACA_MOUSE;ACACB_MOUSE	Acetyl-CoA carboxylase 2	0.193839762585238	0.157599080262491	0.0838184905730692	0.530528993102178	-0.0836368594626666	0.561950331338608	-0.0199263943448944	0.880767085891457	12.3548306411792	12.3254994131302	12.1044775411235	12.3717548676447	12.4802575474008	12.2949021388724	12.6112784458116	12.5454833813337	11.9435441106851	12.3265586946771	12.3464084635579	12.4172961052393	12.3057739194204	12.2730612460506	12.4957051546595	12.104942679368	11.9360158266705	12.565511498061	12.4703868815986
Acad8	Q9D7B6	ACAD8_MOUSE	Isobutyryl-CoA dehydrogenase, mitochondrial	0.0812511462210672	0.697908889850781	0.218493190912669	0.30367037351775	0.121251093900817	0.592585206734321	0.426833129910612	0.0543583795736418	12.9216494326262	12.8576875291946	12.9266814527496	13.2252842701597	12.6638982804176	13.0576313423349	13.1182175977498	13.4165600491121	13.348811128937	12.8373519815007	13.1260671848123	13.0312773251196	13.4699851540805	13.3546075314421	12.9494054377386	13.2535633211103	13.3294880371102	14.0578310008275	12.9977528453245
Acad9	Q8JZN5	ACAD9_MOUSE	Complex I assembly factor ACAD9, mitochondrial	0.0356158319525939	0.776640445903244	0.0317251639324869	0.800441500900921	-0.0165607067922195	0.902694533518828	-0.00321000212064959	0.97957462708801	14.5975870395862	14.5486413195063	14.5557514600556	14.7106611669659	14.990347761556	14.2616028001127	14.7418777420761	14.5612760101797	14.6236986273425	14.7850641551994	14.351035836667	14.7024757407266	14.5267315187906	14.5466292342152	14.7637051481115	14.5270554253394	14.6099866797037	14.620741035542	14.6420178370464
Acadl	P51174	ACADL_MOUSE	Long-chain specific acyl-CoA dehydrogenase, mitochondrial	0.0115330977614541	0.842467067111591	0.0334047253311454	0.566666885209933	-0.00367914010899995	0.953167088506735	0.0278960576111835	0.631767609648117	17.1199846867745	16.9962086525616	16.9962859014671	17.0862917509817	17.1403604831306	16.9455009906971	17.0804324078488	17.0786095011542	17.0401077456984	17.1560830762887	16.9418500015246	17.0757611594444	17.0492104240996	17.1367208216777	17.0706974878879	17.0939333099484	17.0814626330429	17.0512514324851	17.0837078467533
Acadm	P45952	ACADM_MOUSE	Medium-chain specific acyl-CoA dehydrogenase, mitochondrial	-0.180363934094276	0.0367848417891231	-0.0538643630892643	0.505994772134563	0.0108432657780586	0.900675533581452	0.0189785930742126	0.813589040894202	14.4807838911842	14.7426725907451	14.5858251828915	14.444154302144	14.3726542436816	14.2987213129721	14.3727018500846	14.4879028238494	14.4924165390398	14.5626240390999	14.6675661944181	14.7163747118259	14.4560078186195	14.3991243529056	14.4664716312568	14.535409043318	14.6178404882689	14.6430388067794	14.5330620008953
Acads	Q07417	ACADS_MOUSE	Short-chain specific acyl-CoA dehydrogenase, mitochondrial	0.083375502178896	0.68065658859176	-0.0180853170254807	0.928679597122128	-0.383604060667279	0.0931361047916497	0.365758253446582	0.0845628461619274	15.1907699369003	15.3054241018478	15.6801836815925	15.292540925339	15.4637350914882	15.3908205481298	15.4718530003612	15.476012014416	15.4855400364505	14.2109908927383	15.254345873069	15.5414082377095	15.1798469035436	15.3919987119152	15.2833235244094	15.957684753069	15.6391880643464	15.760038976077	15.5750398659736
Acadsb	Q9DBL1	ACDSB_MOUSE	Short/branched chain specific acyl-CoA dehydrogenase, mitochondrial	0.338903625012209	0.0126653401192839	0.0878792322099429	0.477261754769261	-0.0813941582857485	0.541375426338512	0.277233500196562	0.035526850642925	14.4936803542663	14.2120251372904	14.5862064765764	14.4699470095773	15.0750194595587	14.7849875021323	14.6782920261123	14.5791744899559	14.5201521108077	14.3605727814807	14.1964868661372	14.3498340914572	14.6923267158553	14.6962775183684	14.3749375808692	14.7032655501347	14.7574785602874	14.8516221754787	14.5584266925958
Acadvl	P50544	ACADV_MOUSE	Very long-chain specific acyl-CoA dehydrogenase, mitochondrial	0.128187790991213	0.102951898507608	0.0608752325219548	0.423519454862149	0.0886740584007697	0.284380696751574	0.0749466462038448	0.326968640861791	15.6957258180176	15.3599965759964	15.5866932128308	15.7691559967264	15.6924683916035	15.6933018171806	15.8227674853203	15.7157850734317	15.6681287669389	15.7671550861927	15.6394170247491	15.5740110103195	15.6946272246484	15.7382902153891	15.648144083302	15.6596085285284	15.7054622991401	15.6764887964481	15.6697985642699
Acat1	Q8QZT1	THIL_MOUSE	Acetyl-CoA acetyltransferase, mitochondrial	0.0225041169252442	0.680578477793358	-0.0130918088046439	0.810390247967798	-0.0131678668795061	0.823190735143302	0.0675918523850108	0.225964174102469	15.7121991756613	15.7133489218874	15.7982540843421	15.7778152270375	15.6847732713641	15.7620731385051	15.8905445415755	15.7542429251845	15.768538440611	15.7307434294059	15.7124275860408	15.7109328576552	15.6478434460309	15.7727681802894	15.8177056897342	15.80503343189	15.835796302348	15.8466020264243	15.7845530578061
Acat2;Acat3	Q8CAY6;Q80X81	Q80X81_MOUSE;THIC_MOUSE	acetyl-CoA C-acetyltransferase	0.934393419643687	0.251727357531382	1.8622109794455	0.0306983839310093	1.71262595371726	0.0606941830233788	0.0537514869062417	0.946309407200465	16.6889059306127	16.577386044601	14.7688356240401	13.9559676867674	17.0615610528759	17.2228892182371	14.2902708932373	17.1539478002457	17.1225853687386	17.3491170569278	17.1594969000012	17.0392403714117	17.685145723232	17.1843620506495	17.5311910585099	17.1265935726908	14.242199061263	14.0839612532379	16.7533473464544
Acbd3	Q8BMP6	GCP60_MOUSE	Golgi resident protein GCP60	-0.0666839448392764	0.667054417594516	0.112303555723678	0.471148843577555	0.0551699557157868	0.741463059913136	0.0736931187905938	0.63471458713857	16.3051889425699	16.9574875191038	16.9510569989155	16.6472476057839	16.4275943884058	17.0132790499115	16.7178236621145	16.4355481865842	16.6069415544783	16.6784075761939	17.025896536255	16.929570496402	16.9434877945156	16.7280666518784	16.709070346472	16.684118508925	16.7684428120549	16.7790524264282	16.9241397941274
Acer3	Q9D099	ACER3_MOUSE	Alkaline ceramidase 3	-0.132568874160603	0.3891518200031	-0.00949189157577557	0.95024823620148	-0.0305500244184049	0.85257595987794	-0.250373433770267	0.113994713491566	13.0618706823789	13.3613681156678	12.7196155612407	13.404063827185	13.1058185009685	12.7452373321297	12.8483862533091	13.3172006034227	13.3248274761587	13.0774332855935	12.9162778048469	13.2223979562189	13.2425652925099	13.0164096115103	13.0275777599302	12.7626270351992	13.0442250436264	12.9062104149742	12.8323619575916
Acin1	Q9JIX8	ACINU_MOUSE	Apoptotic chromatin condensation inducer in the nucleus	-0.12822626972153	0.47358951894214	0.100074606040485	0.574725654380512	0.00817582136408568	0.96597718533549	-0.135569071045225	0.449071394102854	15.8337499173068	15.9684710550101	15.7834126581043	15.7230449374091	15.6819630917433	15.1374194686894	16.0867229885898	15.8896679399217	15.8760732304273	15.8793870098315	15.7505761497061	16.0316796672464	15.6679597411079	16.1267972191518	15.8825403644861	15.6313703420596	16.0541591300409	15.3326694772952	15.7482033342537
Acly	Q91V92	ACLY_MOUSE	ATP-citrate synthase	-0.0301900767015582	0.560219669584617	-0.0172234846715291	0.738722034053842	0.040650910203869	0.469057271597268	0.00494481852322082	0.923586353357916	16.6951331166013	16.7536085055444	16.8698106938482	16.7296074678088	16.7280002003899	16.7025109126722	16.7935525092639	16.7033358546704	16.8210140754039	16.7900429812655	16.7970155117941	16.8217366188735	16.7399915146842	16.7637829403005	16.6537547712582	16.7522499617355	16.7663994991784	16.7902466654449	16.7590429315366
Aco1	P28271	ACOHC_MOUSE	Cytoplasmic aconitate hydratase	-0.123668988047919	0.197880300789392	-0.149223469307884	0.124550710424281	-0.0166275781541962	0.869286584380256	0.0757367802424014	0.422753468649657	14.5598132271229	14.1944259937112	14.4480904874433	14.2043495268248	14.3419079370583	14.1429526372969	14.28509150889	14.1420511996654	14.4484131788169	14.2714630279044	14.2852504851428	14.3638472914527	14.0592092440812	14.3034240251229	14.083304797214	14.4064707685293	14.4976398070584	14.4201049666173	14.385410813867
Aco2	Q99KI0	ACON_MOUSE	Aconitate hydratase, mitochondrial	-0.0551145621550972	0.211778288226558	-0.0115547594572263	0.788576016055877	0.00956698510834642	0.837059608406151	0.0378951514539523	0.384399425270697	16.7435984845374	16.7037954537578	16.7455824196363	16.700385529359	16.6764529843367	16.6695633035181	16.670476454216	16.6564108965993	16.7565954123587	16.7027814374371	16.739345520997	16.7897501348678	16.668580328993	16.7120701749981	16.6767422106026	16.7355295813114	16.7655321565043	16.765752277899	16.7781284773915
Acot1	O55137	ACOT1_MOUSE	Acyl-coenzyme A thioesterase 1	-0.0601150217331909	0.736854306825458	-0.0496413010782266	0.781290930297385	-0.0259104040577789	0.893172557471986	0.146084394344605	0.41824890171947	12.8477933870406	12.6213582254124	12.9714357788814	12.9737547573087	12.8491978697041	12.5910571122764	12.4786811543836	13.2549459253462	12.9702874746467	12.5689868823807	12.9437510422816	12.6246538290663	13.2826092083998	12.5786085607378	12.7299053461263	12.9877045708701	12.8412970116203	13.2413337312161	12.928344412315
Acot1;Acot2	O55137;Q9QYR9	ACOT1_MOUSE;ACOT2_MOUSE	Acyl-coenzyme A thioesterase 1	0.0993699185460777	0.451465787350148	0.144828109671963	0.277218593262741	0.0801859223611441	0.572218965065196	0.142749223144097	0.2839196249755	14.0488359258184	13.7451280634765	14.0409917165971	14.2256894600154	14.2017027722243	14.1639090736641	14.2647138131292	13.8277991810741	14.3011389065286	14.2057168981473	13.7791858368381	14.1690637610591	13.994309235966	14.2007147324413	14.2758698751289	14.0730871607797	14.2075405881697	14.326246891499	14.0247674180354
Acot1;Acot2;Acot4	O55137;Q9QYR9;Q8BWN8	ACOT1_MOUSE;ACOT2_MOUSE;ACOT4_MOUSE	Acyl-coenzyme A thioesterase 1	0.166379888479486	0.280662256336145	0.136054021929638	0.374763828945122	-0.00558345747773181	0.972755150325096	0.114416906857556	0.453757557336683	13.4864328205454	13.2618657347253	13.0080924209487	13.2963570255266	13.3739934242471	13.382127128443	13.4388178374855	13.5233291654885	13.4084757014249	13.2589796453153	13.1053552821362	12.8527245604477	13.7437509895766	13.4148569749945	13.5856315644458	13.3216462909914	13.3779831957864	13.2758145997912	13.5349715426073
Acot10;Acot9	Q9R0X4;Q32MW3	ACO10_MOUSE;ACOT9_MOUSE	Acyl-coenzyme A thioesterase 10, mitochondrial	0.0109073572992706	0.914583508088925	-0.013881724341763	0.891432147954853	-0.020665843101618	0.850818998445659	0.0280608889426706	0.782812790195858	14.8490873993782	14.7583897980698	14.908852303366	14.7890598007833	14.8446273123039	14.7264842754012	14.8604371591144	14.9174699839749	14.9531460839809	14.9798181493756	14.4840802135366	14.9738453228416	14.8122926442921	14.8695456497902	14.5941787873063	14.9267361127293	14.7987097330067	14.8052854010962	14.8869016105357
Acot13	Q9CQR4	ACO13_MOUSE	Acyl-coenzyme A thioesterase 13	0.126240048264808	0.385333758018646	0.201118130023634	0.174246188713986	-0.113332484448534	0.468936179754938	0.0367860259422237	0.79811761614884	14.1397112166619	13.8957172729365	13.953459868056	14.3262187978133	14.282205213618	14.2417672058078	14.1570152795137	14.1390796495874	14.020155256487	14.3445525183454	13.5316251384226	14.1773183090734	14.0764231439838	14.4423020691155	14.4235361533895	14.2312661892138	14.071939941594	13.9884627985481	14.1705823298806
Acot7	Q91V12	BACH_MOUSE	Cytosolic acyl coenzyme A thioester hydrolase	-0.0760652924973222	0.245481811418629	-0.129462260295835	0.0569069445542856	-0.0460252197941422	0.509071140923681	-0.0811642817878955	0.216584300040507	16.3174090805145	16.2582697357338	16.366412721394	16.2260847493599	16.2527042339211	16.2212189242462	16.2453317246625	16.144660234183	16.3256831572923	16.2575572669043	16.1548161316727	16.2676096783522	16.023035251873	16.2720848080963	16.0875975074973	16.2279900300139	16.2293070202242	16.2081467025019	16.1780754071106
Acot9	Q9R0X4	ACOT9_MOUSE	Acyl-coenzyme A thioesterase 9, mitochondrial	-0.0897565440781314	0.134758061809241	0.070757036082842	0.23219940918766	0.0195455676233465	0.754904965003103	0.0577210444875007	0.326120537786643	14.9108019802235	14.9626565602513	14.9329805651078	14.869362499994	14.7614992911638	14.9483672315847	14.7147123858242	14.8921965206915	14.8665013826284	14.9398271103152	15.0091594141089	15.0098854634703	15.0207629629159	14.9231928300744	15.0049884934474	14.9463397556129	15.009784888073	15.0018699588378	14.9486911810031
Acox1	Q9R0H0	ACOX1_MOUSE	Peroxisomal acyl-coenzyme A oxidase 1	-0.0472109448996765	0.435248715417092	0.0462538111546067	0.444438836125607	0.0395282574302271	0.543746417641609	0.044165998939329	0.464902112915778	15.7157502236209	15.8960650907487	15.8258507048143	15.7451385704374	15.8039797239213	15.7277184120719	15.7669093050776	15.6953533689519	15.8027485831749	15.7507671670394	15.9521724642924	15.8877537199845	15.8493171290559	15.7435117072327	15.8872372779667	15.7970889946397	15.863203825683	15.8861561972233	15.8130195678327
Acp1	Q9D358	PPAC_MOUSE	Low molecular weight phosphotyrosine protein phosphatase	-0.149037300420915	0.571725077382755	-0.220514586687937	0.405562930085455	0.203017720031513	0.477044732866714	0.310719754196336	0.246201797255433	14.6606366259368	15.8434107587801	15.8437346191827	15.5612223015245	15.5787883852288	15.1930979403674	15.4279347871665	15.1130339909776	15.5706710462917	15.5802202851591	15.8899150577119	15.7851791271642	14.5084880769056	15.5573978837169	15.1758808708856	15.8417019278908	15.7903052193247	15.7949919966778	15.7248841783161
Acsf2	Q8VCW8	ACSF2_MOUSE	Medium-chain acyl-CoA ligase ACSF2, mitochondrial	-0.0418404097331138	0.496797287646823	0.0129291361019721	0.832577416198689	0.0247350059033629	0.708510758367074	0.0661697925746747	0.287725739459642	13.7258987552408	13.6843212704799	13.614284241512	13.6188787058487	13.5330011459176	13.6855919911046	13.6047848570864	13.6526433400402	13.7106127414708	13.7249933927756	13.6211361132746	13.6406290613911	13.5295525631141	13.7887591092493	13.7361587837346	13.717794215507	13.6746336617673	13.7491571198821	13.7664771462236
Acsl1;Acsl5	Q8JZR0;P41216	ACSL1_MOUSE;ACSL5_MOUSE	Long-chain-fatty-acid--CoA ligase 1	0.122560397728154	0.213126087932677	0.100030478510782	0.30562375649967	-0.00484708877093531	0.962719658194585	0.00234836894230206	0.980485182796742	14.6355310837875	14.7846501802447	14.7292171063253	14.480398934378	14.7888406589097	14.7280214651992	14.8835740437037	14.7196027278356	14.625366390626	14.65283377191	14.6796065497028	14.731106854388	14.8941072277556	14.6444477988448	14.7602573377903	14.3832722831758	14.8087882502914	14.5982677248993	14.8488625221383
Acsl3	Q9CZW4	ACSL3_MOUSE	Fatty acid CoA ligase Acsl3	0.321754753958739	0.124446505671683	-0.2747839201494	0.18512355535596	-0.161511571600073	0.462053815980764	-0.321552698516816	0.124666141998921	13.334622462413	13.4203945005704	13.128427773467	13.5015013461083	13.3126560986063	13.9116166891975	13.801617429893	13.6460748806967	12.9818562200749	13.1190351302603	13.4532834967835	13.0487422860565	12.8430181032225	13.5226183092116	12.8714317034704	12.9934673925055	12.4633251204662	13.1992843230121	13.4426584525075
Acsl4	Q9QUJ7	ACSL4_MOUSE	Long-chain-fatty-acid--CoA ligase 4	-0.0290338412327493	0.730195365449718	0.269744525255472	0.00490922957235602	0.146094054990272	0.121568844140541	0.370466441488535	0.000380270943857764	16.3144858859793	16.6214795712077	16.5611268145336	16.3000468419105	16.4332871307645	16.5436254681558	16.4107991305305	16.2932920192493	16.5247896110364	16.5626150961563	16.6987317930015	16.8002679759494	16.5978474251022	16.6598565648742	16.8181452487271	16.8317154679459	16.7779230750006	16.8953386003949	16.7740277362438
Acsl5	Q8JZR0	ACSL5_MOUSE	Long-chain-fatty-acid--CoA ligase 5	-0.0890258759428768	0.225509614898668	0.00814290418832542	0.909636219862391	0.0724181138667479	0.356535566170232	-0.115176139059471	0.122424911342542	14.1046560802256	14.2964574073712	14.0645659530531	14.266332699571	14.1737239762911	14.0103969776201	14.0401527064436	14.1516349760947	14.2683153735314	14.1225691922164	14.3753788810181	14.2977688995445	14.1852858452674	14.1531640731786	14.1283649389837	14.0227492444628	14.0477629608233	14.0634119351041	14.1373834435929
Acta1;Actb;Actbl2;Actc1;Actg1;Actg2	Q8BFZ3;P68134;P63268;P60710;P63260;P68033	ACTBL_MOUSE;ACTB_MOUSE;ACTC_MOUSE;ACTG_MOUSE;ACTH_MOUSE;ACTS_MOUSE	Actin, cytoplasmic 1	-0.131156871113557	0.618395205312491	0.0738574902117044	0.778504180564566	0.291771182010095	0.311001996903658	0.275109523497672	0.3024521923595	19.3206529336901	19.9742129067327	19.3995157613031	19.5924679870857	19.7538173987833	19.7059782390584	19.8905596814367	18.4118667850789	19.7141180417695	19.7557303021553	20.1206023937142	19.7775667608703	19.2807639748644	19.7085686454873	19.8153801684364	20.0821282458996	19.6613449320252	19.6978906425763	19.9459238623012
Acta1;Actb;Actc1;Actg1	P68134;P60710;P63260;P68033	ACTB_MOUSE;ACTC_MOUSE;ACTG_MOUSE;ACTS_MOUSE	Actin, cytoplasmic 1	-0.000886727131781839	0.996294898866016	-0.197370841469397	0.309376815274262	-0.12480496298507	0.547442788743546	-0.144186475188768	0.454269051183287	19.4454372464536	19.35229348874	19.4453099329819	19.5405745727249	19.4157458938534	19.2570563029828	19.5212400276438	19.5860261078932	19.7557612660849	19.4307649220881	18.776770353547	18.9286802899993	19.2942639974324	19.4725857393704	19.2986018482207	19.6202090843096	18.9832775506004	19.0274335929358	19.5759491122995
Acta1;Actb;Actc1;Actg1;Actg2	P68134;P63268;P60710;P63260;P68033	ACTB_MOUSE;ACTC_MOUSE;ACTG_MOUSE;ACTH_MOUSE;ACTS_MOUSE	Actin, cytoplasmic 1	0.0673845614690762	0.447218344610197	0.0198397591241815	0.82144579571554	-0.0245502067718775	0.796030963345355	0.150838226301975	0.100286440504318	19.8816487286893	19.8931830080636	19.7387058341119	19.7231309541853	19.9315685693242	19.9601377215209	19.8357543670165	19.7787461130648	19.6240654007663	19.9459238623012	19.7838615104044	19.9742129067327	19.6624441190242	19.9082518723265	19.7711186634634	20.0019578972156	20.0821282458996	19.9459238623012	19.8100114248416
Acta1;Actc1;Actg2	P68134;P63268;P68033	ACTC_MOUSE;ACTH_MOUSE;ACTS_MOUSE	Actin, gamma-enteric smooth muscle	-0.0705230019262153	0.730765733828087	0.0621132010423828	0.761729590592788	0.0284584993507586	0.896473757313519	0.0774251234929864	0.705706759729293	NA	18.8822400289789	19.5126247389117	19.4323277997022	19.4305505575105	18.9145282032205	19.2981408989772	19.177611756044	19.58910980027	19.3472381878842	18.9762200774908	19.3811331132411	19.2147246510064	19.5428297278698	19.2126887355092	18.8639200651725	19.4537790281814	19.6621015825263	19.4328232415488
Actb;Actbl2;Actg1	Q8BFZ3;P60710;P63260	ACTBL_MOUSE;ACTB_MOUSE;ACTG_MOUSE	Actin, cytoplasmic 1	0.246563958520241	0.337030219692202	0.0490537435453433	0.846377895608194	-0.0697613544342808	0.798740541150271	-0.479492003771085	0.0722281979374017	19.3683444629686	19.2196294065107	19.334041908925	19.6866885938159	19.5255361021687	19.6377038875323	19.7365803015839	19.6951399150163	18.9672853715498	20.1078913419646	18.9220675023479	19.2314719914553	19.4042310132876	19.6073429575059	19.5618733841528	19.2676005349579	19.1783487600505	18.1522105583972	19.0925765037302
Actb;Actg1	P60710;P63260	ACTB_MOUSE;ACTG_MOUSE	Actin, cytoplasmic 1	0.163702475927778	0.107404980610257	0.126033600589871	0.207645249392088	0.0485453526206854	0.645896276378909	0.165872542164117	0.103185846047979	19.3287165577625	19.2922519734837	19.4057543420135	19.474409028339	19.5555552607007	19.5156305473475	19.5942772151404	19.4904787821213	19.4565709956373	19.5959913340704	19.2189226543534	19.3643633931118	19.4995636939173	19.6204596914255	19.5208795255037	19.2868465027359	19.7500886792274	19.6330519771591	19.4946349111328
Actbl2	Q8BFZ3	ACTBL_MOUSE	Beta-actin-like protein 2	-0.0726847935119928	0.421852581860747	0.137279741358878	0.139033209027645	0.00602099552696345	0.95037260547616	0.0823213950823707	0.364357051795883	16.7020914990116	16.4826031571245	16.2770530594076	16.5581187250184	16.436055948011	16.5141284259425	16.2965918364016	16.482351056159	16.3984998825926	16.5397767688557	16.594686165554	16.6933372134903	16.7231276202973	16.4897131404084	16.6628074318016	16.4751111725464	16.6282604066986	16.5418498395461	16.7039306021004
Actl6a	Q9Z2N8	ACL6A_MOUSE	Actin-like protein 6A	-0.0177174603952714	0.813199195008858	-0.0110936383558258	0.882312511320939	-0.0359129052410943	0.658162708532784	-0.136010246817989	0.0837520540360913	15.1814046442883	15.2983883978024	15.2760553229606	15.1219179365775	15.2634672785465	15.1653035190432	15.127127831391	15.2509978310671	15.1745005177838	15.2089849315594	15.1671005611552	15.108438696202	15.2648677220988	15.1180731837504	15.3420121461544	15.0565699813616	14.9090961571135	15.2351578609922	15.1329013148895
Actl6a;Actl6b	Q9Z2N8;Q99MR0	ACL6A_MOUSE;ACL6B_MOUSE	Actin-like protein 6B	-0.059348105820991	0.652876543558626	-0.0357401369613193	0.786070615966727	-0.19522437787225	0.181831649458861	0.0476198637212129	0.717872721729448	16.9551390442043	16.4229664973112	16.4751871879648	16.3521710495414	16.6932691428932	16.239954609621	16.5214762227497	16.5133713804738	16.4379259627643	16.1728357092096	16.4576630286756	16.571751162418	16.4889116634394	16.3575193594248	16.6443210458942	16.5074245677181	16.5411177957001	16.5261874366012	16.8212134338871
Actn1	Q7TPR4	ACTN1_MOUSE	Alpha-actinin-1	0.009290110398954	0.845123809945032	-0.0298698704682678	0.532276709809837	0.0448794091564331	0.387709371543128	0.0782972443751042	0.113703818798567	16.3909028158757	16.3968973975917	16.4525050925359	16.3887774606879	16.396945882579	16.3503522078359	16.4801354006198	16.4388097172522	16.508566996118	16.4525533529443	16.3953299534254	16.3716014006888	16.3176828817733	16.4291173757689	16.3912016265871	16.506242487255	16.4773329704114	16.499223042433	16.4594732440922
Actn1;Actn2	Q7TPR4;Q9JI91	ACTN1_MOUSE;ACTN2_MOUSE	Alpha-actinin-1	-0.181207242608561	0.17479341135915	-0.357619336307467	0.0127760073786278	-0.0749766790605726	0.593964792912556	0.127226545556127	0.333603057701723	15.8492169323116	15.9235897950864	15.8038031903928	15.7381503294612	15.6739384056499	15.6728534680308	15.7247536428722	15.5183857602648	15.738749368193	15.8289174350144	15.6934733450498	15.8204557250495	15.1478051278716	15.7607927040264	15.1552293450746	15.9733565601944	15.8845902899238	16.0480887667016	15.9176308126566
Actn1;Actn2;Actn4	P57780;Q7TPR4;Q9JI91	ACTN1_MOUSE;ACTN2_MOUSE;ACTN4_MOUSE	Alpha-actinin-4	0.020342543932081	0.721602357103703	-0.0297117123758	0.603596029891456	0.05439287461558	0.382616474883839	0.0184749988092001	0.746148871508607	17.3259290497646	17.4490035171962	17.4859393426996	17.4288508463656	17.5028706424654	17.440796187711	17.459175435552	17.3682506660257	17.397724762789	17.4958081934885	17.5369377345887	17.480364220109	17.3188252203997	17.3976913430887	17.3739951229253	17.4061136380415	17.4017295168591	17.523531327865	17.4322482684971
Actn1;Actn4	P57780;Q7TPR4	ACTN1_MOUSE;ACTN4_MOUSE	Alpha-actinin-4	0.218230861556211	0.156247099063897	0.140362905100599	0.352840126581774	0.179554974950427	0.273778293946032	0.00970439314089688	0.948070106039379	17.5305511236436	17.5259565981786	17.3548950198275	17.4099626631284	17.7325781875292	17.7115594341479	17.7271560001036	17.5229952292223	17.4660844295998	17.5119379194878	17.9266666293473	17.1471850464014	17.9179430954091	17.4026790145389	17.9150098688312	17.4980856573177	17.3710278818851	17.5535693003602	17.4375001377787
Actn2;Actn4	P57780;Q9JI91	ACTN2_MOUSE;ACTN4_MOUSE	Alpha-actinin-4	-0.0283559870935441	0.840856702769613	0.239541112590169	0.103956950412694	0.117970497770818	0.443297312303681	-0.282214957522838	0.0591878841616231	13.6781049254037	13.7484234946031	13.8156534756054	14.3741700760685	13.7666220761944	14.0216740428584	13.9537144832303	13.7609174210234	13.9390649238152	13.9742711736276	14.1528393746301	14.1430164345459	14.2497060569697	13.8595347863827	14.322259144143	13.6030235508356	13.6418033980107	13.4389477550016	13.8037174377413
Actn4	P57780	ACTN4_MOUSE	Alpha-actinin-4	-0.0853433767681651	0.450260650811721	0.0141928367296984	0.899194549409569	-0.0119684599642511	0.921209120531367	-0.06593818472885	0.558242454873513	16.8537116018808	17.1231514327736	16.7604860622372	17.0633002749071	16.8564498456914	16.8436512075452	16.888208131235	16.8709666802544	16.8959657227873	16.7583013030637	17.1603146231052	17.0772851479226	17.1026933939832	16.7205782757832	16.9568639010284	16.9848745695713	16.9583034846481	16.9558201551113	16.6378984235526
Actn4;Sptbn4	P57780;E9PX29	ACTN4_MOUSE;E9PX29_MOUSE	Spectrin beta chain	-0.278543660874623	0.00945312632673922	-0.252742272713688	0.0166075422806292	-0.0936767561767695	0.372333157242151	-0.0064281641520374	0.946605461087806	16.3301728666768	16.1279278413723	16.2180693631052	16.2495449667796	16.1026892937229	15.8382043047708	16.047160132441	15.8234866635007	16.2847753108649	16.1974893231937	15.9309913758614	16.1690422234608	15.8283051061856	16.0556234929018	15.8617751245309	16.2456139808713	16.2127205539534	16.1408577235173	16.3008101229838
Actr10	Q9QZB7	ARP10_MOUSE	Actin-related protein 10	0.166145043806202	0.301913490579524	0.0818571446730711	0.606391080771774	0.187050362545854	0.282611637664711	0.122445781411544	0.443249954178482	12.7194444397855	12.5760378642207	12.3049644365873	12.6741128029501	12.6530689765799	12.8964478300341	12.5208813665946	12.8687415455599	12.2878047090776	12.8809953886068	13.0982706476109	12.7565000313015	12.5286055027747	12.4711671337244	12.8457154544353	12.5912418212354	12.5464073716575	12.9215341458465	12.7051593304505
Actr1a	P61164	ACTZ_MOUSE	Alpha-centractin	0.168673349627255	0.00872418617585157	0.18513467188922	0.00473554194033326	0.156171722235335	0.0209786729332106	0.283188834743013	0.000127255548952607	14.1773105219395	14.3013747268358	14.2144481439437	14.1661630826461	14.3878019416563	14.3076064033517	14.3971999841396	14.4413815447266	14.3985900634535	14.4257404243162	14.2886570354602	14.3486728351091	14.3689974617343	14.4746248958479	14.4075399702307	14.3996384196924	14.4799696810898	14.5316434126065	14.5808003009484
Actr1a;Actr1b	Q8R5C5;P61164	ACTY_MOUSE;ACTZ_MOUSE	Alpha-centractin	0.0107343397457296	0.876033121950175	-0.0251312124056575	0.715416963020696	-0.0056522861383268	0.939361259254085	0.065381252692152	0.348660989102709	15.6443886488537	15.6765356263295	15.7937099834899	15.7454983876638	15.6748129393584	15.6897632523919	15.7224126567463	15.8160811568233	15.6413207936104	15.688747516054	15.7980743166733	15.5010192185909	15.7684376427632	15.7014580886043	15.7886928467559	15.8229292694499	15.7962830126558	15.8179679427489	15.6844774322509
Actr1b	Q8R5C5	ACTY_MOUSE	Beta-centractin	-0.0087780812018341	0.967783257661683	-0.0550484989158893	0.800245531542156	-0.000168512654525443	0.99942724283134	0.148275969357991	0.498255488278384	12.9847157258925	14.0411115353692	13.4289751238708	13.1602622239094	13.1257637690711	13.4005459345722	13.7277609496846	13.3258816309067	12.9887361599634	13.2813577603176	13.9406989985369	13.4597389783035	13.1321108885909	13.4390776608195	13.3639430856645	13.6287189245376	13.4297728613081	13.459700561926	13.6899761387022
Actr2	P61161	ARP2_MOUSE	Actin-related protein 2	-0.0803385631362445	0.206942244575565	0.0104354285673836	0.86648330101851	-0.0122594996981249	0.854917104735013	0.0253344633824852	0.683811372755142	16.1795417623255	16.2359749389357	16.2038641421687	16.219064505299	16.138741767614	16.1532491954633	16.0889000134448	16.1362001196618	16.1602909846059	16.2647816083891	16.1669829194572	16.3850484312178	16.0279815667985	16.2283940849464	16.2387629800357	16.2457550882701	16.2277832604664	16.2307503826355	16.2354944708868
Actr3	Q99JY9	ARP3_MOUSE	Actin-related protein 3	-0.0711832910939165	0.361656555882475	-0.0663770670692507	0.394168953952346	-0.0189670447255317	0.819741080687078	0.0281991800229164	0.714765692233005	16.3768308238353	16.4545884720347	16.3794951345372	16.2252921792291	16.3995533108972	16.23817892734	16.3240170103432	16.1897241966802	16.2957707277456	16.3338925859741	16.3905905093309	16.4793729331153	16.1567961079196	16.3711095839488	16.1634197163755	16.4006076382007	16.3358962421413	16.372970456777	16.4395289926089
Actr3;Actr3b	Q99JY9;Q641P0	ARP3B_MOUSE;ARP3_MOUSE	Actin-related protein 3B	0.41483502440483	0.0171293871403968	0.195384106644614	0.22832957286056	-0.0668896341015053	0.696587524616859	0.000433275038044911	0.997817947843637	14.1761575624304	14.2840288086437	14.0813586032881	14.1655037371388	14.6708166625779	14.7123657844479	14.4865585204088	14.4966478416858	14.5174848570149	13.7358098482164	14.07632292609	14.0954959244555	14.6677103225659	14.6356387744558	14.0897401166023	14.1544384024988	14.0035442640667	14.2372996034779	14.3134995416098
Acy1	Q99JW2	ACY1_MOUSE	Aminoacylase-1	0.0233550751813496	0.865851562103151	0.0357032861727422	0.796338484905898	-0.10235065404156	0.496108332980991	-0.218472693869638	0.12786093949026	14.5890951664708	14.396544578445	14.5633512129672	14.3557158539224	14.4091456040822	14.5464724870324	14.5868221997324	14.455686821684	14.2033632986476	14.7654259682938	14.152688879788	14.4873124896829	14.2082496022897	14.6753285829918	14.6766292815321	14.1476580813744	14.3843183330422	14.0479248082341	14.4509148136762
Adam10	O35598	ADA10_MOUSE	Disintegrin and metalloproteinase domain-containing protein 10	0.0203684793250645	0.936832092687582	-0.31417811034521	0.232204129678007	-0.416762053724494	0.146761142295923	-0.190690050911639	0.461970352378155	13.8736748022327	13.6827312941398	13.6848472216645	13.950856579054	13.7595761479571	13.9840445629234	13.6506478953912	13.8793152081197	13.3430191128678	13.8206875663867	12.9800895823903	12.7303278986133	13.8243223509986	14.0006514607592	13.3800957453391	13.6669229856601	13.2377327981342	13.3256427566633	14.1990511529869
Add1	Q9QYC0	ADDA_MOUSE	Alpha-adducin	-0.0440530169645488	0.788672358789592	-0.22395004491732	0.184870254001177	-0.143533465492824	0.423046954894091	-0.0986913971269718	0.550021843466449	15.4745741995919	15.3879499938952	15.3609087951002	14.9426565319681	15.1932673833176	15.2886750572313	15.3014318895906	15.2065031225577	15.1885733925929	15.0638290043122	15.191564347033	15.4188474520298	15.1754754804096	15.244475333417	14.4314910750297	15.2217645775483	15.1990089635945	15.0516465441599	15.2989038467449
Adh5	P28474	ADHX_MOUSE	Alcohol dehydrogenase class-3	0.134025253413039	0.18624736971397	0.088432309360968	0.375690777234558	0.0525706388946432	0.622830516016909	0.11608810493197	0.249035699475481	14.6714028497294	14.8542791494893	14.6111977443065	14.5766024407715	14.8476984666806	14.9896694585544	14.7935372689104	14.6186780038034	14.7781079384684	14.7515022169788	14.6632133994592	14.8411072908741	14.4855274580803	14.7830800848627	14.9574965879235	14.79230734979	14.8011879653902	14.8716887016766	14.7126505871677
Adh7	Q64437	ADH7_MOUSE	All-trans-retinol dehydrogenase [NAD(+)] ADH7	-0.0313486221780881	0.717264232425348	0.267958358079923	0.00618717117997901	0.0166809380148045	0.858191058569739	0.463376500849716	5.36148237418375E-05	14.4697244798728	14.2795090201036	14.5003128441711	14.3010102610213	14.5672787621557	14.2090801540523	14.446327318508	14.2024758817405	14.3909548603943	14.4263106245456	14.3956947829811	14.7006456169526	14.6386112622826	14.7311545968521	14.5519785614012	14.736127065811	14.841859146296	14.8400255043396	14.986050892121
Adi1	Q99JT9	MTND_MOUSE	Acireductone dioxygenase	-0.0809695572691265	0.239759425938503	-0.074436592119886	0.27820380909472	-0.0394541902564907	0.58935099458132	-0.161909395970323	0.026614236933188	14.7753067726263	14.5985817790648	14.6801397177632	14.6804529308177	14.65480382604	14.5444996343712	14.5767323329795	14.6345671778047	14.7554874567161	14.6999736280852	14.4770372446332	14.6819960230942	14.5552661550145	14.6100789870787	14.5893936666051	14.4439601235675	14.6064109964219	14.4541129034787	14.5823595929227
Adissp	Q9D1K7	ADSSP_MOUSE	Adipose-secreted signaling protein	0.190292852184829	0.474514491155857	0.453545182578539	0.100046743623524	-0.261394049673511	0.365472322608652	0.184603436055562	0.487617615246136	12.6850246869215	11.3081455959129	12.4626249629187	12.482250833788	12.3322631758251	12.684178792364	12.1958273996919	12.4869481203995	12.6167165358448	11.6310815399449	11.6715543348456	12.5165445936129	12.9184570495222	12.5534277056756	12.7637974610446	12.4833447087937	12.2080971555419	12.5972052498236	12.3878127096041
Adk	P55264	ADK_MOUSE	Adenosine kinase	0.579610192969763	0.214842132375448	0.72950260914785	0.123561700311291	0.446217610288118	0.370937252468748	0.231829657216867	0.61249612505171	14.9133148610234	15.1523482282182	14.8051997365036	14.9322009082315	14.7952990030057	16.3371793537568	14.8818070297944	16.1072191192989	16.0688181563998	14.643963260824	15.4781692141231	16.5324350716472	16.3955056855997	14.6739328864039	15.1192005269173	14.8833306108866	14.9027660740743	15.9551617530826	14.9891239248008
Adnp	Q9Z103	ADNP_MOUSE	Activity-dependent neuroprotector homeobox protein	0.703564891297685	0.0333901343339241	1.3261374777771	0.000459469704301144	1.06917006464033	0.00476810005526934	0.532014092671496	0.0975176767799186	11.9252169061792	11.8704803155164	11.8727248928318	12.5734247075217	12.4148041343451	12.9212719270915	12.9080135069725	12.8120168188308	12.7051031581405	13.8291380080392	12.8546541442781	13.8149128621099	12.6850838371564	12.9151137707479	14.1312862631433	12.4867269410569	12.339986362291	12.6683199362261	12.8748699531612
Ado	Q6PDY2	AEDO_MOUSE	2-aminoethanethiol dioxygenase	-0.270758642221022	0.336142719486473	-0.0669569497685245	0.809402259626522	-0.288173804278673	0.343056787744074	-0.285550198135162	0.311199217931073	12.1759330956061	11.3413798285883	12.3904376895605	11.8941508173443	11.3751806521121	12.2337125382774	11.7867556180082	11.3232180538173	11.3909857504465	11.8021124185861	11.7938064914558	11.3118788440564	12.0211257284379	12.185755069032	12.0153139904988	11.6506389208677	11.3159307161844	11.3815699879448	12.3115610135616
Adpgk	Q8VDL4	ADPGK_MOUSE	ADP-dependent glucokinase	-0.34015096278142	0.208317230764358	0.108205582217407	0.682157740745488	0.739678158175447	0.0178415732801589	0.00141790912060813	0.995706801828605	14.6193430806733	13.9308112442272	14.2626454433036	14.4035813508947	13.8779838358153	14.6393859334933	14.0153105054798	13.3230969931849	15.6147587228625	14.9073366725659	14.6092249184221	14.4680003013886	14.4664397667319	14.4401813882514	14.2745819915966	14.7895336449704	13.9436869515971	14.4039573503149	14.084874808699
Adprh	P54923	ADPRH_MOUSE	ADP-ribosylhydrolase ARH1	0.00625514408854144	0.967926174417366	0.236370810467225	0.142280619247867	-0.0028655691978372	0.986393195460925	0.222785510858319	0.165092230123324	12.6577337787668	13.4155965409455	12.7778244714645	13.1694255446433	12.7575983558239	13.0938978325593	13.246418479383	12.9476862444081	12.7253641275116	13.0599477111254	13.2215267056346	13.1922696941727	13.2733017004466	13.0911808095142	13.4093113735556	13.102413729523	13.3214067143929	13.2685624680619	13.2193394672756
Adprs	Q8CG72	ADPRS_MOUSE	ADP-ribosylhydrolase ARH3	0.649611498200139	0.0465840772173091	0.307206771793091	0.322934169666198	0.580655613130087	0.0932651848712583	0.394917043210588	0.208317509389654	11.8778400890701	10.4814866456894	11.9246789145469	12.2490541788979	12.131507799983	12.5400456795635	12.296431595564	12.1635207458942	12.1331486357836	12.3837447867141	12.1248682880456	11.9260661535226	11.5727428530912	11.9774445072959	12.2856334014668	11.3614613330355	12.3276929772403	12.1638068922794	12.2597667984913
Adrm1;Adrm1b	Q9JKV1;A0A0A6YVU8	A0A0A6YVU8_MOUSE;ADRM1_MOUSE	Adhesion regulating molecule 1B	0.073527964754792	0.578263482642366	-0.0912312566466706	0.49148361068185	-0.0236711113979986	0.867807016505488	-0.109336109536606	0.411195189402657	14.6998760552932	14.9056079430884	14.708550459759	14.5778477435999	14.7166319330759	14.8887289816695	14.8359516991247	14.7446814468895	14.3808871545789	15.0607930199057	14.6562181426267	14.6226695927235	14.3328547575309	14.8827290124745	14.6887038124248	14.5402975864646	14.7061182432424	14.6921141761429	14.5160077577441
Adsl	P54822	PUR8_MOUSE	Adenylosuccinate lyase	0.00852674623225624	0.889808261559058	-0.0517314684641761	0.40568307191384	-0.105628637383361	0.125964913164663	0.0271277970574655	0.660258340739732	14.6745288430094	14.6131275787393	14.6151928084809	14.5062269882875	14.6562013801946	14.5433641723326	14.6339771764821	14.6096404744368	14.3532226532332	14.5646675379333	14.5720310605713	14.6452418638741	14.4965417421233	14.5068034377956	14.5535633008674	14.5859307820016	14.6399906794954	14.5981572080986	14.6935087371514
Adss1;Adss2	P46664;P28650	PURA1_MOUSE;PURA2_MOUSE	Adenylosuccinate synthetase isozyme 1	0.119009761075308	0.61311515504291	-0.473217480159803	0.0570596611994715	-0.0203159174576495	0.936052000320481	-0.123527668631294	0.599818575565939	14.2491949502344	13.8637603939248	14.106988162026	14.212283582621	14.1052783373966	14.479603452332	14.030322282644	14.2930620607348	14.3323652864429	14.4741178531045	13.4567394246843	13.8316437278264	13.6917217128541	14.1023038172126	12.9136879102738	14.0035072587537	13.921720087712	13.8402271715208	14.1726618962945
Adss2	P46664	PURA2_MOUSE	Adenylosuccinate synthetase isozyme 2	-0.103943318564934	0.160844583543162	-0.141083273948407	0.0632698439057965	0.0523408798361906	0.502841485223872	0.0232114247437281	0.746903116549102	15.9312800014582	16.0141251107444	15.9827173405785	15.7604522756812	15.8889929025653	15.801364819198	15.8331346939512	15.7493090384882	16.0215807920592	15.9540054169879	15.9478674768082	15.9730650173974	15.7436352975746	15.7393349717611	15.6682063459356	15.9527935639503	15.9133662895848	15.8866896951355	16.0285708787667
Aen	Q9CZI9	AEN_MOUSE	Apoptosis-enhancing nuclease	0.157920950692391	0.330785993838169	-0.189036137533348	0.247368815894311	-0.0885917103306841	0.609546502902517	-0.304382928670195	0.071102221494021	13.2313502013286	12.6332064074984	13.0815067393944	13.1465368559139	13.0782225403254	13.4916902830151	13.0261222538938	13.1282489296705	12.6992904799196	12.7768318981086	13.3275526440812	13.0606334540748	12.790800540971	12.9187440013523	12.5662776576038	12.8198657327265	12.7308097546625	12.5670029926989	12.7573900093666
Afdn	Q9QZQ1	AFAD_MOUSE	Afadin	-0.0606583451297027	0.440175080091874	-0.0322652006572568	0.679310954108244	-0.0888352822708232	0.299054079891667	0.0305531090624243	0.695370355268867	15.946218656197	16.0592874178063	15.9826638698012	15.8887551381478	15.956444224421	15.9213900244154	15.8665400189581	15.889917433639	16.03346602019	15.7109543755231	15.8967675689387	16.1035480438463	15.7610707042297	16.011251282666	15.8719942485814	15.9744145898055	15.9893745411243	15.9856529621666	16.0496954251058
Afg3l1;Afg3l2	Q8JZQ2;Q920A7	AFG31_MOUSE;AFG32_MOUSE	Mitochondrial inner membrane m-AAA protease component AFG3L2	0.314041577262081	0.198138549640751	0.227340961953445	0.345545967904618	0.394925484128303	0.137575428785007	-0.419624431701941	0.0917306903937218	12.1560577878104	12.6560695089356	12.6637359841313	11.9539381437712	12.5418782668141	12.6281242472554	12.6609741501859	12.8549910694414	12.4961122712458	13.2455987553007	12.5154164943248	12.0536510239808	13.1870736532113	12.2355475732753	12.8628930219949	11.9563471142791	11.7343328108732	12.0383634721906	12.0222603004978
Afg3l2	Q8JZQ2	AFG32_MOUSE	Mitochondrial inner membrane m-AAA protease component AFG3L2	0.533328220940037	0.271429195104264	0.607312068248739	0.212983896383699	0.911201450021194	0.0904471865028897	0.2575574739007	0.589848736263543	11.9239588049318	14.0614555780627	14.2900404526271	13.526817086079	13.6329270581736	14.5988201819475	14.4744854768571	13.2293520884826	14.4205260877064	14.3640936065758	14.3006885970568	13.5361136266292	14.5813241756674	13.4171800496421	14.6969023427569	12.9902653182174	14.1602811351169	14.0843101335978	13.5976452303714
Agfg1	Q8K2K6	AGFG1_MOUSE	Arf-GAP domain and FG repeat-containing protein 1	-0.172391793086632	0.0287783948799955	-0.114068980927094	0.13147296377041	0.00466364173538203	0.952764438033623	0.0332679223179575	0.649164087951787	15.8266353760676	15.7560975893271	15.6713613820523	15.5795575451938	15.5424575771787	15.4887627721455	15.5666873383899	15.5461770325801	15.4994410686488	15.7414353849662	15.8983533910716	15.5947065735894	15.591048928421	15.6205463197602	15.5710741471618	15.7408664407377	15.7137221237544	15.7675534213835	15.7445815960371
Agl	F8VPN4	F8VPN4_MOUSE	Glycogen debranching enzyme	-0.125681590395052	0.623250630417538	-0.0716752809802692	0.778796900878148	-0.0745751275428326	0.786701118082522	0.040583797854346	0.873527084128795	13.5185671027893	12.2713813195608	13.5303697571465	13.4970284876616	13.3508839471414	12.3835234043236	13.2554417211823	13.3247712329307	13.2198416009408	13.2702296151812	12.8992134016181	13.1711001563522	12.9711483393285	13.2012785341601	13.1871185133962	13.1771750190809	13.1083071867496	13.3564244586124	13.3377751941327
Ago2	Q8CJG0	AGO2_MOUSE	Protein argonaute-2	-0.0111051700946092	0.922855953146695	0.120202434949807	0.302764098301882	0.0226945465574868	0.854684175587363	0.00469845685689663	0.967315422739565	14.4806072024529	14.69154725045	14.4740671390277	14.3966114702198	14.2316112077592	14.474827663059	14.7463936016455	14.5455799093082	14.5464061657895	14.4977333534994	14.5560689169963	14.6873319382309	14.7693626510327	14.510807428344	14.556140784342	14.3311898778393	14.3317567122555	14.6773727982589	14.7213075012242
Agps	Q8C0I1	ADAS_MOUSE	Alkyldihydroxyacetonephosphate synthase, peroxisomal	-0.0848283334430846	0.467857032317435	-0.0252013228602337	0.827938506043988	0.0286128720025367	0.819299995296079	-0.00959550949594501	0.934003320271738	14.2819227844923	14.0970609645912	14.0499676349281	14.1563596400853	13.9696563268552	14.0531028491944	14.2203707695497	14.0028677447253	14.137359426362	14.2306209331299	14.1568415245884	14.0914353863236	14.1041482505176	13.9670010453541	14.3219210504608	13.7506755865425	14.4211706912414	14.1827667739309	14.1923159343983
Ahctf1	Q8CJF7	ELYS_MOUSE	Protein ELYS	0.820795064245894	0.105345464309623	-0.0147219470721645	0.975818438539489	0.289586358862602	0.582762901517501	0.39445307577062	0.421528063832145	13.9867931049489	15.4276042087259	14.0488103883043	15.2562050021596	15.5930642616479	15.7257709738017	15.3157970160311	15.3679607096416	14.1887279162896	15.3644151213742	15.3551755670279	15.2939816749489	13.4766702706233	14.9499953678509	14.9398776024269	15.8349178725593	14.9431191669263	15.6867330423471	13.8324549253885
Ahcy	P50247	SAHH_MOUSE	Adenosylhomocysteinase	-0.042505790779483	0.426296813083758	-0.0305467456307298	0.565620023858369	-0.00807302080212224	0.887653634127923	-0.00658489302783138	0.900939946591093	16.2821110767192	16.2577487659706	16.2485706358811	16.2513714525716	16.2793657344639	16.2529037678602	16.2057608006097	16.1317484650907	16.2504594239933	16.2953008003457	16.2098721616114	16.3485449015148	16.1481011625177	16.2543624830403	16.1666064015467	16.2647669502245	16.2392964445377	16.2684232084496	16.2409757558193
Ahcyl1	Q80SW1	SAHH2_MOUSE	S-adenosylhomocysteine hydrolase-like protein 1	0.194577710154761	0.0504392071143969	0.0830841160873561	0.379795696944167	0.154139014241737	0.140357720142682	0.0416781526001344	0.656560707729192	13.5838467045295	13.3670597674652	13.4111799352006	13.7064312636887	13.7005372528201	13.6605196436623	13.7476265645393	13.7381450504814	13.7078983162412	13.7260371723626	13.5798698072844	13.6655801952326	13.4307922767997	13.6467724435869	13.6577092196143	13.4728811893309	13.7006781246052	13.7152541927527	13.3464167745957
Ahcyl1;Ahcyl2	Q80SW1;Q68FL4	SAHH2_MOUSE;SAHH3_MOUSE	Putative adenosylhomocysteinase 3	-0.00819331535868173	0.933459762683507	-0.0172904280588888	0.860193765922898	-0.00198952279398767	0.985022989719823	0.128136456275129	0.203312517574181	15.2833633188515	15.143582511541	15.3252562586873	14.8435432559139	15.2027972509055	15.12495327166	15.2141635187212	15.0210580422723	15.2502539992718	14.9771859949839	15.2134004461077	15.1890600862035	15.0764189683772	15.2261637942337	15.0349407839439	15.2374116490492	15.3954772351761	15.2638523527171	15.2115499331518
Ahcyl2	Q68FL4	SAHH3_MOUSE	Putative adenosylhomocysteinase 3	0.203531394921027	0.393104435043962	-0.283382566522228	0.239397219224971	-0.0287848386164402	0.909938166903596	0.100632814963586	0.670114993202148	12.7080233781732	12.5373300448927	12.6619481062483	12.9533198105538	13.3320505387422	12.6898931713632	12.8250581510396	12.8277450584071	12.5046551485422	12.7337907102018	12.8206656303077	12.0594188246316	11.8894507264499	13.0467539865912	12.7314675361063	12.6804496341923	12.5550060601911	12.6771029735227	13.3505939318162
Ahnak	E9Q616	E9Q616_MOUSE	AHNAK nucleoprotein (desmoyokin)	0.0650075465218336	0.258812485772451	-0.169266319285498	0.00766117331714735	-0.043616819768161	0.477555613737831	-0.0278179044418856	0.623181873041449	18.6135520838626	18.6061413056187	18.586454996477	18.5456470226092	18.681708534482	18.6681717129704	18.6903186013963	18.571626745806	18.4657298019405	18.5809945688222	18.5862717263584	18.4468652165542	18.2902438903822	18.495613037961	18.442007986528	18.582079485871	18.5570672530269	18.6190378140567	18.4823392378452
Ahnak2	A0A7N9VR94	A0A7N9VR94_MOUSE	AHNAK nucleoprotein 2	-0.00462462816417997	0.95121340467405	-0.121236330189443	0.122780720919307	0.151217224985848	0.0782351417846153	0.0246507668179099	0.744733799212089	15.6555307231556	15.5262057797924	15.6297977176728	15.6498736374201	15.7270775375096	15.5780158656398	15.6300708459858	15.5077450962491	15.8267917626796	15.8413038922148	15.6316119135939	15.4574931042737	15.3631902454528	15.6745536691929	15.4812255183637	15.687843127509	15.7246097738035	15.5778447939155	15.5697132300844
Ahsa1	Q8BK64	AHSA1_MOUSE	Activator of 90 kDa heat shock protein ATPase homolog 1	-0.0102211562926424	0.861113840631955	-0.0176301768116787	0.763044216520841	-0.0701295054240791	0.275373005073151	-0.0906060597590788	0.134567903581695	15.1569086596539	15.2503169252671	15.2110555547491	15.2145771555489	15.2225421072702	15.1853361818564	15.125017869825	15.2590775110969	15.0027139460766	15.1665828659143	15.2449583931511	15.1534174456694	15.2316037082334	15.1928052192986	15.184511214771	15.1259985990699	15.021196882265	15.141344812962	15.1818937618859
Ahsa2	Q8N9S3	AHSA2_MOUSE	Activator of 90 kDa heat shock protein ATPase homolog 2	0.263785661477668	0.355712148751668	0.236734408216824	0.405955303498503	-0.0677387105854841	0.823975784209931	0.071887703376257	0.798793505841464	12.1127685392649	13.6717732414367	13.148678354709	13.138601393375	13.3776850230884	13.3872769067126	12.9761398442537	13.3858624006415	12.5973007067368	13.0398683596653	13.2134809484307	13.3539049235617	13.7117099870865	13.0143347038001	12.9388095472045	13.3265277982711	13.1621977604817	13.3401282737006	12.5305185098373
Ahsg;cRAP-AHSG	cRAP-P12763;P29699	FETUA_MOUSE;cRAP-FETUA_BOVIN	Alpha-2-HS-glycoprotein	-0.0553158550013499	0.782109806093212	-0.303461811983851	0.142368286510131	0.0997542111493814	0.644976527307485	0.312753012456859	0.131334404652964	18.7348915066545	18.2323488412164	18.2833325686972	17.7080869831003	18.3372342440816	17.7549527267018	18.4100413614217	18.2351681474579	18.2389457977808	18.4522854872916	18.3270262731271	18.2953176432513	17.7797001211329	17.9245341791059	17.7452607082429	18.1966357424013	18.7493849917926	18.5547424715754	18.7089087437266
Aifm1	Q9Z0X1	AIFM1_MOUSE	Apoptosis-inducing factor 1, mitochondrial	-0.005919449204697	0.91706738311495	0.0233056182105216	0.682584171575372	0.0192501531310025	0.754227332719597	0.097034329768702	0.102123794427707	15.524967090648	15.6230212621054	15.7109382371523	15.790251757181	15.7056161893471	15.6190679136358	15.6455205277666	15.6552959195183	15.7106961399238	15.6809391005863	15.6529989791979	15.6463055638164	15.6712397366565	15.6702994034939	15.7545561159619	15.7163907894977	15.7375695258459	15.8082955471753	15.7750598036425
Aimp1	P31230	AIMP1_MOUSE	Aminoacyl tRNA synthase complex-interacting multifunctional protein 1	-0.122542309674937	0.10038122932988	-0.133080849459159	0.0764899175536923	-0.047003753468875	0.544477661931272	-0.0739624863036958	0.308220515735749	16.4868004618167	16.3701509955677	16.6002570330897	16.3783270343727	16.4421530099515	16.1502212989906	16.4003174414007	16.3526745358043	16.4371684923406	16.3892632921621	16.4092085987259	16.4296339428608	16.2262541259295	16.3531502722998	16.2941737859202	16.3676638703928	16.3947490481225	16.4383256687957	16.338946992321
Aimp2	Q8R010	AIMP2_MOUSE	Aminoacyl tRNA synthase complex-interacting multifunctional protein 2	-0.0286953684200437	0.681593095710641	-0.0964027861404002	0.179472141615192	-0.112548447066386	0.148674367684474	-0.123908559175398	0.0900226043163252	14.9660773023337	14.9607667125766	14.6784350867541	14.9114715735756	14.8840846418477	14.7594305084008	14.9756912616114	14.7827627896998	14.7515179079124	14.7994941240797	14.7489056332387	14.8034803303521	14.7278407043283	14.7303162216898	14.8695022743081	14.752720371687	14.7070678888242	14.7422567973887	14.8190713806384
Aip	O08915	AIP_MOUSE	AH receptor-interacting protein	0.10262734376334	0.183983830550558	0.137510631775239	0.0812824833938928	0.126764569212312	0.131859045728291	0.115748376407106	0.136879119542174	13.5695352375146	13.6877911967575	13.5691910562654	13.5446626326834	13.6152043056621	13.7940198019483	13.73569351762	13.6367718730437	13.6441492074463	13.6050396049493	13.9094899876569	13.7684945039534	13.8190414341914	13.5945812053832	13.7391055067937	13.7694762982848	13.69366118551	13.7550962103072	13.6159399347472
Ak2	Q9WTP6	KAD2_MOUSE	Adenylate kinase 2, mitochondrial	-0.0239926075051464	0.754299065701487	-0.00523916061212049	0.945431015983642	0.0142201046164132	0.863496424873449	0.0799686370559449	0.304334254877065	16.9040700765461	17.0103751217502	16.9180363010422	16.9399464524587	16.9796038240745	16.9690716844578	16.8150329874265	16.9127490258179	16.9612122704946	17.0554625069086	16.8553065002939	17.0660891904578	16.7664771462236	17.1089735955722	16.8099313770951	17.0251071116592	16.982046584437	17.0542015348096	17.0309472691151
Ak3	Q9WTP7	KAD3_MOUSE	GTP:AMP phosphotransferase AK3, mitochondrial	0.38303190254576	0.434007429637616	-0.256193119200951	0.598808467272846	-1.09302291326392	0.0499695151205382	-0.212187065026185	0.662582792482538	16.5651675457093	16.6736679377598	16.2111449356978	16.7814237521886	17.1240304133608	17.2346771207052	16.4081190669628	16.9967051805097	14.9984934711754	14.8739535031011	16.5220374144483	15.2566804658504	16.8396343864128	15.9361225987432	17.1741942435453	16.6481749863863	14.9388674242829	16.9834612699346	16.8121522306469
Ak6	Q8VCP8	KAD6_MOUSE	Adenylate kinase isoenzyme 6	-0.0553515728338354	0.625687573318077	-0.325344468508398	0.0104020644729642	-0.193905654941839	0.123492655151427	-0.229018163335983	0.0571251046890799	NA	11.929620886466	11.850272802828	12.0758434541815	11.9348776608863	11.9166632392413	12.1039073784519	11.6307949547192	11.9207808361221	11.5503716359011	11.8028677066269	11.7244669562423	11.4748365334738	11.7318875105834	11.5750806503009	11.7189823104467	11.7338923695949	11.6354590072607	11.8032431839878
Akap1	O08715	AKAP1_MOUSE	A-kinase anchor protein 1, mitochondrial	-0.0449100018471391	0.849474298033692	0.0335893402088399	0.887092379563607	0.0290841980788308	0.909369216762222	-0.133368108798958	0.574733562954916	11.9685300042466	12.4524677700464	12.6547613191827	12.4890551633142	12.6475686031346	12.2703245305295	12.1943044025708	12.2729767131665	12.2886498266887	12.2651520440563	12.7070614160839	12.507861521832	11.9855075458524	12.5942336160838	12.6115689338572	11.5793960850782	12.6042775432831	12.0482995430694	12.7993686501634
Akap12	Q9WTQ5	AKA12_MOUSE	A-kinase anchor protein 12	0.168327861537115	0.0148105198314025	0.05143447766919	0.416348184844027	0.140520315072845	0.0509114582466857	0.19463152287824	0.00609991514986599	16.0363539381635	15.859474122809	16.0209755997042	16.0047866516386	16.1139578054977	16.2294778965864	16.1675671120851	16.0838989442947	16.04141103877	16.1928649238117	16.1284777168733	15.9265948263367	16.0507393257237	16.1378737079956	16.0121203629361	16.2632618636217	16.1557491536339	16.1262991418379	16.1548062447349
Akap8	Q9DBR0	AKAP8_MOUSE	A-kinase anchor protein 8	-0.409426832126051	0.353659641789693	-0.683132129163683	0.130529557885357	-0.91043733000369	0.0668199142124557	-0.555981813010325	0.212959148047597	15.2999878361612	15.0514936105414	15.2812961737969	14.9166818973944	15.143945162448	13.8565422468037	14.8256097549033	15.0856550252346	14.2041584499935	14.8184573541962	13.6581668442196	14.4266054672927	13.2609165941835	15.0999189559099	15.029489983853	13.41831382934	15.0498783217415	14.898166775248	14.959173339523
Akr1a1	Q9JII6	AK1A1_MOUSE	Aldo-keto reductase family 1 member A1	-0.128888986203714	0.101470496184683	-0.0540021011085887	0.477097219254597	-0.0225649650725686	0.781818047187143	0.121816761884125	0.120023646977194	15.8198348050876	15.8016932044772	15.8807003504864	15.6759019167055	15.6105490861299	15.6582561199029	15.6962829527904	15.6974861731187	15.7129165313941	15.696668744442	15.9063175365138	15.9710652406619	15.6204804540623	15.7231542911859	15.6474218864124	15.8895063400157	15.9407655157392	15.9197455562281	15.9153799123102
Akr1b1	P45376	ALDR_MOUSE	Aldo-keto reductase family 1 member B1	-0.108523270046717	0.435252617719459	-0.210430035416152	0.140256054597204	-0.177864398238565	0.242224646060641	-0.153651229042087	0.273861748673838	17.9288826578754	17.5145060292404	17.7924789406976	17.7194556702533	17.8329827007844	17.3203863067853	17.7753530746044	17.5925081357058	17.718164931215	17.6589575787096	17.3057767689098	17.6542374312019	17.5980670433851	17.517930766822	17.3433679149932	17.4621747277953	17.4085038966682	17.5774435806501	17.8925961767849
Akr1b1;Akr1c12;Akr1c13;Akr1c19	P45376;Q8VC28;G3X9Y6;Q9JLI0	AK1CD_MOUSE;ALDR_MOUSE;G3X9Y6_MOUSE;Q9JLI0_MOUSE	Aldo-keto reductase family 1, member C19	-0.560126437740752	0.0420284047756281	-0.513281089376724	0.0598748299809376	-0.245487869774879	0.383171301262057	-0.451054046495267	0.094141205699128	14.1775051876783	14.0392360867877	14.5934903338452	13.9053305898755	13.1909033975214	13.3590769144119	13.8553746398762	14.0697014954142	14.5808179627452	13.5221401226278	13.6972499539423	13.9617661988353	13.1597562570817	14.0323901688665	13.5085252158962	13.9639797878153	13.7197203631096	13.6742805576742	13.5533653036063
Akr1b8	P45377	ALD2_MOUSE	Aldose reductase-related protein 2	-0.198402533966288	0.0265209185070524	-0.0632740843488904	0.447211823645087	0.0032970954416971	0.970477507351313	0.0950164408936125	0.259073196285356	15.3957215558285	15.1212218602558	15.3000271735955	15.0877073029806	14.9462894891648	15.0412313441908	15.0461136378461	15.0774332855935	15.2504908828544	15.2122607804835	15.2256480424825	15.3844566248009	15.1244808096497	15.1620136104563	14.980630510358	15.3602949968521	15.3179672267818	15.3602641285915	15.2462173040095
Akr1c12	Q9JLI0	Q9JLI0_MOUSE	Aldo-keto reductase a	0.244963775750579	0.0234689770852897	0.306680469611889	0.00638951917052602	0.13030607085375	0.235265298445887	0.257501088491116	0.0181035989754405	14.5940679568186	14.5556196649574	14.7154955263698	14.8389035235095	14.8433665903646	15.2226213464775	14.8978218267659	14.7201320110496	14.707596397938	14.9851793046963	14.7262075136684	15.0105324766234	14.8977320321255	14.9898955949916	15.0326484463622	14.9439844914147	14.8325785434984	15.0115767031762	14.9459512875305
Akr1c12;Akr1c13	Q8VC28;Q9JLI0	AK1CD_MOUSE;Q9JLI0_MOUSE	Aldo-keto reductase family 1 member C13	0.126508005139247	0.738557802439417	0.360539954349328	0.34749632519606	0.283919289571042	0.490542158970622	-0.161924188663235	0.669585450379258	14.4497096703466	16.1361460359871	15.6457400432328	15.4991109018336	14.6745895284816	15.4251962300511	16.0260068050308	16.1109461083936	15.4894434625438	15.6482676916678	16.0120767030516	15.2376842569285	15.9993614591108	16.1541357522745	15.7816850004836	15.3453705927889	15.7539871022715	14.4707605403191	15.5128916613676
Akr1c13	Q8VC28	AK1CD_MOUSE	Aldo-keto reductase family 1 member C13	0.0863306126816923	0.415148632288279	0.129573049459797	0.227281794976958	-0.10863189001639	0.344263524326531	0.252948147909997	0.0261108216742469	14.0584145896734	14.3087727405593	14.2855683851036	14.0164862215973	14.3152486450516	14.3437339797529	14.1876227077978	14.1679590550579	14.2721194448601	14.0345152780128	13.8694010597781	14.3745912354512	14.2815099039809	14.4884740875389	14.0429589078017	14.4944681143567	14.323357401736	14.4423474318913	14.4208615805894
Akr1c13;Akr1c19	Q8VC28;G3X9Y6	AK1CD_MOUSE;G3X9Y6_MOUSE	Aldo-keto reductase family 1, member C19	-0.352812786230905	0.206473321361319	0.280353065983633	0.310965348949191	0.0461765773404643	0.875229773059807	0.0818826773127785	0.76385135850363	12.9399317647276	12.9626538493248	13.1895296285294	13.1593037314567	12.5753548801837	11.7489265921334	12.8594726668519	13.6564136899458	13.3986501808958	12.6836087391497	13.2448350425047	13.3783761474819	13.3226886905703	13.4490454446142	13.2227209553067	13.0329600396604	13.2638061492431	13.1959211883651	13.086262306021
Akr7a2	Q8CG76	ARK72_MOUSE	Aflatoxin B1 aldehyde reductase member 2	-0.0183154155335838	0.95098117054484	-0.156031944675725	0.602044493437686	-0.11908949556196	0.711919083499489	0.316436077900052	0.296637298964265	14.0827395071507	14.491201732798	14.8811091797319	13.4529618930512	13.9662170282661	14.03128766508	14.03013257802	14.8071133792313	14.0517357479512	13.7233516404386	14.5486533594731	14.5091378712509	14.258485064039	14.0668291893292	13.4494324094097	14.4721958114438	14.8344364833554	14.2946135698578	14.5725107596749
Akt1	P31750	AKT1_MOUSE	RAC-alpha serine/threonine-protein kinase	0.129952369181607	0.48274272674008	0.0248315415412073	0.892495820457878	0.267979750014476	0.189008982144439	0.172934561913239	0.353149431032147	13.5806472229849	13.7346567035042	13.8873253479752	13.6871241303835	13.789930942708	14.5183335047985	13.7648197688628	13.3364786652049	13.9659375628674	13.924599126292	14.0807176145198	14.0254856568084	13.7931358816506	13.6190621804311	13.5513958521226	14.0485124172336	14.0298824747146	13.787188379165	13.7159083813875
Akt1s1	Q9D1F4	AKTS1_MOUSE	Proline-rich AKT1 substrate 1	0.107547515676952	0.573119392908471	-0.0366123364456961	0.847205422016696	0.0859171463272919	0.676162472637719	-0.0496978662259693	0.793767408141043	12.6184772738334	12.4592036179183	12.6175645994343	12.263454074181	12.7065456611118	12.7129116964821	12.3615518029563	12.6078804675246	12.7657170607327	12.3105929018665	12.6504661504079	12.6773959237455	12.0854293038291	12.474831464672	12.5745935273376	11.8072180527546	12.7368056772105	12.448088897816	12.767795472682
Alad	P10518	HEM2_MOUSE	Delta-aminolevulinic acid dehydratase	-0.0262039445572828	0.710577907816828	-0.0764536450088222	0.28670009562652	-0.0807349271269935	0.297221052936122	-0.115422047895814	0.115588355645849	14.9524682593827	14.7831056701418	15.0671570220299	14.948097978831	14.9606762271547	14.9344556852593	14.9469519517678	14.8039292879744	14.8819312690616	14.8945951664786	14.7943904808677	14.7450282435313	15.0268951341289	14.8763922401412	14.7966987325486	14.7835047417565	14.8309459309369	14.8289893108277	14.8457007552811
Alb	P07724	ALBU_MOUSE	Albumin	0.111133900254835	0.705238901131043	-0.220019067386218	0.456916722842553	0.174904325970616	0.58249705895332	0.249869676879563	0.399379330986039	18.9347274959337	17.7684751197085	18.2436435343448	17.806461515013	18.5446098111732	17.574260900487	18.9032816960757	18.1756908582834	18.2374947438947	18.6699161802609	18.1822828025063	18.4372847394931	18.0875767904313	17.7078848390928	17.640485026438	18.0534751809996	18.6345877384036	18.4405812810095	18.6241421721055
Alb;cRAP-ALB	cRAP-P02769;P07724	ALBU_MOUSE;cRAP-ALBU_BOVIN	Albumin	0.314742850172399	0.336135435309226	0.0355254434703678	0.912273205726061	0.222316638136235	0.525874286552594	0.126692028894071	0.695053286224602	16.4903949496666	15.1212420997729	15.1184828599593	15.2365823056864	15.9455947188793	15.1580100184193	16.4773535266346	15.6447153518416	15.3883402406218	16.1250683351288	15.628567999972	15.6031887646718	16.0652688618588	15.0203072070945	15.4200391553416	15.4793634589349	15.8504286016661	15.5451575517295	15.5985207183311
Alcam	Q61490	CD166_MOUSE	CD166 antigen	0.119876851551563	0.25432993775208	0.153456152381519	0.149634563659979	0.18622089262089	0.108389011508236	0.249967017436646	0.0253728066313501	14.4201839361855	14.0954464744716	14.4025924195972	14.4195718089391	14.4279282417939	14.5805000173165	14.2621902974014	14.5466834888878	14.6361827728437	14.5776648517648	14.3481610326491	14.4194467187271	14.3126773679353	14.7251958172267	14.4942993448304	14.6368058522556	14.5843870925551	14.5104983968375	14.6059713672917
Aldh16a1	Q571I9	A16A1_MOUSE	Aldehyde dehydrogenase family 16 member A1	-0.225762007585605	0.0552298955479671	-0.137625615992697	0.22555600219452	-0.101249876378931	0.403262683412001	0.0563128509221613	0.613067888100799	15.3763289154162	15.5464935886067	15.3844903524873	15.2357487462857	15.1875956466225	14.9871662892712	15.2540173254502	15.2112343111094	15.3568852088814	15.0429888226098	15.4536725414689	15.5071411425965	15.1532828470743	15.212549580933	15.1195855682213	15.5550144510787	15.5658874905422	15.2735807230369	15.3738303418266
Aldh18a1	Q9Z110	P5CS_MOUSE	Delta-1-pyrroline-5-carboxylate synthase	-0.332630653720564	0.409783428692963	0.281454600773529	0.484177793605135	0.618785871528949	0.164236306930877	-0.28030433184491	0.485938028057269	14.9650131384406	15.3867550480682	16.242729396471	16.3331273908335	16.3220055813096	15.5637027475742	14.9728003352245	14.7385936948228	15.5487316168082	17.2828983789154	16.2204463492233	15.4636552776028	15.9086130990705	16.3468772697786	16.3342977304556	15.5141315088186	15.3540668292454	15.4919595412556	15.4462497671142
Aldh1a1	P24549	AL1A1_MOUSE	Aldehyde dehydrogenase 1A1	0.0663050208546423	0.195581887026193	0.0224973870606178	0.652901079531757	-0.0887529480064888	0.113585884570055	-0.00816913917617512	0.869915094922586	16.0449298219341	16.0250638430314	16.0032917046695	15.9790544701143	16.0461946563878	16.1246746589359	16.0836621457647	16.0630284620795	15.9079562558843	15.9943114460428	15.8707283338653	15.9282106871768	16.0791889143385	16.1019736198004	16.0329561666761	15.9987777176225	16.0227167400328	15.9746050423782	16.0235637830111
Aldh1a1;Aldh1a3;Aldh1a7;Aldh1b1;Aldh2	P47738;P24549;Q9CZS1;O35945;Q9JHW9	AL1A1_MOUSE;AL1A3_MOUSE;AL1A7_MOUSE;AL1B1_MOUSE;ALDH2_MOUSE	Aldehyde dehydrogenase, cytosolic 1	0.101161090231317	0.565514256647607	0.18709657076738	0.293863950563493	0.0841684720700258	0.657315859528397	-0.154002882862519	0.384912544561081	15.7118981561689	14.8853341290577	15.3469291961032	15.6456809462006	15.4736930676452	15.3119363014714	15.4834032858409	15.7254541334982	15.6368426621653	15.6736182544716	15.1344263202209	15.285225194638	15.8962969227129	15.5443909585978	15.6123156346512	15.2850589888619	15.2046628380539	15.1398790550751	15.3442300140894
Aldh1a1;Aldh1a7	P24549;O35945	AL1A1_MOUSE;AL1A7_MOUSE	Aldehyde dehydrogenase, cytosolic 1	-0.00218297873933082	0.993245572917104	0.00460398073499846	0.985755313245695	-0.173970200658852	0.534763379904363	0.0513174876783182	0.842355386009275	16.1494236357121	16.5387679070532	16.1122582625345	15.7587567341425	15.8861561972233	16.3522710710723	15.7898367217314	16.5222106344581	15.527403696523	16.0748292722562	16.295261333826	16.4788296462705	16.7439402837522	15.5835823105649	15.7712702217948	16.0435891244098	16.1995554124863	16.4425807036392	16.0787512496203
Aldh2	P47738	ALDH2_MOUSE	Aldehyde dehydrogenase, mitochondrial	0.057368734742326	0.292919520730615	0.141839418200906	0.0161375828895704	-0.0306404309939836	0.598148749538272	0.273146278003189	9.15635895326109E-05	16.282842286538	16.4005542730546	16.2710690343237	16.2897343417745	16.3800991283537	16.4503574794589	16.3781288713991	16.2650893954484	16.2416126743937	16.2516728687068	16.3479431156856	16.4776602539406	16.4090643700864	16.4329626685731	16.4918703158943	16.6172378647461	16.5689106065248	16.6199620146841	16.5306745617485
Aldh3a2	P47740	AL3A2_MOUSE	Aldehyde dehydrogenase family 3 member A2	-0.189551023443993	0.59660397402107	0.161495614304959	0.651626601011181	-0.0116366789374087	0.975892908787696	0.478771639655895	0.191432405625193	13.2252466073297	14.5075654851678	14.5652092052027	13.3523883288645	14.3118901938506	13.1720086412257	13.7696105971326	13.6386961005799	14.1521025922964	13.4588551427103	14.0919394481047	14.8387804461956	13.659182029275	13.816603706194	13.98182590212	13.7946696966094	14.597307691141	14.7755434115703	14.3979753858677
Aldh7a1	Q9DBF1	AL7A1_MOUSE	Alpha-aminoadipic semialdehyde dehydrogenase	0.106641068423592	0.540051220063084	0.0301434732379775	0.861739191484393	0.008577291374392	0.963388483544512	0.143435928992206	0.41209646296067	14.1918688834562	14.1515081387922	14.4089400234787	14.4458813410537	14.3947373271646	14.4427685895656	14.3940338953678	14.3932228483772	14.8494979543478	14.3145266002474	13.7603561096136	14.2692435864904	14.0941931758489	14.5781249870048	14.3772105303886	14.1895311728244	14.5800877615195	14.4313408946204	14.5709822737852
Aldh9a1	Q9JLJ2	AL9A1_MOUSE	4-trimethylaminobutyraldehyde dehydrogenase	-0.0643800481560035	0.268195270228278	0.0442557657950857	0.441903407192765	0.00518155646870611	0.932943231227674	0.0914133185563095	0.122881972731468	16.8875419297216	16.8714240024431	16.9920531928526	16.8108100894714	16.903211073817	16.7599531820748	16.8714360352801	16.7697087306929	16.8905017928743	16.8823684106537	16.9140463767447	17.0313458259766	16.8462126875902	16.976765478088	16.8845282860144	17.0145109067469	16.9558995971085	16.9970361042291	16.9600358806295
Aldoa	P05064	ALDOA_MOUSE	Fructose-bisphosphate aldolase A	0.458740954251603	0.00150713531897152	0.301712290136528	0.0230849837390159	0.062777610529114	0.634942965575085	0.0367138941082885	0.763748186733168	16.6331371429936	16.4326511814425	16.4088471710222	16.1386597843187	16.9120004730672	17.0682639575521	16.6880317024139	16.7799629637501	16.5574547266091	16.6059236363312	16.2349259284799	16.4819018921637	16.8915107992345	16.6699646075879	16.776767141337	16.4203287025014	16.4221732008193	16.3205784593987	16.5970704934908
Aldoa;Aldoart1	P05064;A6ZI46	A6ZI46_MOUSE;ALDOA_MOUSE	Fructose-bisphosphate aldolase	0.120966280245753	0.191900921439683	0.10418495662045	0.257762821625353	-0.014379107925663	0.88267921027991	-0.135467220597391	0.146564928117471	16.9024575545392	16.8060334903032	16.8034374450672	17.109932651171	17.0452370675046	17.0151972377806	17.0392617943411	17.0060301624373	16.9641377714254	16.9825034455777	16.7266173150303	16.782383991197	17.0628893752457	17.0615610528759	17.1317665482437	16.6541465076152	16.7902721239455	16.7339289016896	16.9016447254406
Aldoa;Aldoart1;Aldoc	P05063;P05064;A6ZI46	A6ZI46_MOUSE;ALDOA_MOUSE;ALDOC_MOUSE	Fructose-bisphosphate aldolase	-0.263157917317276	0.0607944737468822	-0.205508465593521	0.13478474870217	-0.0877148235766612	0.542426948713871	-0.183494058382237	0.178724189084544	15.838263406789	15.504738311618	15.6724170544072	15.9944882412186	15.4805724931949	15.8172485062168	15.4242515985025	15.2352027468495	15.6199190417341	15.8948106596844	15.4795560883762	15.6460467460854	15.3070228809632	15.6932773115344	15.5415262130758	15.5519094896078	15.4924134094103	15.5823713547587	15.6492365267272
Aldoa;Aldoart1;Aldoc;cRAP-ALDOA	P05063;cRAP-P00883;P05064;A6ZI46	A6ZI46_MOUSE;ALDOA_MOUSE;ALDOC_MOUSE;cRAP-ALDOA_RABIT	Fructose-bisphosphate aldolase	-0.512112703696552	9.39635777612673E-05	-0.165074383164288	0.1153934072541	-0.313016289660867	0.00995827941329936	-0.262181090380157	0.0176745623331392	14.7966581797833	14.9742308352587	14.6548429759848	14.7594773227187	14.1557274163439	14.4781692141231	14.4076461830263	14.0952156854659	14.5555178150437	14.4503478128043	14.4439924884786	14.8415201227497	14.6035741900614	14.4143483033933	14.6654691648839	14.4499739858104	14.5241560143498	14.5747590730079	14.5875958790568
Aldoa;Aldoart1;cRAP-ALDOA	cRAP-P00883;P05064;A6ZI46	A6ZI46_MOUSE;ALDOA_MOUSE;cRAP-ALDOA_RABIT	Fructose-bisphosphate aldolase	-0.021516693538203	0.71963237027041	-0.00657077905783865	0.912550554778021	-0.103695606784267	0.12259693688348	-0.150036307907165	0.0215061955871428	17.6280752494999	17.6719970888262	17.5226811360523	17.700385529359	17.5335122479669	17.7010424311058	17.5382647273378	17.664252823174	17.452088377197	17.5818552139915	17.5473238412618	17.5267513830777	17.660225753484	17.6158882230852	17.693990527859	17.4584947282464	17.4880283957044	17.4623345150375	17.5141361331203
Aldoa;Aldoc;cRAP-ALDOA	P05063;cRAP-P00883;P05064	ALDOA_MOUSE;ALDOC_MOUSE;cRAP-ALDOA_RABIT	Fructose-bisphosphate aldolase C	-0.0332843871544437	0.668917605230234	-0.10956835447195	0.17080454658438	-0.181824407537885	0.0425755052519309	-0.186189483105039	0.0268655225912867	15.7201106296331	15.6765741909727	15.59303215522	15.6909719202302	15.7642807110051	15.4144341955991	15.6980806226412	15.6707558181929	15.4889761106029	15.5246855611123	15.4513817777132	15.5036425329078	15.6436786597359	15.4442416739776	15.650852611547	15.3869638141789	15.6134873369169	15.5015977522804	15.4338820602598
Aldoa;cRAP-ALDOA	cRAP-P00883;P05064	ALDOA_MOUSE;cRAP-ALDOA_RABIT	Fructose-bisphosphate aldolase A	-0.0662623090564232	0.300669844502442	-0.18679807110491	0.00821312875103407	-0.12147587885595	0.0882503471784405	-0.121354591048927	0.0677889976983604	18.3074454245602	18.415523096552	18.2642134955524	18.3236925205958	18.3317698307856	18.228903220932	18.2434064535007	18.2417457958165	18.2795471062973	18.1843136174232	18.154867542657	18.2031424517108	18.0579494292499	18.2300861272867	18.0725042445935	18.1886371356233	18.1938092745978	18.3384621957232	18.1045475671204
Alkbh5	Q3TSG4	ALKB5_MOUSE	RNA demethylase ALKBH5	-0.426578749263804	0.0382409627051271	-0.255066569818863	0.195688982593969	-0.287032060838436	0.178590222775374	0.206693721225799	0.290034247918936	14.4911265565398	14.3977281047164	14.9003196572175	14.2735406578369	14.3112658225362	13.7797911598503	14.3271877139708	13.9381552828981	14.2546891069513	13.8675779829388	14.5636729598275	14.6988240183725	14.084202155835	14.0613458760764	14.1980766467512	14.9999119421954	14.5333662372853	14.7913715024806	14.5648401792524
Alpl	P09242	PPBT_MOUSE	Alkaline phosphatase, tissue-nonspecific isozyme	-0.107779781590988	0.127372006641935	-0.0083395444935519	0.902528410181975	0.0449985263483956	0.542979235587992	0.254579574069608	0.00157828371901537	14.7439192522925	14.8445243374374	14.9024551991744	14.6184887448698	14.5726410207813	14.617025451702	14.7770908961319	14.7115110387951	14.8326922628053	14.7634302487775	14.870913717793	14.8678385635756	14.7395327570992	14.7859377124258	14.6827203226994	15.0830803703193	15.0030127398643	15.0207586230633	15.0208540968057
Alyref	O08583	THOC4_MOUSE	THO complex subunit 4	0.346424956604304	0.00994458326305443	0.228173461780987	0.0721247014400028	0.106785968369733	0.416390612019611	0.044082738163036	0.71476680599513	14.7865810478761	14.5070451061556	14.6128857708352	14.7890241287931	14.9331050866486	15.0384732209184	14.9776198041675	15.1320377683426	14.8358727695203	14.9811792646303	14.5249579112035	14.5505784611427	15.0113539400141	14.9765372740022	15.0697602256249	14.7711489764034	14.6799418639504	14.5626300010315	14.8581461649267
Alyref;Alyref2	O08583;Q9JJW6	ALRF2_MOUSE;THOC4_MOUSE	THO complex subunit 4	-0.0259283050401606	0.796884987622877	0.00117818608377718	0.990658724631496	0.0932906504236755	0.396219231102365	0.0742814450318185	0.46427898340215	15.2417188001573	15.6165172557631	15.2935686395173	15.3207934989473	15.4178360366412	15.4009761373594	15.1256112301409	15.4244615700828	15.4985874637515	15.4444002241616	15.4413329091466	15.4682358273279	15.580414631146	15.1835423413897	15.2451181388565	15.4163423261471	15.3663119677958	15.4490293188284	15.5380403617409
Amdhd2	Q8JZV7	NAGA_MOUSE	N-acetylglucosamine-6-phosphate deacetylase	-0.295909311638635	0.0478102682978275	-0.203898841290229	0.159136967996918	0.0324526704535177	0.830480596642096	-0.26519028941993	0.0727676898777937	12.9589858214124	13.3862127884984	13.5108259681296	13.247196192575	12.8832886026371	13.028118446791	12.9332222193248	13.074954255308	13.4525372663209	13.0359932644014	13.4362430585998	12.9364097395972	12.9406531228173	13.108266342865	13.3022962001748	13.3276228123671	13.0240124492811	12.7500097524069	12.9408145988806
Ampd2	Q9DBT5	AMPD2_MOUSE	AMP deaminase 2	-0.12572070779016	0.235628856896935	-0.124681348689142	0.239354100206171	0.00906179076080171	0.93547931102556	-0.103391089333096	0.325925962472404	15.4038575211117	15.4191207748605	15.5646526540937	15.4581470432045	15.5076305193487	15.41237467814	15.1505882347091	15.2723017299119	15.3151247904942	15.4447593244336	15.6516347523073	15.3161365477538	15.2234926906359	15.3867887220649	15.4206346380591	15.098500948468	15.4073905952558	15.3458868501505	15.5804352420636
Ampd3	O08739	AMPD3_MOUSE	AMP deaminase 3	0.712491606621654	0.00184010573165069	0.634985719052969	0.00432979402554478	0.521740709449853	0.0224755277025119	0.334093484739096	0.0998075716393765	11.7151812484259	11.4475533689689	11.4889447392788	11.3992832658358	12.5941052901444	12.2514232340563	11.695689392935	12.3597111318604	12.2023779264269	12.1162432290131	11.7848229397917	11.6350106545447	12.4270325548007	12.2740373876926	12.2548249016834	11.6332768040794	11.6949889826646	11.903471417425	12.155599357297
Anapc1	P53995	APC1_MOUSE	Anaphase-promoting complex subunit 1	0.0520451173600751	0.648908184717494	-0.0922236289138407	0.423058370508362	-0.0394492878533299	0.748943070484362	-0.119239874702512	0.303549323950503	13.4891204099081	13.303167129897	13.1335628835888	13.6078850897768	13.5125676450389	13.5258633350955	13.4508890457431	13.2525959567334	13.5227041207983	13.4574578344369	13.0517918160828	13.4382850533189	13.2744232913637	13.2741276838398	13.1780049689929	13.2125602198454	13.3681517462793	13.2206488832258	13.25541516501
Anapc2	Q8BZQ7	ANC2_MOUSE	Anaphase-promoting complex subunit 2	0.123732783398658	0.362220815752816	0.31765211516273	0.0284669968686754	-0.0235781089432248	0.870645376552891	0.127329256134249	0.348808291185624	11.9206840863734	11.7811916625537	12.3624890664023	12.1055713603111	12.2365583896168	12.0698592225683	12.3545910034223	12.0038586936276	11.8611644681599	12.0775434400848	12.1180098966559	12.4327741535063	12.6225140303026	12.3722583696057	12.0129980828768	12.2508994156409	12.1027696567009	12.2046658944137	12.120918233422
Anapc4	Q91W96	APC4_MOUSE	Anaphase-promoting complex subunit 4	-1.08682254220998	0.153530570177044	-0.157737045884954	0.830603709535433	-0.882921195535344	0.276406343705294	-0.450908301673314	0.542951644505645	15.1318207963427	13.3452111739938	13.6005750099303	14.4795087228654	12.529545242867	11.4604354178812	14.7678482220625	13.4519966514815	14.6825996313479	11.943364623849	13.1431089355463	13.5113079189462	15.2462358637979	13.0436220162934	14.1250017205549	14.9257398643376	13.4060189421078	12.8208351277048	13.6008885622887
Anapc5	Q8BTZ4	APC5_MOUSE	Anaphase-promoting complex subunit 5	-0.319415704972755	0.295130898426113	-0.322637031171086	0.290455560302505	-0.323873639404594	0.324717001282922	-0.845853014248718	0.011197458202585	12.2263640218664	12.6807638786152	12.6253800902844	12.4832817200676	12.0736662854908	12.3368105760345	12.4961097739482	11.8315402554691	12.0103392774069	12.5970841734334	11.9327979140711	13.3079407549299	11.9828723946264	11.7440811866242	11.6903472499688	11.6886043817361	12.1010761675689	11.2655798869567	11.5771172175769
Anapc7	Q9WVM3	APC7_MOUSE	Anaphase-promoting complex subunit 7	0.11065696661109	0.629014908032018	0.0194577041750978	0.932055693761883	-0.107616381199808	0.663349388871323	-0.177057953290872	0.44214447763099	11.9160959161881	12.5446095093305	12.6127303014922	11.9673919935015	12.430295728464	12.4628192012582	12.3319601246322	12.2583805326022	12.1986169267919	11.9754933394967	12.2836613804962	12.180064544467	12.0955684480329	12.3139147030029	12.5291108417099	12.0483812904635	12.7246907685256	12.2163214737119	11.3432023746478
Ank3	G5E8K5	ANK3_MOUSE	Ankyrin-3	-2.00820528136087	0.102542655386501	-0.223802818614409	0.849389586679771	-1.37389476695548	0.288920976097178	-1.11819148077076	0.349255572839417	13.0412416130555	16.2181602030273	13.3606276461929	15.6059077256601	13.2465520858995	12.9344059245394	11.9653478033911	12.0468102486622	12.8009706581717	12.8693316514247	13.877466280489	16.4961250698279	11.4459511553217	16.4642936650856	12.924356023243	10.8809992136643	16.1236000828821	13.644374565165	13.1041974031412
Ankfy1	Q810B6	ANFY1_MOUSE	Rabankyrin-5	0.0465061590800353	0.676117910567465	0.0138443327509492	0.90077543023361	-0.0615949309247981	0.608967402082111	-0.0620680182818898	0.577971235645155	14.9449499287431	14.5514138775865	14.856829138858	14.6997296837307	14.8291875703708	14.832108738319	14.8631263730839	14.7145245834647	14.5933561054968	14.7324165468154	14.779134526602	14.6292256877418	14.9363664880604	14.8302775111132	14.7124302730065	14.5701996310945	14.5018123106354	15.0254250962588	14.7072135178018
Ankhd1	E9PUR0	E9PUR0_MOUSE	Ankyrin repeat and KH domain containing 1	-0.117480603095618	0.278206100356856	-0.283472779111422	0.015497697355969	-0.281238251261527	0.0242584965679653	-0.2657723934371	0.0218650481639241	14.004431165884	13.5050920114433	13.6560113923508	13.6524080659623	13.7614785141279	13.720115975017	13.4316020678938	13.4348236662192	13.3811508612132	13.5277579914492	13.3608333702833	13.2841329444842	13.595047636593	13.4466180991125	13.358252839005	13.3963238135807	13.4894591428697	13.4037843086387	13.465285796803
Ankhd1;Ankrd17	Q99NH0;E9PUR0	ANR17_MOUSE;E9PUR0_MOUSE	Ankyrin repeat and KH domain containing 1	0.136613443727443	0.117266636451541	0.0103643196660883	0.901606189170335	0.139711652496612	0.13653300072329	0.045339012670814	0.590263563648817	14.2336346548281	14.2684323466316	14.4205721403687	14.2261336824115	14.5505664372311	14.4703728992919	14.3020819565651	14.3722053060615	14.4315106626262	14.5615564562317	14.2876474568118	14.3079905453443	14.2300354511879	14.455571245301	14.196632861071	14.440518830418	14.385289467954	14.3189805227221	14.185340053829
Ankrd13a	Q80UP5	AN13A_MOUSE	Ankyrin repeat domain-containing protein 13A	-0.0698017253598238	0.719841960847751	-0.230986889105399	0.24457144829384	0.051976263372369	0.804497048075735	-0.184487393300852	0.348962740997218	14.3204691647204	14.2752515434703	14.091584144183	14.4045362235113	14.3333440626098	14.545652301051	14.3019605377288	13.6316772730562	14.3648938404142	13.9536417406228	14.6562740159939	14.4040372087042	14.0692651389852	13.7855137711779	13.9090774005962	14.0776669366349	14.3758879058182	13.8563866204676	14.043950039761
Ankrd17	Q99NH0	ANR17_MOUSE	Ankyrin repeat domain-containing protein 17	0.00597310535818174	0.96428894144787	-0.020298428121114	0.879109829945516	0.169495998538137	0.249582369588486	0.108769627703481	0.419765724281695	13.6958590063855	13.6138239893077	13.7377543523603	13.8640603677424	13.4422307818716	13.7088467912077	13.8947230454508	13.8895895186986	13.8497471628758	14.0618858668577	13.7804782527279	13.3304967776387	13.8537286559208	13.7131072288895	13.9329713408624	13.7577233492574	13.9918052553765	13.9553683874505	13.6416792345255
Ankrd28	Q505D1	ANR28_MOUSE	Serine/threonine-protein phosphatase 6 regulatory ankyrin repeat subunit A	-0.129784017044468	0.43370098890007	-0.518351657364768	0.00549100556998211	-0.515297455648238	0.00937091857529446	-0.236679838813473	0.162423754855362	13.0957958846982	12.7499280723448	12.9868091005427	13.0207490753416	12.9528012975719	13.0044188759211	12.7922005718131	12.5847253194433	12.4532346176364	12.4124163604451	12.4784182546693	11.8911305460531	12.4560540362959	12.5528683908197	12.8798225302995	12.7163972205162	12.6282845177725	12.9960744503428	12.5658065890418
Anln	Q8K298	ANLN_MOUSE	Anillin	-0.0347434709485324	0.565059388070217	-0.0646446259383104	0.290517139079875	-0.0479176997741888	0.464034572494108	-0.128816115861383	0.0446859600682864	14.3278403123676	14.2858717697341	14.3861117238112	14.5137646003096	14.3220548886843	14.3021462329888	14.3944291992586	14.3559842014967	14.252990593457	14.29431919871	14.4441284131772	14.3385065914156	14.2874382414477	14.2478533598602	14.3812117097456	14.2680302118601	14.2620728170815	14.2682495719945	14.1999713418408
Ano1	Q8BHY3	ANO1_MOUSE	Anoctamin-1	-0.177277070788181	0.486903218582233	-0.204788112501795	0.423081692133479	-0.117218183753291	0.668894131576309	-0.74168614054993	0.00888548223611874	13.064882514854	14.1106708936514	14.0019974677369	13.4473673967427	13.0354572396866	13.7198807593906	13.5555597541143	13.6049122366407	13.4342763714558	13.3943555067474	13.7884022752757	13.7061722171304	12.9675432998308	13.1067722959628	14.0252780100538	12.7010724924404	12.8269635201856	13.0094332563629	13.1207044417963
Ano6	Q6P9J9	ANO6_MOUSE	Anoctamin-6	0.0837070418428869	0.520448705979693	-0.0491874169785866	0.704487144420312	0.104858279026265	0.457092286041823	0.174028740485673	0.190785595427502	13.848446895858	13.5631605142957	14.1869498937447	13.8603304562823	13.8289793971353	14.0197123376987	14.0413682563764	13.9036559363418	14.237000772738	13.910614625747	13.7611252587293	13.7177835075007	13.6385716693698	13.9702587103826	13.9355242050133	13.9980085805578	13.9549142070203	13.9661629424137	14.2359169921315
Anp32a	O35381	AN32A_MOUSE	Acidic leucine-rich nuclear phosphoprotein 32 family member A	-0.188081466740929	0.198436505869694	0.0428071603231608	0.76402724513609	-0.208617934390192	0.18724032311569	0.218532490875905	0.138581196424811	14.9400611952105	15.085111408287	14.9772575601222	14.8850957608382	14.8187818722754	14.8494588589077	14.8368344298092	14.6301248965019	14.7478310820047	14.3705716269742	15.171387931194	15.2256292159381	15.1892145577832	14.7185649831683	14.9253458088609	15.3240398713672	15.0511876946603	15.2311199064461	15.1553084154879
Anp32a;Anp32b;Anp32c	O35381;Q9EST5;Q64G17	AN32A_MOUSE;AN32B_MOUSE;AN32C_MOUSE	Acidic leucine-rich nuclear phosphoprotein 32 family member A	-0.225998632604679	0.290013305717323	0.0713447837049905	0.734245637849566	-0.223260750114331	0.331784492570204	-0.0157852582483464	0.940020626162264	16.6378418339613	17.1834996960128	16.7510601855694	16.9226540829784	16.7280002003899	16.8101671354347	16.6044533280229	16.4484406042557	16.8798225302995	15.9173930595715	17.1542940086775	17.0935826230279	17.1157244279139	16.6554468691006	16.9156810132994	17.0805260950906	16.7108871311203	16.9294664746481	16.7110350646695
Anp32b	Q9EST5	AN32B_MOUSE	Acidic leucine-rich nuclear phosphoprotein 32 family member B	-0.254062329149235	0.0225810557270235	-0.19400293535508	0.071938731027481	-0.0941431519877316	0.399444980257766	0.0687180587058478	0.504660927655499	15.6604945747979	15.634206965299	15.7577754266587	15.5215390993448	15.5304855904814	15.0506224294053	15.5560898786753	15.4205688509416	15.6142784892656	15.4020927318768	15.6317113724698	15.5592695297298	15.3210190797609	15.5167095684688	15.4010061467206	15.765819602442	15.6291004369943	15.7996231282204	15.6543451332672
Anp32e	P97822	AN32E_MOUSE	Acidic leucine-rich nuclear phosphoprotein 32 family member E	0.0570254491780045	0.725259575270625	0.113274002888049	0.487633378395866	-0.0996372899029705	0.57092134494844	0.0960109292357423	0.555477682498468	15.5983636931478	14.9151931514395	15.1562964301773	15.2569568262111	14.9985992438377	15.3105133799548	15.4005192511046	15.4452800227906	14.9591325767897	15.1592091088548	15.2778540203784	15.6649805298103	15.4626141001342	15.2076740314228	15.0446374511606	15.31999310746	15.5819478682403	15.0725387865872	15.3363740556311
Anxa1	P10107	ANXA1_MOUSE	Annexin A1	-0.0244810035744152	0.879316970531604	0.0694897966394983	0.667290541399192	0.003765563622391	0.982743085601761	0.588720319249859	0.00190098576543853	16.9711393559196	17.0452370675046	16.9986234823139	16.8926495349477	16.9678229045898	17.1631386048059	17.0343583678939	16.6444055490986	16.9300327245863	16.5816301717533	17.4303708750419	17.2953295025911	17.179831356507	16.9891616309237	16.7212861372221	17.4846577123323	17.4884364287659	17.7580475005131	17.5313890760739
Anxa11	P97384	ANX11_MOUSE	Annexin A11	-0.318570080580024	0.244760638403945	-0.209021322350495	0.439767116520343	-0.0370098693899017	0.898278058012485	-0.305212218580659	0.264279834533797	13.9601286692884	14.1631543327738	14.4983693084873	13.4717768090571	13.8600977284603	13.8866015863135	13.3146115654536	13.757837917059	13.5769094398729	14.0697035854117	14.3124292062506	14.1749958811354	13.8484371149741	13.4080377751435	13.8258730589516	13.0203653782336	13.6205062279544	13.9983436132945	14.2333650258015
Anxa13	Q99JG3	ANX13_MOUSE	Annexin A13	0.0781679571463005	0.192909384177353	0.172286743998088	0.00855155247972509	0.13253493371168	0.048692398489519	0.230765445642465	0.00100450436898951	15.7556178486109	15.7284280943702	15.822212303374	15.7481509101705	15.826570830619	15.8503211559921	15.8074958033663	15.8826931951334	15.7948219733312	15.8393563576298	16.0542333375682	15.9283471884841	15.9769735150638	15.8691817372668	15.9690536917033	16.0115898058205	15.9186210289852	16.038076628475	16.0091834758148
Anxa2	P07356	ANXA2_MOUSE	Annexin A2	-0.0546913115303447	0.409674298662465	-0.065891603685234	0.322886690379919	0.0113137494882416	0.873217040474741	0.0717614297113371	0.283024224480423	18.7481862966356	18.7020306062477	18.8932363445272	18.6410533160917	18.7204446780647	18.5475384840354	18.7451031091377	18.7526550461431	18.805416407694	18.7129568216975	18.7539479416999	18.7549038085745	18.6487999294315	18.7364184480101	18.5808179627452	18.7729363134633	18.8486687818445	18.8235724930029	18.8263746940369
Anxa3	O35639	ANXA3_MOUSE	Annexin A3	0.0276522954675968	0.604969827573208	0.049762302886549	0.356449760085579	0.0305212346826167	0.597164720990621	0.137312365838941	0.0185609320054615	18.1282310037883	18.1370912067873	18.243982817577	18.076685139127	18.2107902318722	18.0707446494263	18.2118455285264	18.2032189393252	18.2230071037783	18.1577465977997	18.1503026279296	18.2197830024804	18.1877725015507	18.2315915214207	18.1458923533741	18.3017373146777	18.3405455793124	18.2231862713544	18.2697704652908
Anxa4	P97429	ANXA4_MOUSE	Annexin A4	-0.0317988522481158	0.594833039750708	-0.00275083906093698	0.963137707756795	0.0186214008649195	0.772375180940168	0.181789663341647	0.0068452179761778	17.3268419979124	17.240213691404	17.3333562931107	17.1214930461978	17.2675090978276	17.1444093022961	17.2643509627228	17.218440256786	17.3079656503519	17.2806982856409	17.2336290380707	17.3387624928898	17.2013103180492	17.3139458707092	17.156882990733	17.434962085865	17.4209141998459	17.4644101403264	17.4287772559543
Anxa5	P48036	ANXA5_MOUSE	Annexin A5	-0.207608535465113	0.156473306440183	-0.226852075482714	0.123747367995965	0.0155579513364046	0.919115553041533	0.338006805882145	0.0277412110634351	18.2201184937259	17.8130985047205	18.2602166438762	17.8615170810519	17.9526218213782	17.530116720411	18.0894039271316	17.7523741125932	18.1430094568592	17.8498937360213	18.1699837036595	18.0222323372566	17.6813550988585	17.9668433749956	17.5771116103329	18.4030328340878	18.2376067743122	18.4950977004907	18.3712406380123
Anxa5;cRAP-ANXA5	P48036;cRAP-P08758	ANXA5_MOUSE;cRAP-ANXA5_HUMAN	Annexin A5	0.0134775078483429	0.853026267050272	0.107340100721697	0.153211444897053	0.0844005997656296	0.29117667723653	0.161594868752189	0.0383118685301787	17.7185128087694	17.8237777167623	17.8216182960152	17.7691275794442	17.8035131241216	17.8509498437926	17.8068642458288	17.7256192186414	17.7048560280128	17.8466167163987	18.0515063556288	17.7648456800321	18.0069396369829	17.8623649379223	17.9282465489405	17.8797567320668	17.9276043727635	18.0325731202022	17.9394816509674
Anxa6	P14824	ANXA6_MOUSE	Annexin A6	-0.144023400870115	0.0447474228276228	-0.0461202726654761	0.495611876657663	-0.041317479803137	0.571071486348367	0.123862075120842	0.0794935391273403	15.3952228299801	15.3341196206033	15.3544284678075	15.2143722493747	15.194325951115	15.1384638053684	15.1945683500615	15.1946914577404	15.2199814715154	15.1416042606953	15.4880692042041	15.3067773040361	15.2649666549095	15.2384084714577	15.3035096467004	15.4344816313232	15.4035879477532	15.5137707676102	15.4417511215623
Anxa7	Q07076	ANXA7_MOUSE	Annexin A7	-0.0709774192923298	0.306529432194982	0.0599030766186317	0.3858863556628	0.00760341115275409	0.917868671204239	0.118669561231354	0.0964612471090692	15.1918920101785	15.0012982286897	14.9728317407331	15.2233493887962	15.0498698154353	14.9016070179046	15.1488340339102	15.0051508239781	15.136866984998	15.0919890184401	15.0859827563183	15.1145841976705	15.1356852409867	15.242243728588	15.1364705076269	15.1453152395292	15.2085544474675	15.2512863789546	15.2588935473717
Anxa8	O35640	ANXA8_MOUSE	Annexin A8	0.0832656335786943	0.390249645555765	0.0427250396476584	0.656531121140276	0.0489705053260625	0.637129613989863	-0.00785414739053003	0.934645376571469	15.8741961212252	15.7926225529534	15.7203965798574	15.8821988249965	15.7789087398808	15.801981111606	16.1857213922118	15.8358653696485	15.8758597183597	15.9979005599979	15.7252117968948	16.0647132976388	15.8117911042229	15.8582287427357	15.7055810930256	15.8785012055393	15.8126235652513	15.7891311421178	15.7577415765617
Ap1b1	O35643	AP1B1_MOUSE	AP-1 complex subunit beta-1	0.0584181251245308	0.541716075613258	0.123245714023383	0.206882309171881	0.170112943020481	0.112164817489231	0.114032844592023	0.241191057682362	15.5367693088063	15.6309098230941	15.4011228438586	15.633489108449	15.7212407376671	15.4655377087687	15.7289010220306	15.5202841162397	15.5622543512141	15.9061225505811	15.6936802404222	15.5944120868222	15.8345056157848	15.580288014763	15.6860682229315	15.5395496092745	15.6312651747543	15.831297346025	15.6563103325223
Ap1b1;Ap2b1	O35643;Q9DBG3	AP1B1_MOUSE;AP2B1_MOUSE	AP-1 complex subunit beta-1	0.0119743333818327	0.824559615592546	0.0467840779360404	0.391647911939725	0.0301569681224674	0.606484301599897	0.0670629388522919	0.225004106888833	15.4593643749807	15.4920127607735	15.3807383757228	15.4427685895656	15.4512336537662	15.4690248772594	15.5331198107465	15.3694030927978	15.4465276403158	15.4485551401587	15.5265511996748	15.4299624225489	15.489368194607	15.5404671144238	15.502222681207	15.5855464814564	15.4191767502565	15.5494176916689	15.48899493307
Ap1g1	P22892	AP1G1_MOUSE	AP-1 complex subunit gamma-1	-0.0383622758902362	0.562893103068228	0.0513837518570242	0.440303806147645	-0.0592473585602473	0.410683358509898	0.11398645564821	0.0982930159575841	14.4291778694518	14.2711201136359	14.2969162068793	14.4805945810011	14.2372622530203	14.4173778660772	14.3353415009968	14.3343780473129	14.3682472551129	14.3839202486216	14.1784469988109	14.3978216755421	14.3872095807196	14.4704300987807	14.4278824233538	14.4357939524109	14.4917341191766	14.4303741421956	14.5758523797779
Ap1m1	P35585	AP1M1_MOUSE	AP-1 complex subunit mu-1	-0.115326616885472	0.0532198931827175	-0.0400430340788311	0.479088861981994	0.00164804248240458	0.978311068759936	0.129716697790437	0.0320821213587651	14.1667985948413	14.0789763509155	14.0676024188895	13.9366195371628	13.9826995172063	13.9159540505597	13.9188166619153	13.9712202045859	14.0877943047879	14.0427110183835	14.0619364806326	14.0942756631725	14.0737984807947	14.0061419600931	13.9156086614334	14.1876304394689	14.1934714586335	14.2310861467778	14.1566756480905
Ap1m1;Ap1m2	P35585;Q9WVP1	AP1M1_MOUSE;AP1M2_MOUSE	AP-1 complex subunit mu-1	-0.204912676167993	0.106273620870663	-0.0331142513711136	0.785625032028251	-0.0993504210551706	0.453489898657108	0.17796998892541	0.156561942137972	14.0705905826927	13.8773895898327	14.0114631419405	13.7982794019325	13.6752844709596	13.9358648595659	13.7431934791183	13.5837292020827	14.1053192659604	13.866641434401	13.5482800737718	14.0373581970207	13.7429725191405	13.9829757547344	13.8619592400183	13.9113264433556	14.3438519334421	14.1087694589085	14.1056548363939
Ap1s1	P61967	AP1S1_MOUSE	AP-1 complex subunit sigma-1A	-0.244152457884297	0.189473353537614	-0.0899593295084458	0.62048201814622	-0.317682643505281	0.118250042481537	-0.0142031405240708	0.937446557008155	13.2116465073051	13.5368542828298	13.3991043206217	13.0500475868048	13.1474641160448	13.2834313286296	12.8315566453708	12.958590775979	13.3216040156589	13.0214849326297	12.6021026443666	13.6159054605118	12.9666226075406	13.3371340458836	12.9181532655916	13.0745947430631	13.5471114264492	13.346167422633	13.1729665433199
Ap2a1	P17426	AP2A1_MOUSE	AP-2 complex subunit alpha-1	-0.0670173818759192	0.849156167432532	-0.0444967003352215	0.899476642353408	0.0815412667288129	0.830379929072378	-0.647795605197029	0.080119751445479	15.4807586512617	15.5018060920017	15.7100315087087	15.1699132607122	15.5608433002922	15.3996984934663	15.4064176198236	15.2274805715986	15.5085499746922	15.6023393061782	15.5306166538293	15.6219173615195	15.4101565017155	15.4041802772643	15.2482685708442	14.0251395622785	15.9754785614168	13.7728197174444	15.4978892507565
Ap2a1;Ap2a2	P17427;P17426	AP2A1_MOUSE;AP2A2_MOUSE	AP-2 complex subunit alpha-1	-0.0520103371005618	0.458656139585011	0.0388177590047398	0.578731246776978	0.133138843694875	0.0907834623680848	0.164703238404034	0.0286424877028412	15.1149420139847	15.2991400326441	15.2517597684122	15.05695517469	15.1010523592231	15.1231958998238	15.1813541703359	15.1091532119459	15.2246046815385	15.2752006102267	15.4417089816177	15.3411747870229	15.1808571017208	15.1562411192358	15.1997950177705	15.4193611244376	15.2769640362885	15.4018961406051	15.2833886420159
Ap2a2	P17427	AP2A2_MOUSE	AP-2 complex subunit alpha-2	0.0162159421741812	0.80076222407874	0.016865827269438	0.792972424910354	0.0536923141400258	0.443022164669011	0.073879890451952	0.259507975735947	16.7232076314839	16.6062533816457	16.8160711540323	16.7478520565158	16.7820511807129	16.6728120420288	16.7815646272443	16.7218201423883	16.779167878463	16.8579567038562	16.693990527859	16.6649055541038	16.6454473485216	16.8653103933133	16.7851842368167	16.754548287021	16.7994587091603	16.8642587032696	16.7706380860345
Ap2b1	Q9DBG3	AP2B1_MOUSE	AP-2 complex subunit beta	0.0934618993969796	0.403531182595324	-0.0133557055204445	0.903937714882642	0.17110548794223	0.165181331672004	0.28690717464657	0.0180462631531891	15.0199121022218	14.8310647287129	14.6871952259103	14.8443036522562	15.0413982041852	15.0548120253193	14.8818357013442	14.7782773758405	14.9943180762529	15.284484347462	14.7713708219376	14.7976058027079	14.7613174819535	14.9594224200937	14.8107071822643	15.0191389467523	14.9796127549311	15.2770585096242	15.25429419638
Ap2m1	P84091	AP2M1_MOUSE	AP-2 complex subunit mu	0.557014016275517	0.130410366379473	-0.0522733629683785	0.882929606833718	0.00933076119460097	0.980578551628984	0.0349562023940209	0.921541510803842	15.159078992643	16.2369764900212	16.5860011771144	16.5976786890101	16.8464820527009	16.5508159128645	16.5995453241274	16.810948124198	16.2567228445422	16.255478603944	15.9505923466892	16.1831662432414	16.8303418909433	16.457021699753	14.9001120629775	16.3205625945559	16.3200248494984	16.3290640154795	15.749908698831
Ap2s1	P62743	AP2S1_MOUSE	AP-2 complex subunit sigma	-0.0684151679863856	0.400141332373028	0.0234055610434289	0.771246599522011	-0.00258248983268672	0.976274426843795	-0.130157157802692	0.119575809185594	15.1720250543653	15.3056093518614	15.1095858323124	15.1819325736411	15.1101529398513	15.1954337282676	14.9883252107089	15.201580261407	15.1987864900289	15.3304862735593	15.0398443760489	15.3968589428224	15.0866711639614	15.2307485066387	15.1484964429315	14.9930931804271	15.0739407027214	15.1336038202275	15.0478864775935
Ap3b1	Q9Z1T1	AP3B1_MOUSE	AP-3 complex subunit beta-1	-0.0821506111771271	0.337213136007568	-0.0265002122117615	0.753742457365437	-0.0235295115554681	0.796398357686988	0.105350260726693	0.222674623394408	14.2901916834291	14.4711226681515	14.5048996591365	14.3066313617125	14.3953667752727	14.2997517890278	14.3144416300369	14.2346827333837	14.3416994962817	14.2352214488779	14.5321245494963	14.5492070893557	14.3424358522813	14.1769990021126	14.398202579833	14.4676119178966	14.4289882050907	14.5579482680978	14.5396980242513
Ap3b1;Ap3b2	Q9Z1T1;Q9JME5	AP3B1_MOUSE;AP3B2_MOUSE	AP-3 complex subunit beta-2	0.0473628569575055	0.789439462207731	-0.0485016050276705	0.784512081766433	-0.0505286913301983	0.79196301170547	-0.321232753698608	0.0841231507964221	12.5417331004236	12.5341569517728	12.3911549624753	12.9048114670285	12.623812919228	12.4507344284784	12.4464811164403	13.0402794453834	12.4001749901186	12.9763976489984	12.2507336481674	12.62055204707	12.4279622774074	12.4959249619323	12.6334107751797	12.0273220291118	12.4885305738554	12.0390286957705	12.532044168168
Ap3d1	O54774	AP3D1_MOUSE	AP-3 complex subunit delta-1	-0.0267062858365019	0.721412428677757	0.00300857422062961	0.967893599225372	0.0193062370525414	0.81117038608818	-0.167631103120538	0.0367999802901153	15.3671212132167	15.2980052713056	15.3879028880126	15.2834718435693	15.198299229798	15.3107476730194	15.2543901659008	15.4662390040401	15.5475332124902	15.2804191863498	15.2323422243959	15.3382105943244	15.2664425129357	15.309586484454	15.4342959212728	15.1682764508287	15.0963280782122	15.2288900720783	15.172482202503
Ap3m1	Q9JKC8	AP3M1_MOUSE	AP-3 complex subunit mu-1	0.00844135734097762	0.942052748293493	-0.0383732090732032	0.741482877020076	0.105163023123056	0.406964820282643	0.102962965311571	0.381124571733571	14.7532010767114	14.5642805081897	14.6570504318004	14.6504291254746	14.6958318260845	14.5508129073907	14.9122110427877	14.499870795277	14.6137089033107	14.9252206157698	14.7452804069206	14.8069221291428	14.2932273471218	14.8289942676483	14.5423245619703	14.8383028067894	14.6859094964556	14.7896864647407	14.7229142354365
Ap3m1;Ap3m2	Q9JKC8;Q8R2R9	AP3M1_MOUSE;AP3M2_MOUSE	AP-3 complex subunit mu-2	-0.083232671577882	0.638663525832047	-0.107066598111501	0.546744222481448	-0.285494711049791	0.148020257914874	-0.12709129190802	0.475426921985687	13.256257347699	13.5825066089809	13.2318226783396	13.1660390859031	12.9306079917893	13.6402901327274	13.3649690532516	12.9678278568427	12.8452195202612	12.8469966451044	13.3787689921769	13.5150736932501	13.1346525257966	12.9486665451523	13.2099665642775	13.4336767150644	13.2483604942617	13.0440183685969	13.0022049753675
Apbb2	Q9DBR4	APBB2_MOUSE	Amyloid beta precursor protein binding family B member 2	-0.179906669580394	0.51936512401525	-0.562953674842165	0.0566870243187362	-0.226451287310741	0.44929665174361	0.132434055848998	0.63418431635179	NA	11.6873100651301	12.5820125756151	11.5172756932096	12.0492529745719	11.215460195804	12.0420526224772	11.6890719740984	11.994300395625	11.4555943613184	11.6573497150793	11.7820153350042	11.5901378920531	11.2543495641903	10.8371469546569	11.9174242960359	11.9138318683985	12.2270503057138	12.1868941985209
Apeh	Q8R146	ACPH_MOUSE	Acylamino-acid-releasing enzyme	-0.172492019517623	0.125783603539259	-0.0501576569868796	0.644900657458242	0.00492616510793376	0.966461347737621	0.0644676974150418	0.554494875969128	13.9495258140117	13.9523590497961	13.7744679350801	13.7663011402549	13.852236883385	13.6965981142489	13.698845717603	13.5050051458353	13.8569993021033	13.7116132048581	14.0281564427194	14.1156533169064	13.6826983795683	13.795786019502	13.6478855952185	13.9724234157857	13.8533387989257	14.0674679739493	13.8072945401422
Apex1	P28352	APEX1_MOUSE	DNA repair nuclease/redox regulator APEX1	-0.0766651444855011	0.192193391944587	-0.0448400210870084	0.437475153203189	-0.00845547374884426	0.8911602782462	0.0563740987283392	0.331624389317477	15.1002927488813	15.1452077514504	15.1593431557093	15.1968479845744	15.1219745791747	15.0403282540325	15.0951126427387	15.0376155867274	15.1687661221313	15.1042096910355	15.1529264960481	15.199745183149	14.9670956392987	15.1755768387084	15.0799138951111	15.252894530787	15.2688636029896	15.1494772239294	15.1559526778225
Api5	O35841	API5_MOUSE	Apoptosis inhibitor 5	-0.0799397978657019	0.354993944967101	-0.136649504246346	0.12299503492381	0.0275174827891433	0.765369928844001	0.0719044039188361	0.404211377892963	16.0540149445035	15.9282500193865	16.0830533536166	15.842080205695	15.9416643440388	15.7833947522672	15.9466938559589	15.9158863794741	15.9839599777972	16.1105832216338	15.9185581413377	15.8967391926115	15.6229240612552	16.0506309312752	15.7905063210745	16.0921852176384	16.0831634954622	15.966102093406	16.0535653323706
Apip	Q9WVQ5	MTNB_MOUSE	Methylthioribulose-1-phosphate dehydratase	0.128114419895226	0.73692263599997	0.693804831853996	0.0826855345523519	0.411401532982506	0.324618845567745	0.399834346846397	0.301876477138863	13.7842872155877	14.0436937778002	13.7828344430946	15.1838291957112	14.2006917467188	14.1133433515839	14.2351616015337	14.7579056119383	15.4934426913769	14.2411340805554	14.0956113011604	14.6788311806643	15.2124431874934	15.3448472172552	14.3337423741968	14.3922905866839	14.2509941313605	14.2863844891886	15.4643128123464
Apmap	Q9D7N9	APMAP_MOUSE	Adipocyte plasma membrane-associated protein	0.0958433581582838	0.564676499526157	0.116986751695684	0.483210103875925	-0.126182116519773	0.483817099047014	0.110859285032635	0.506079891192944	14.5131477370732	14.298578133067	14.2462135920231	13.86830170186	14.3160339893024	14.3884949644087	14.1021233460043	14.5029622969411	14.380745138731	13.9853438793806	13.9500455053465	14.5331715333868	14.1771625584089	14.3849590856943	14.2988949933161	14.0257019237354	14.3025032720927	14.2399415611063	14.8015315472193
Apob	E9Q414	APOB_MOUSE	Apolipoprotein B-100	0.0166302770260174	0.92424451282159	-0.231481770891667	0.197510342957177	-0.0446996106430024	0.813086371163333	-0.532182882936036	0.00700691300974291	14.5222259626608	13.9160193851478	14.6478125358439	14.6520494792867	14.5732803138627	14.3501864308385	14.5621529686302	14.3190087577119	14.4492776359465	14.5326663976484	14.1875376566805	13.9179594068296	14.3755960869001	14.2769022619163	14.2417225237265	14.1980380028358	13.6359561317767	14.1511117003342	13.6242699962483
Apool	Q78IK4	MIC27_MOUSE	MICOS complex subunit Mic27	-0.265760916168563	0.103588178046472	-0.243562038670191	0.133236067600865	-0.219284416007129	0.205875782054494	0.0195563199146971	0.900510790714342	14.6316829563478	14.1943567341912	14.5567754571266	14.3989240175482	14.3702242317148	13.931300780273	14.449890183711	13.9672803048407	14.3882325968956	14.1938410310054	14.0963774979879	14.5885799621459	13.9726208620587	14.3074641025787	13.9388260837496	14.5478283893646	14.5359982443046	14.5224528010222	14.2536850101811
App	P12023	A4_MOUSE	Amyloid-beta precursor protein	-0.0545388130512912	0.705019760489633	-0.230805358246826	0.122419501740736	0.0534850275836938	0.730967564669352	-0.0323392320066223	0.82213441057836	14.760969383257	14.2654758683367	14.7796167707909	14.3926729539171	14.7692231626229	14.1878855613738	14.3159986226286	14.7074723774711	14.5457126247286	14.663485834237	14.6003078560117	14.2797484023341	14.2509497341411	14.4128278258778	14.3319875809612	14.599901222496	14.2186464778375	14.5707510826314	14.6800792653103
Aprt	P08030	APT_MOUSE	Adenine phosphoribosyltransferase	-0.0757807814040561	0.30941607449729	0.0118486245260385	0.87167825461189	-0.0438169886490698	0.581927023009652	0.139224193411415	0.071707976216454	16.0323148292197	15.9226958895219	16.0842291510333	16.0146678112002	15.9196361686705	15.9015457410565	16.0670645639387	15.862538081693	16.0662405847454	16.0213812584757	15.821357951563	16.0758447073645	15.9517423155301	16.1615649414927	15.9121502146919	16.0820845744698	16.1301663166917	16.1660277059213	16.232525857538
Aqr	Q8CFQ3	AQR_MOUSE	RNA helicase aquarius	0.144428872223967	0.196814441117525	0.0740273813433632	0.499895633970622	0.0145060058735158	0.901898491068326	-0.0800975872354712	0.465954538912807	13.2465446636399	13.3056627849451	13.2444708736506	13.358719872861	13.6161697419334	13.3611487569232	13.1452778186623	13.6105173664735	13.3649417035826	13.310555981524	13.2345689788363	13.6090286420218	13.306004709826	13.2045497481895	13.3319246204326	13.0884835051035	13.0764214737426	13.3384021287884	13.3317007385201
Araf	P04627	ARAF_MOUSE	Serine/threonine-protein kinase A-Raf	-0.226033261682002	0.578063216055607	-0.0591722745794367	0.883696854937979	-0.0937767553076174	0.830117583768894	0.112045698024062	0.781970664141826	13.2544809619547	12.2076061675393	13.5424394394633	12.9783690476112	13.0751983381398	12.8279797472587	13.1611838568694	12.0144006275727	13.3251086594138	13.0834095178183	12.2973232692715	13.1549746498973	12.4384825962539	13.8549560173114	12.2977932547882	13.2957258939503	13.5436239579113	12.2147349893508	13.3769935674525
Arcn1	Q5XJY5	COPD_MOUSE	Coatomer subunit delta	-0.0567024538111909	0.320830078353794	-0.0942942220240006	0.107768887333299	-0.00482569375217956	0.93666215914929	-0.0254996861578647	0.651187077945045	15.9660141958637	15.9679557091236	16.1042875119354	15.9166515777731	15.9614135180409	15.8081949748416	16.0345690104322	15.9239216761364	16.0400392313922	15.9653965082601	15.9462689251131	15.9094079484923	15.8758669159103	15.8978265526448	15.8946306895524	15.9430550481644	16.0021359560149	15.9680367363935	15.9396825094915
Arf1	P84078	ARF1_MOUSE	ADP-ribosylation factor 1	-0.558246932826554	0.0260716201688625	-0.400097601463562	0.0971767304564592	-0.267660467048554	0.285667989381203	-0.309918630574792	0.190705052408438	NA	13.6540541793405	13.77169578985	13.4442384380781	12.8961601936733	12.7910102251055	13.2098325715581	13.3633271547151	13.003886795727	13.4820138022391	13.5811064081568	13.5908910878423	12.5564366005496	13.2061016673154	13.5394981147965	13.4313670140755	13.5491950540092	13.140689200192	13.1323920857823
Arf1;Arf2;Arf3	P84078;P61205;Q8BSL7	ARF1_MOUSE;ARF2_MOUSE;ARF3_MOUSE	ADP-ribosylation factor 3	-0.174910731605294	0.273502812739059	-0.238126153730608	0.142174441799327	0.0364066661708282	0.829783016414939	-0.0142662814155212	0.927455314276113	15.5943450170754	15.9722304308163	15.6494863525571	15.9669132025659	15.6004124003933	16.0245142185352	15.4692379739844	15.3891674836805	15.798150277576	15.8549000295039	15.8434009436935	15.8753269999433	15.1280305812875	15.5834736012121	15.6436392056492	15.9008172899437	15.8398385681187	15.8074505215888	15.5778034977014
Arf1;Arf2;Arf3;Arf4;Arf5	P84084;P61750;P84078;P61205;Q8BSL7	ARF1_MOUSE;ARF2_MOUSE;ARF3_MOUSE;ARF4_MOUSE;ARF5_MOUSE	ADP-ribosylation factor 3	0.0366300859499091	0.763128572024318	-0.0729105600195581	0.55029710249191	-0.115331649952608	0.38476361145169	0.0315545944534747	0.795084668007027	16.6716930900999	16.9173604237369	16.5718370628648	16.6419529443858	16.7966607143645	16.7506154019077	16.7902848530274	16.6118028955874	16.3588829556857	16.8162586948233	16.5809960404487	16.7455299002271	16.282190731418	16.8711592546349	16.6123213947292	16.7978008243029	16.7563869210008	16.7788984760084	16.5959756775892
Arf1;Arf3	P84078;P61205	ARF1_MOUSE;ARF3_MOUSE	ADP-ribosylation factor 3	0.180710121531956	0.376307816345951	0.0209554444019453	0.917267293037829	-0.0376545919609708	0.862843389560749	-0.105086502003481	0.603928263097854	16.0799013985286	15.4851594922255	15.8672546044864	16.430295728464	16.1325740313294	15.9028178800455	16.3094603664405	16.240599432017	16.0974025765109	16.3296071612585	15.356984904126	15.7200331193419	16.112461906175	16.0349407839439	16.0789971918515	15.6912718840429	15.949507575828	15.9013595377405	15.9001262180791
Arf1;Arf3;Arf5	P84084;P84078;P61205	ARF1_MOUSE;ARF3_MOUSE;ARF5_MOUSE	ADP-ribosylation factor 3	0.401514273291784	0.0378830235861183	0.225827120378135	0.221235252686824	0.377706539830292	0.0662661960229491	0.316061082051874	0.0938140716637451	13.3814753570674	13.8580590849074	13.3536568625908	13.6985418986717	14.0114544060905	13.8843327177661	13.9601558258157	14.0418473467321	14.3354043125893	13.7719020806977	13.7446131286318	13.6200479567443	14.1637754503972	14.060265287791	13.3509529898173	13.9044409586576	13.6214681239271	13.9546143695917	14.0754540792683
Arf4	P61750	ARF4_MOUSE	ADP-ribosylation factor 4	-0.00829039828277622	0.942374733121131	-0.028844629615687	0.801606929229772	-0.106834117974969	0.393963986377658	-0.0829352246844	0.47323133556222	15.1694474680055	15.1872128699223	15.1150802374327	15.1412569893135	15.1563714916348	15.3363949781527	15.0389189892923	15.0481505124631	14.8307825680205	15.2748294708807	15.0336337806794	15.023520468071	14.9345340088413	15.2973282851691	15.2422362841299	15.2833922595745	15.1401827130554	15.03972873516	14.8179529581465
Arf4;Arf5	P84084;P61750	ARF4_MOUSE;ARF5_MOUSE	ADP-ribosylation factor 4	0.291682435562334	0.0367745439354486	0.17196455334331	0.197939801983699	0.18451187212438	0.200775913703776	-0.177668109921743	0.184227038536371	14.684945816169	14.7082271196541	14.4259239616284	14.8807314351417	14.7792320144904	15.2995049711781	14.7971498051987	14.9906712839753	14.9840490146347	14.7876169297245	14.8067409214588	14.6353723670965	15.0897318421095	14.7626778978988	14.8999044388617	14.4136411501425	14.5246641381375	14.3618135854631	14.6890370191632
Arf5	P84084	ARF5_MOUSE	ADP-ribosylation factor 5	0.08790107680624	0.460061128524051	0.176657572557247	0.147690496376069	0.0109161308684147	0.931724430192496	-0.0738947627284539	0.533536260687692	13.9237638680946	14.3909951516354	14.0552909099537	14.2854744674058	14.1837129102929	14.2168898174295	14.2475863753969	14.3589396011952	14.0540785575464	14.2970810523197	14.1732320805563	14.1557274163439	14.2866299523078	14.2526358687244	14.6671614499424	13.944593112485	14.1905731949741	14.2156239995065	14.0091550392102
Arf6	P62331	ARF6_MOUSE	ADP-ribosylation factor 6	0.0960067117585481	0.214007686566651	0.0523611595269635	0.49047706581924	-0.0276060131418792	0.734957713633845	0.141529329528442	0.0745462032227518	14.6272146688412	14.8843851898983	14.723911538652	14.5227225083314	14.7533943585796	14.8966871678953	14.6369700738319	14.8552091524503	14.6566371401458	14.6722982607544	14.6569219889664	14.6867795408834	14.7439455415693	14.74376676504	14.7931866963382	14.8764258160081	14.8301487428336	14.7303799128515	14.8873967521436
Arfgap1	Q9EPJ9	ARFG1_MOUSE	ADP-ribosylation factor GTPase-activating protein 1	-0.230060810197321	0.31663240130972	-0.290001999927476	0.211266567888832	-0.508293129966926	0.049102783345219	-0.345193253325508	0.140929761225789	NA	13.0524440850994	14.3690520070014	13.7378177160004	13.4654261076286	13.5248599934947	13.3677832958245	13.6007724397312	13.4279936941841	13.105541897011	13.1008988270052	13.2960701817641	13.1610704568878	13.636296080027	13.6256403590795	13.5417500372551	13.1445817728702	13.4505024715069	13.361477782534
Arfgap2	Q99K28	ARFG2_MOUSE	ADP-ribosylation factor GTPase-activating protein 2	0.12080229175578	0.20430254523454	0.156337912094228	0.106076056341485	0.0610892687665636	0.544248216075332	0.216646202182664	0.0304899364595197	14.0020326406224	13.6284227557652	13.8862300412867	13.6661685134653	14.0060981189077	13.7008514863827	13.9439249883601	14.0151885245123	13.9959349374341	13.7690216555517	13.8054516766686	13.9737511704378	13.9703036542933	13.8867635118977	13.9773872628877	14.1398470873589	14.0279923622223	13.9504647689143	13.9311345413748
Arfgef1	G3X9K3	BIG1_MOUSE	Brefeldin A-inhibited guanine nucleotide-exchange protein 1	-0.0215957606112802	0.912948539485131	-0.0529621085556702	0.788820028990742	0.278811998463963	0.202973670714844	0.161399985132938	0.418728041502212	13.3562318626554	13.0222048070245	12.587742362512	13.1850132227655	13.0524372921502	12.9403741670403	13.0206987317638	13.0512990215581	12.7930403451922	13.4298905229413	13.7268993184765	12.8617363603815	12.7390654126171	13.0315547550419	13.3069872926942	13.4516103739572	13.1408441465377	12.868430968089	13.3359067069053
Arfgef1;Arfgef2	G3X9K3;A2A5R2	BIG1_MOUSE;BIG2_MOUSE	Brefeldin A-inhibited guanine nucleotide-exchange protein 2	-0.0638496187949613	0.599279696741609	0.00209883775125519	0.986158527030545	0.184189040405922	0.171467446844514	0.169602631911754	0.173664445189295	13.5392557631622	13.6211017629838	13.9432657133962	13.6519149863018	13.7093531077261	13.6483351099493	13.4737437948731	13.6687077381157	13.8014355546512	13.7869026080532	14.0308826278963	14.0655255276099	13.6368058522556	13.5742268943104	13.4873753026731	13.8225592449313	13.7074346299954	14.012598352246	13.8913565263183
Arfgef2	A2A5R2	BIG2_MOUSE	Brefeldin A-inhibited guanine nucleotide-exchange protein 2	-0.327374144036296	0.235717263276646	0.105729125301901	0.69595131977259	0.119228052028966	0.683342587549081	0.2717473119276	0.321650196169488	11.2146166156182	11.8562270860487	12.1840508872727	11.5639446013068	11.3985245993894	11.8349608194833	11.8079867678309	10.4678704273977	11.8257578072441	11.6506030222153	11.9954527193123	11.7689410448419	12.0888412292971	11.5839101518717	11.8000632654435	12.1632659964158	11.526362298871	12.2032195129669	12.0129806297031
Arfip1	G5E8V9	ARFP1_MOUSE	Arfaptin-1	-0.0175041581256643	0.839807314704954	-0.15930850403916	0.0799100399468622	0.0629188956135387	0.503928065776893	0.122203407597414	0.170723418880469	12.8591523205624	12.8115031414403	12.9206059376087	12.7453339859633	12.9605160540443	12.7157153729683	12.8319346242842	12.7584127017753	12.8954257038811	12.7985204031479	12.9972571189926	12.6999129169013	12.4843169058497	12.9383850443359	12.5767465023311	12.9656977203627	12.9680169301477	12.971417815587	12.9202765498669
Arglu1	Q3UL36	ARGL1_MOUSE	Arginine and glutamate-rich protein 1	0.245463764606999	0.177310177037336	0.04671637110334	0.791674719715842	0.00278903020999088	0.98833866453651	-0.295389177077521	0.108804556230123	13.6844308594565	13.3664451659702	13.387330765245	14.1969632161145	14.12713186278	13.8031018867715	13.747469223681	13.9393220919817	13.7574837689959	13.6706230578998	13.5566377688239	13.2761898486254	14.0819660310676	13.6221776836157	13.8417019278908	13.2580257117355	13.3826780590852	13.3735720902864	13.439337437369
Arhgap1	Q5FWK3	RHG01_MOUSE	Rho GTPase-activating protein 1	-0.0451533932812609	0.453748523303275	0.00925730264653879	0.876877200587048	-0.0234116670083893	0.71725712106979	0.0259200347808459	0.665261933336086	16.448716442911	16.454172358122	16.3745674635988	16.4247551509748	16.3894481677378	16.3032438464563	16.3350378730759	16.4938679552116	16.5369377345887	16.3139919126797	16.3554939134114	16.4141318984347	16.4296257707708	16.4154248897793	16.480058067208	16.4139352886903	16.4130989849153	16.4383614094695	16.540495871655
Arhgap35	Q91YM2	RHG35_MOUSE	Rho GTPase-activating protein 35	0.0175853216421604	0.94530268160818	-0.175811718208882	0.49595693273046	-0.304866986042008	0.279831972109839	-0.263711940235554	0.311507101677663	12.3134130936644	12.2752020654872	12.8950658946081	13.0411645947891	12.6517715132969	12.4887571255265	12.914639263302	12.5400190329919	12.0213478555923	12.7112832738442	12.246402148849	12.2626204874105	12.3955903641287	13.0106277553985	12.1527601687754	12.5207046111599	11.9969359526603	11.9529086541532	12.9994486696332
Arhgap5	P97393	RHG05_MOUSE	Rho GTPase-activating protein 5	0.0636130784516364	0.777799140120468	0.100583197501187	0.656116894347551	0.0415615481362828	0.862960058964233	0.0536911014178809	0.811673509240778	NA	11.9421295887023	12.0542142559972	12.5305111944898	12.106919480873	12.6580641703538	12.2682320244111	11.9237100237543	12.0481360343838	12.4958825017735	12.1075211474408	12.3586072491178	12.311379364694	11.9081711703566	12.526648391422	12.323305323786	12.6039067902522	12.2641141444567	11.7259115327623
Arhgdia	Q99PT1	GDIR1_MOUSE	Rho GDP-dissociation inhibitor 1	-0.0623486266143303	0.375702087820262	-0.0693451617397827	0.325913511428422	-0.0869574964776909	0.256560709352124	0.00528320563358875	0.939410710773767	17.3706278154065	17.3551101682626	17.335093717489	17.2677376797882	17.3236177632916	17.2354346348675	17.3015497806197	17.2185726957103	17.2754516209498	17.3314943166003	17.1286086087267	17.366655184262	17.0768469051972	17.3907987212058	17.2168879233223	17.3786589387168	17.2839203258163	17.3140963870857	17.3730265518619
Arhgef1	Q61210	ARHG1_MOUSE	Rho guanine nucleotide exchange factor 1	0.00247832818678972	0.988631631093136	0.0674830428789939	0.698719846960828	-0.146998052388025	0.438384748527819	-0.0523288454613731	0.76385736140176	13.1277735163002	13.0187374374515	13.0874595262304	12.9279668035396	12.8876014245087	12.6648738965244	13.2777174707234	13.3416578045122	12.5298087483656	13.2304498168289	12.9202002402826	13.4182611151533	12.6866931071138	13.1786166151416	13.1482986176289	13.0654211837637	12.9148167548297	13.0910386236936	12.8813453393892
Arhgef10l	A2AWP8	ARGAL_MOUSE	Rho guanine nucleotide exchange factor 10-like protein	0.211965697725873	0.301359066413312	-0.0199232466810599	0.921284534176337	0.0749486457485347	0.731177443078341	-0.0816952127476647	0.686068447036437	11.7835344119035	12.4423526161177	12.3464610993219	12.1323069289902	12.7423262800609	12.6167050507087	11.7984880019656	12.3949985145017	12.0688085017269	12.7033931773716	11.9811355503971	11.94039435644	12.3599307092852	12.0473931991455	12.2772438047384	12.1596348616994	12.0360087236978	12.0563328881851	12.1258977317603
Arhgef2	Q60875	ARHG2_MOUSE	Rho guanine nucleotide exchange factor 2	-0.112852559575131	0.82088349279197	-0.577124410160188	0.25639445919529	-0.341423173079804	0.528274168993195	-0.341593934115139	0.496003637747324	15.7804321149484	15.8918026859229	16.1717534319606	16.0271479161489	15.9870330202373	15.9278728487474	15.5746556091901	15.9301644325055	15.7320826086469	16.1519262633095	14.9950737205397	16.1447856837613	13.9822360322237	16.2253373730795	15.2102794192755	16.1849082648583	15.7636921823389	16.4855274580803	14.0706325072428
Arhgef5	E9Q7D5	ARHG5_MOUSE	Rho guanine nucleotide exchange factor 5	-0.0500969425750135	0.926671005184615	-1.16086428702004	0.0457143656659492	-1.51383561102324	0.0187341378430271	-1.0525166736541	0.0671100914036112	15.6562265237697	13.1713535263537	13.6101597511873	14.5464785160851	13.1212566720494	15.7493718966806	13.273488207166	14.6397137711999	12.7123743830889	12.8233752019174	12.6609073199708	13.0828060233615	13.0894753092933	13.1961210455249	12.972358791136	13.3551032840096	12.8956017883453	12.6588541245189	13.8645924259057
Arhgef7	Q9ES28	ARHG7_MOUSE	Rho guanine nucleotide exchange factor 7	0.294879747930443	0.214066252857079	0.177073342803521	0.448507160081202	0.116771595230796	0.641643787865305	0.245744983626766	0.296887708165573	12.0523235054962	12.6653981009761	12.0707683344174	12.6901682552758	13.0224579786509	12.3959839034436	13.0003873905004	12.2393479152923	12.8493835972029	12.2473371453129	12.3625876903007	13.0155823116809	12.3718773572688	12.693210327311	12.1062815711188	12.6394243734935	12.8286859209848	12.4967514372588	12.4967763989354
Arid1a	A2BH40	ARI1A_MOUSE	AT-rich interactive domain-containing protein 1A	-0.040224978612649	0.759917763910481	-0.086372291769198	0.513968913096041	0.161561346840326	0.264672606775882	0.238534410983158	0.0838695800390794	13.0547111426229	13.282562877824	13.5176939904998	13.2109117729239	12.9660619767305	13.2731428593081	13.3694610307836	13.2963140025978	13.2657879017003	13.3912167333502	13.6270892433734	13.3791075655611	13.3113084018926	12.9210729065793	13.1089017427607	13.3232799878873	13.5158106968608	13.734360333989	13.4465664090661
Arid2	E9Q7E2	ARID2_MOUSE	AT-rich interactive domain-containing protein 2	-0.152704665410656	0.351179258203654	-0.317938390883938	0.0628367088272902	0.192838696457258	0.278104353991618	-0.105402759842171	0.516859262504541	10.7427557350382	11.0182349588916	10.3327750549874	11.1276332797259	10.6370142405832	10.7456659215604	10.5650449407916	10.6628552640652	10.9051011455652	11.1460849386162	10.9433792766726	10.3311744792296	10.8302933587226	10.1965898325207	10.5915877946344	10.710229584693	10.7654270043141	10.445180425467	10.8789509748003
Arih1	Q9Z1K5	ARI1_MOUSE	E3 ubiquitin-protein ligase ARIH1	0.495874171021272	0.297449562513396	0.110782827216086	0.812911343818102	0.65620010203367	0.205572977572268	0.359420690271623	0.446412511166253	13.579846242692	13.2936153364077	13.2774486916272	13.2819227844923	13.4101598149692	13.4339635383488	13.460443097326	15.1117632886603	15.2300842504259	13.3214630889366	13.4916777581529	13.5644829674679	13.6125460198326	13.1385070030161	13.5604283737669	13.2173034308721	13.4268019956534	13.2363640568535	14.9900463329267
Arl1	P61211	ARL1_MOUSE	ADP-ribosylation factor-like protein 1	0.0414290396091772	0.708935424575095	0.0277757222422323	0.802143442081573	-0.0291980801606311	0.80732440148918	0.162666336829821	0.155135917374087	14.0090762887645	13.7008406518819	13.9811034329735	13.9962527952998	14.0459729106168	13.8918311595115	13.9468514597737	13.9683337974544	13.6835648795714	14.2348548449227	13.7594409117138	14.0081484599101	13.7503092064098	14.1319292864215	13.9079891051471	14.0725094782821	14.0825149922949	14.0604257387771	14.1224883068848
Arl2	Q9D0J4	ARL2_MOUSE	ADP-ribosylation factor-like protein 2	0.655344166173959	0.0608557215923259	0.597076463781393	0.0848263608519728	0.321696546473223	0.373049800481924	-0.122351460928481	0.711510930482214	13.7463043677013	15.4763696620204	15.0063085444485	13.7699204698453	15.0818620376068	15.5519665491529	15.0066285078041	14.9798226141475	14.5557334887057	14.9303816087774	14.9781518249482	15.1511751378086	15.1166323089624	14.9585255287105	15.1608759236596	14.824918974406	13.7420778114573	14.3057625214067	14.6367378930315
Arl3	Q9WUL7	ARL3_MOUSE	ADP-ribosylation factor-like protein 3	0.049879999993518	0.630280049062408	0.05903967484684	0.569437455178181	0.103876171893301	0.358144820322403	0.109591788797617	0.296937800728272	13.9296190373205	13.7959990375326	14.0448124539246	14.052160452259	13.8654916417221	14.0657947671893	14.0015313460301	14.0892932260693	14.0891359538799	14.2897595533579	13.7996762442198	14.0276382301859	14.1032632168097	14.0919064002682	13.8359418331603	14.0229659219497	13.9329528921947	14.0773331378479	14.227706184235
Arl6ip1	Q9JKW0	AR6P1_MOUSE	ADP-ribosylation factor-like protein 6-interacting protein 1	0.205563225408348	0.299058158647809	-0.0315163676989645	0.87135508897878	0.062747588629188	0.765555557737112	-0.442438338969046	0.0345526284149354	14.7797911598503	14.3873711578248	14.3830224687749	14.9570476129058	14.5695827043471	14.7793807990943	14.9363112714482	15.0442105260994	15.1350037960617	14.6200078510867	14.313655418256	14.2026518784837	14.873025893359	14.4492776359465	14.8562115207706	14.3741225180905	14.1754559876127	13.9604726142032	14.2274279235731
Arl6ip5	Q8R5J9	PRAF3_MOUSE	PRA1 family protein 3	0.014500958041042	0.911249224434817	0.0877184127040351	0.503145414123857	0.0770701774676859	0.585098747507572	0.0925435676866648	0.480305348446891	14.7487327107381	14.2302156247859	14.836242714726	14.700764808098	14.5641137556832	14.367442054074	14.9326253890787	14.7097784916762	14.680700156258	14.7195866859187	14.7178905839873	14.4759740289313	14.7591183741208	14.7984566126264	14.8332804934856	14.7636844028193	14.7579004047526	14.7128601230789	14.6516851984437
Arl8a	Q8VEH3	ARL8A_MOUSE	ADP-ribosylation factor-like protein 8A	-0.0492344522553694	0.757390870511357	-0.0169028054797451	0.915427207012806	0.0855536088733633	0.620059063563822	0.14231420905675	0.377169564850847	14.3364507700602	14.130337280363	14.3774206821225	14.1835500949592	14.2270141936491	14.1212097164093	14.322245058488	14.160352049937	14.3974674111252	14.382900921802	14.2471116143216	14.5596160858127	13.6551729118837	14.5735406854048	14.1718179224847	14.4409599818864	14.3516294332418	14.6240586161259	14.1803676324779
Arl8a;Arl8b	Q8VEH3;Q9CQW2	ARL8A_MOUSE;ARL8B_MOUSE	ADP-ribosylation factor-like protein 8A	-0.110739611884927	0.305676269109643	-0.0478106266724527	0.653906387515862	0.0749031349897002	0.516977882036117	0.0634233921167304	0.552975286247669	15.1661277682034	14.9763090338136	15.2958693571911	15.3733987639876	14.9778254825214	14.9078670898291	15.1839067141165	15.299147189189	15.3295791329321	15.350428182594	15.1534807818398	14.9832697559295	15.0532938005852	15.3724706042674	15.2114282557239	15.2321773094094	15.3107796191259	15.2843578233289	15.2380837397985
Arl8b	Q9CQW2	ARL8B_MOUSE	ADP-ribosylation factor-like protein 8B	-0.0759399567808394	0.463720343887329	0.00256587496540206	0.980077149055073	0.0628676986194918	0.573032447402456	-0.0408575347993114	0.691629818127928	14.8444115470068	14.5721672876437	14.554486928963	14.857485372241	14.6973965772944	14.6060118650502	14.8322422774587	14.3891405889279	14.9726163749435	14.7456323113042	14.5917677615017	14.7321515228526	14.5912009067329	14.7573222902891	14.7581399158416	14.6646361647871	14.697516037157	14.6146638390756	14.6883049556376
Armc1	Q9D7A8	ARMC1_MOUSE	Armadillo repeat-containing protein 1	0.0407200959116203	0.824461056911222	0.047562814280349	0.795627260883051	-0.0589506823494048	0.766382490471172	-0.377438507072318	0.0529416259895004	15.968585801305	15.8033213961395	15.8435236274768	15.959832177277	15.9632392912177	15.9286062740866	15.8959515268055	15.950346293735	15.8217540551059	15.824682840476	15.8581583090186	15.9223962491867	15.9820265238031	16.0817850776196	15.7793064087104	15.7572623823015	15.8597943976592	15.7632927794652	14.6851594144831
Armc10	Q9D0L7	ARM10_MOUSE	Armadillo repeat-containing protein 10	0.0312946720359957	0.906458087675975	0.00160839343910091	0.995180227991783	-0.0854262299459094	0.764439078406192	-0.150143190432729	0.574889755513694	NA	13.5091688065398	13.4042368353401	13.5248060073958	13.3799198176465	14.4563929206898	13.2872997097532	12.9191817724221	13.5735525193584	13.1722024606713	13.4361779794083	13.3504972470841	13.2041829092403	13.8012940802764	13.5680748695232	13.5467377415202	13.2385973047639	13.1091172904601	13.4225904338926
Armc6	Q8BNU0	ARMC6_MOUSE	Armadillo repeat-containing protein 6	-0.923153228482773	0.0315731743834173	-0.154441508389196	0.698700054214049	-0.765216179702916	0.0894604784830548	-0.122190808763108	0.759208045450022	14.102287411672	15.391085802814	15.5134438643437	14.1455739742846	13.6617892296352	13.4121066917054	14.041530822723	14.3443513951196	14.2314087068759	13.2789648218154	14.5582712220357	14.9079093270685	14.9048321602815	13.8727325869181	14.8491509452893	14.9915882751259	15.2831064444916	14.2161774577516	14.1727556406927
Armt1	A6H630	ARMT1_MOUSE	Damage-control phosphatase ARMT1	-0.366752578616397	0.0124807492122898	-0.361017585076965	0.0136658840563413	0.0942428675808582	0.51277729727731	-0.06116073943633	0.645231503396036	13.7702199502149	13.626131089151	13.6104366223828	13.6319386812992	13.1024071678291	13.3676058601874	13.2933997996865	13.4083032008794	13.5545768611438	13.7630152071565	13.9441812917283	13.5037760575591	13.444510228336	13.4161377685783	12.8302319482666	13.7184900654922	13.579198065523	13.6819082044879	13.4144870497995
Arpc1a	Q9R0Q6	ARC1A_MOUSE	Actin-related protein 2/3 complex subunit 1A	-0.0715946419153077	0.354947561072595	-0.0793482199099564	0.306741710930272	-0.0617383136052716	0.457990158775015	0.0607927043302396	0.430436310720106	15.0089100237055	14.8843517987622	15.2270743799215	15.002797438806	15.0576448793771	14.9868153210036	14.7982287663074	14.994066106846	14.9821023069568	14.9182949151384	15.0067380679855	15.0372423566695	14.8823039226822	14.8764402054261	15.0097542767777	15.0909063452319	15.1522174917239	15.1222739388215	15.0009066827389
Arpc1a;Arpc1b	Q9WV32;Q9R0Q6	ARC1A_MOUSE;ARC1B_MOUSE	Actin-related protein 2/3 complex subunit 1A	-0.194840167407094	0.213617856287004	-0.0781663255520382	0.610440437792018	-0.0846987163673543	0.609311067309228	-0.298529999196031	0.0646197081354851	12.70309896879	13.0692030313801	12.9485679975419	12.9363942198066	12.6796604251154	12.7617236640871	12.4930998875173	12.9434195711704	13.0825515822841	12.6949345887573	12.7113658429955	12.8622460257589	12.8105615936772	12.9666190028937	12.7051722929806	12.2827554295217	12.5172264737892	12.5487448599372	13.1144174574864
Arpc1b	Q9WV32	ARC1B_MOUSE	Actin-related protein 2/3 complex subunit 1B	-0.0402880523855202	0.519135750671919	0.0144431507819931	0.816178952720199	-0.0259837518638939	0.699057552014477	0.0141956502853162	0.819268813093065	15.331637765472	15.4671406237557	15.5242845927028	15.4358590489276	15.4071648437238	15.3708848921391	15.3942550108926	15.4254650745605	15.4345695908988	15.4169822060795	15.3896884705736	15.5694759017777	15.3521607020907	15.5658993874391	15.3291586426787	15.419696888306	15.4726718028526	15.4542061015594	15.4691298392815
Arpc2	Q9CVB6	ARPC2_MOUSE	Actin-related protein 2/3 complex subunit 2	0.579609898172642	0.0178409409540505	0.358567738319099	0.121991401487326	0.29608868135378	0.229836198299788	0.430124731583469	0.0677915628370241	16.1397851478929	15.7429435813991	16.3329963235609	16.2432985920659	16.4869763937234	16.8658299111734	16.508754218548	16.9159027141647	16.5305328356187	16.4643558927541	16.2376450493777	15.8428978310791	16.8322843150002	16.822869535884	16.395242916232	16.1909608666449	16.6364122106551	16.3083959176235	17.0437535763293
Arpc3	Q9JM76	ARPC3_MOUSE	Actin-related protein 2/3 complex subunit 3	0.0863383415052432	0.276663427847792	0.0513543764500461	0.512470772963847	0.0189741366025977	0.821653735174045	-0.0802360049304411	0.310811288107301	16.1654644808787	16.0243800264256	16.1715931702967	16.2496986509187	16.2589652960148	16.2642116625683	16.1805327497913	16.2527799861662	16.3441762563703	16.223867847773	15.9472305520542	16.1239011256734	16.3361229617019	16.2056519964078	16.1508777505367	16.0981678228575	16.0310851607025	16.0558861157001	16.1050532095378
Arpc4	P59999	ARPC4_MOUSE	Actin-related protein 2/3 complex subunit 4	0.0450937084545515	0.55618107374126	0.17824463146756	0.0303265795893269	-0.0297724486030582	0.718105768323986	-0.212286406774478	0.0120728081675789	16.4851815099164	16.5507708301002	16.5271929108502	16.4400824118775	16.5893600152671	16.406073766827	16.5412584858502	16.6469102286182	16.4131485816645	16.4541064758029	16.5458483437816	16.5772827690134	16.7672663207228	16.5151099890221	16.8565471098562	16.3433887363333	16.3403612842167	16.2212000398146	16.2491319752818
Arpc5	Q9CPW4	ARPC5_MOUSE	Actin-related protein 2/3 complex subunit 5	0.237848762934195	0.0593457020623865	0.0824459695653168	0.491797416074379	0.196221786778356	0.140611305682483	0.230139575597757	0.0671449050149691	16.9082401426694	16.5140482688532	16.7843536807349	16.6768110654538	17.0882810038326	16.8511634132201	16.9191193748768	16.9762844175185	17.0285967770671	17.1046601749	16.6179982766515	16.6177400684941	16.8233174773558	17.031291973375	16.7408875167477	16.891546398334	17.1151147912256	16.8042570901157	16.9930931804271
Arpc5l	Q9D898	ARP5L_MOUSE	Actin-related protein 2/3 complex subunit 5-like protein	-0.128329376494129	0.16975656732818	-0.108844923397529	0.240322971342796	0.0551334720217547	0.575337840703249	0.0656917901534761	0.472372994804484	13.7488322747091	13.6386508541089	13.7338838982524	13.5812241244065	13.7111722258621	13.5461227588578	13.5911132288915	13.340865431889	13.6082894795142	13.7649130468945	13.8191412532642	13.6670228127143	13.3906929398955	13.7015772126474	13.5079184926296	13.6384132868519	13.7450019739767	13.6946843503662	13.887258700896
Arpin	Q9D0A3	ARPIN_MOUSE	Arpin	0.0713097710099166	0.60475674203976	0.0464557258913523	0.735353572048028	0.081372623018531	0.58470367617615	0.150416149948851	0.281861732420315	13.5717526435035	14.2356552678925	13.872270869095	13.7221457885059	13.8825857377743	14.0564260365799	13.9878413299055	13.7602105487768	13.8337499173068	13.9548142681346	14.0069221103619	13.7810215422435	14.1334553190415	13.6493123211572	14.0238582901202	14.0894587572225	13.8557250211872	14.19309408916	13.8652113012226
Arpp19	P56212	ARP19_MOUSE	cAMP-regulated phosphoprotein 19	-0.0808053548040881	0.360894350894655	-0.156109072401433	0.0879690913230207	-0.219143171253965	0.0312057209140921	-0.184562311676697	0.047340345980854	13.5886326619443	13.6802716052321	13.7916513030632	13.8630731220099	13.7118282676604	13.7296526048408	13.5554159579391	13.6035104425928	13.3297543010395	13.6310860884578	13.574451615928	13.469145741952	13.7038603265423	13.4821272796483	13.6440590545013	13.6105404353837	13.4323983544859	13.4808406793954	13.6615999762777
Arpp19;Ensa	P56212;P60840	ARP19_MOUSE;ENSA_MOUSE	cAMP-regulated phosphoprotein 19	0.253962678843845	0.111600957878147	0.0733573790489235	0.633276709377465	0.00401167792376889	0.980657309158685	-0.209058152670448	0.184707280892552	13.4410378181444	13.1213133406143	13.2898892059705	13.5833531299285	13.441154564658	13.7643014477245	13.5223485824203	13.7236396152304	13.6731213274632	13.4459201271752	12.9696887001262	13.1139049157861	13.6934325069307	13.310868354599	13.6108172335377	13.0794781170136	13.249818624265	13.0926134587783	13.177450683919
Asah1	Q9WV54	ASAH1_MOUSE	Acid ceramidase	-0.100168625321938	0.26925461522625	-0.0186398884584946	0.834038690236301	-0.0792847818087203	0.414004376944587	-0.026441834791946	0.766457023754671	15.7110054791732	15.8908698651868	15.8720567935117	15.6047906473102	15.7240128303537	15.6030960153738	15.7227701828115	15.6281692553551	15.8622668542593	15.462201892875	15.7467189963259	15.8538967492429	15.6947142724585	15.7052246820201	15.7503275276264	15.8590736792357	15.6079226450268	15.7764047581414	15.7295543636101
Ascc2	Q91WR3	ASCC2_MOUSE	Activating signal cointegrator 1 complex subunit 2	1.16153760037231	0.171156002357069	0.474952337459097	0.566127498915849	1.05618734133425	0.245264096488205	1.9385655843211	0.0294212680404452	12.3475134115233	12.737543120125	14.3023890291928	13.1110851228457	12.8876718631646	15.5221585173505	15.9925644293663	12.7422862752947	13.0013255009657	15.7451963573546	13.7959381784476	15.2358085692788	13.3373152688397	12.8189795428977	13.0062366525071	14.6651804459807	14.0023139928408	15.6818944823478	15.903404099802
Ascc3	E9PZJ8	ASCC3_MOUSE	Activating signal cointegrator 1 complex subunit 3	-0.347214215155162	0.529770195968027	0.237302365719957	0.666544470054759	0.336097410297571	0.572878475762328	-0.105298629362567	0.84800879397543	13.9610969362133	14.954328102994	13.9306264704669	13.3039947396794	13.8306835511888	14.6805792957802	13.0149654469245	13.2349610948395	13.3343710634159	14.5650008957045	15.2214549587876	14.6632912432169	15.2179047011661	14.4792687137082	12.7387910541424	14.6087053050227	13.2442106967487	14.079318104254	13.796617625878
Asl	Q91YI0	ARLY_MOUSE	Argininosuccinate lyase	-0.0860837416921356	0.428427099504414	-0.153824618206473	0.165862165858364	-0.0617780122760188	0.596741918137575	0.199453700355292	0.0780758416239804	15.6627684973931	15.2262654169938	15.8001263870269	15.6180011453714	15.6576338650598	15.4786969521194	15.4573584329847	15.3691372298529	15.5686330708409	15.5891068735221	15.3872971038979	15.4113487816264	15.2550986663303	15.5335092062284	15.4919063197743	15.8599520826375	15.6873401405581	15.7296765003449	15.8280075246659
Asns	Q61024	ASNS_MOUSE	Asparagine synthetase [glutamine-hydrolyzing]	0.0319708986290124	0.65440219632459	-0.164169554395396	0.0324193813595482	-0.0299377120536413	0.697719916428936	-0.237029300956756	0.00380197589674502	16.1602850749205	15.8971222259447	16.0402811579956	16.0416377642775	16.0788346245656	16.051527597191	16.0334122466739	16.1034353492239	16.155452707822	15.9732107961604	15.8860180272104	15.8536653113274	15.86791817605	15.9147097954447	15.8463547227346	15.7230262664237	15.7928106252604	15.7228128665703	15.9525592610568
Aspscr1	Q8VBT9	ASPC1_MOUSE	Tether containing UBX domain for GLUT4	0.260397080318528	0.390055184672264	0.328126970952383	0.282032369922395	-0.102677732298728	0.751229159735162	0.268004140244992	0.37668748080889	12.4128397314906	12.1683712641674	11.8494950222265	12.2964660112044	12.1764910805687	11.5688729122979	12.5998733348554	13.4235230226409	12.4224931998026	11.6404980184159	12.1743546067019	12.4034807700295	12.7188175340979	12.3499031843928	12.5674784243783	12.6639093959336	11.9766428788114	12.4540344838777	12.7046018314462
Atad1	Q9D5T0	ATAD1_MOUSE	Outer mitochondrial transmembrane helix translocase	0.186031259962958	0.189054493816576	0.255867974269018	0.0774705213231649	-0.0107842844854513	0.942221533391518	0.370406630312072	0.0147882379635692	14.8334336906798	14.9652386624365	14.8243571608081	14.6914491060756	15.0281521250507	15.1630678268283	14.7850641551994	15.0823195527736	14.8466705783584	14.4404409661538	15.1663945670315	15.2134498112724	14.9695798870826	14.8317921517152	15.323128667006	15.2893741281853	15.1783497327443	15.1384718050304	15.1899094752885
Atad2	Q8CDM1	ATAD2_MOUSE	ATPase family AAA domain-containing protein 2	-0.112699090282751	0.828647257505328	-0.867735618796798	0.109643827661854	0.0727502972391143	0.89702994764657	-0.22234705882917	0.670041073168491	14.9897714460417	14.8167136924746	14.215995522303	15.0793056025097	15.0463566798232	14.4811245869263	15.3539083685527	13.7696002668958	14.2784131580697	15.1235677524042	15.1426096787402	15.0882623673181	12.1833903630151	13.8472531383208	14.5119379194878	15.1113353966243	14.2501651578997	15.052334544893	13.7985629285953
Atad3	Q925I1	ATAD3_MOUSE	ATPase family AAA domain-containing protein 3	0.33369720799436	0.0189897362358462	0.227988638764376	0.0936459433200299	0.231583991976702	0.113101281762377	-0.0464269539942137	0.721364469287124	13.5439984501345	14.1223265226156	13.9288791889509	14.1214930461978	14.3510703547837	14.2868031952506	14.014534879365	14.3990776104771	14.2317836860954	13.9967471017129	14.253744094046	14.1024432567764	14.3116702756921	13.9824321401963	14.2321060902916	13.7822611162662	13.76095899096	14.0812920203082	13.9064772643877
Ate1	Q9Z2A5	ATE1_MOUSE	Arginyl-tRNA--protein transferase 1	-0.0537615830473861	0.696194781896986	-0.0117672061205738	0.931734561179732	-0.286173288800475	0.0677348730180961	-0.157254303341489	0.261909441234595	13.545326509599	13.3371061634082	13.8129193242901	13.481862485141	13.563410801133	13.4946431137554	13.3713955047404	13.53271873062	12.8025385788996	13.4233917085818	13.5484607079459	13.5089336817058	13.4717768090571	13.5752674159688	13.5741677512243	13.3634914286816	13.4227743723537	13.5709941287432	13.1909373392939
Atg3	Q9CPX6	ATG3_MOUSE	Ubiquitin-like-conjugating enzyme ATG3	-0.291875262017491	0.486423199633779	-0.54556110805219	0.201602459044555	-0.0601383107637012	0.89358595724617	-0.944129589022847	0.034921498944232	14.664563948792	15.4539779162732	13.6482452182072	14.9320716936147	14.3121455406171	14.9300720071538	14.3748017690463	13.914338412	13.7986236770601	15.0612657039647	14.9838397693495	13.6300736908002	13.8594959619894	14.7468974074159	14.2801472844728	13.344836817142	14.7292489765284	13.5064439586818	13.3418106684436
Atg4b	Q8BGE6	ATG4B_MOUSE	Cysteine protease ATG4B	0.210812265637712	0.360732286319041	0.174084790243835	0.448494845001218	0.0288037644677495	0.906737665469237	0.396356860834944	0.0959357371361843	12.7487086047435	12.9169430862037	12.7593223094978	12.112693617674	13.083708677667	12.8267470825202	12.4673049573033	13.0031559631793	12.1432078093679	12.4872949015556	13.359159296069	12.9757620054632	12.8882618897993	12.4968887211354	12.8730941626964	13.0224111625887	13.1558965633403	13.0533472624459	12.8914400730839
Atg5	Q99J83	ATG5_MOUSE	Autophagy protein 5	0.150233263743415	0.243230948721578	0.245253050556766	0.0654107317355362	-0.0934081492702692	0.495516719100886	-0.0559934678846847	0.657618043633278	12.8477581595946	12.7074950254825	12.8986372842934	12.7116046016792	13.094570929132	13.2502791699993	12.4643108976317	12.9572671292602	12.7626623278751	12.648024959765	12.6832095678363	12.8769811434202	13.1584818847648	12.9967065043558	13.1143377407359	12.8241970287296	12.6592578605801	12.7778100912191	12.680256218982
Atg7	Q9D906	ATG7_MOUSE	Ubiquitin-like modifier-activating enzyme ATG7	0.0820617535530364	0.334728160191996	0.0166514877695221	0.842599993906072	0.102077272756345	0.268873796005493	-0.030881220211894	0.713102302062901	13.9086553144753	13.7237249300567	13.7272610535054	13.6733974191544	13.961214531859	13.9378519417606	13.7219536128014	13.740265644983	14.0530094859819	13.7636169785595	13.7643843916215	13.8573881713139	13.7518264615963	13.666734404598	13.8236956307617	13.6488181821255	13.6819411370917	13.7677913353941	13.8109631817329
Atic	Q9CWJ9	PUR9_MOUSE	Bifunctional purine biosynthesis protein ATIC	-0.0995505196116255	0.662177570095048	-0.286376776935317	0.218603823549467	-0.112411159743903	0.647940179309115	0.0785141295355842	0.730107995669169	17.2699119684091	16.2269840995714	17.1667025013945	16.7543003485837	16.7169132163168	16.6743302181597	16.9980725072836	16.6303808977519	16.516689565434	16.7208053635157	16.9886957802876	16.4967118097103	16.4773835698185	16.7450571394889	16.5532392911996	16.27786673046	17.2106237858076	16.9402906533401	17.3031742664932
Atl2	Q6PA06	ATLA2_MOUSE	Atlastin-2	-0.0466099981570665	0.74813804727964	0.0543769372230223	0.708122378077755	0.0131922433786986	0.932842347330223	0.0501611862575402	0.729741489980536	13.2223088923501	13.7445290401809	13.5447954325081	13.7118497721775	13.6431121082943	13.266735307717	13.6492224902846	13.4779732382924	13.6910128280591	13.6751300682244	13.341046186765	13.7936033092794	13.580729651599	13.8374801084834	13.2291778167469	13.4884929165568	13.5758582872934	13.7243646304903	13.6354120479063
Atl3	Q91YH5	ATLA3_MOUSE	Atlastin-3	0.00177614756253597	0.97490372693095	-0.0424347548878767	0.456314453779167	0.020526706473035	0.736877462098208	-0.0340476378679124	0.548785712903878	16.0139419850118	15.8596415480771	15.9571292551205	15.9067238682862	16.0543181414972	15.8420581012793	15.9415726525165	15.9065923514527	15.9803404339439	15.9316055018445	15.9527116760025	15.9330474391232	15.8127238293457	15.9573242706007	15.8646020978745	15.9335638788249	15.9091055352807	15.8481143086009	15.9104623823175
Atox1	O08997	ATOX1_MOUSE	Copper transport protein ATOX1	0.341261157866061	0.0821626730813583	0.175780258399396	0.35362105519865	-0.0455096969171898	0.821778375724473	0.156471517893284	0.40765201031392	16.5243075519172	15.7637621961269	16.2354477242088	16.7308017957927	16.6452784591724	16.3606396475706	16.7629659130317	16.850479879735	16.4391994369013	16.5069692018648	15.8580417215166	16.2472933772527	16.4739720453283	16.6040174468346	16.6321574322277	16.3463648298241	16.4727193933571	16.4727431880207	16.5883779284168
Atp13a1	Q9EPE9	AT131_MOUSE	Endoplasmic reticulum transmembrane helix translocase	-0.0607895136937238	0.435923660539157	-0.0500269139661285	0.52012032919885	0.0393050662007699	0.638862039851393	0.00720093471531413	0.925759267592418	13.9621278331887	13.8434990915547	13.8921538209131	13.8136409223804	13.9154966255784	13.6195436902235	14.0195038582666	13.7137194391936	13.9150390555186	13.9231696123654	13.913272781746	13.7749620334057	13.9340317426736	13.8038889379474	13.7984312981456	13.8368294998528	13.8916887859486	13.9753016605284	13.8364054605684
Atp1a1	Q8VDN2	AT1A1_MOUSE	Sodium/potassium-transporting ATPase subunit alpha-1	-0.00704936494931729	0.907289639020488	-0.00126713896808184	0.983295134576886	0.0483549709322304	0.463330323522798	0.14471321033119	0.0273018781630053	16.7740534825638	16.8495028412033	16.9536621998519	16.6771002199489	16.7526158493968	16.8199046407499	16.803853630748	16.8497471628758	16.8900029644106	16.8612929213231	16.8345080847389	16.8898128891427	16.7345111725109	16.8739967449626	16.7509293810794	16.9720710865599	16.9925179608049	16.9275349311872	16.9410476063406
Atp1a1;Atp1a2	Q8VDN2;Q6PIE5	AT1A1_MOUSE;AT1A2_MOUSE	Sodium/potassium-transporting ATPase subunit alpha-2	0.178711043491205	0.244131168095627	0.286324681744823	0.0705515010414702	0.0128171915360102	0.936998848853835	-0.167845262871595	0.272795979826741	14.2489282139527	14.217344331253	14.4625086629757	14.3910623012036	14.3167764892479	14.5919839257866	14.557050794316	14.5688764739993	14.2017946485105	14.3839135004813	14.4426260576549	14.2173746270839	14.8222820240477	14.6034177139735	14.8220678712591	14.3682540769305	14.3090002086506	13.7002121115772	14.2709960607403
Atp1a1;Atp1a2;Atp1a3	Q8VDN2;Q6PIC6;Q6PIE5	AT1A1_MOUSE;AT1A2_MOUSE;AT1A3_MOUSE	Sodium/potassium-transporting ATPase subunit alpha-3	0.0603021623111992	0.580386514900484	0.231924025378131	0.0453848635210997	0.193195149835006	0.113615983589654	0.18870013119999	0.0965045073220339	14.9894521568195	15.531399737787	15.2466107204084	15.2082076810399	15.3190899302298	15.3600514626253	15.2947607329107	15.2429768195339	15.3770851026701	15.3259202686122	15.6083328002639	15.6574468571249	15.2908864212453	15.5131847563062	15.441848362891	15.3735483016352	15.4486003067473	15.6060581468108	15.3022640656616
Atp1a1;Atp1a2;Atp1a3;Atp1a4	Q8VDN2;Q6PIC6;Q9WV27;Q6PIE5	AT1A1_MOUSE;AT1A2_MOUSE;AT1A3_MOUSE;AT1A4_MOUSE	Sodium/potassium-transporting ATPase subunit alpha-3	0.239905284065273	0.0538177835213997	0.157326070564679	0.191161004872083	0.0592246881230611	0.640712426941264	0.17841450224693	0.141197747241555	15.9543894506184	15.6563187131298	15.7865478669532	15.9021866623871	16.0407862898333	16.1607262648633	16.0003125618053	16.0572387128477	16.1041851151423	16.0105128082029	15.5375581608405	15.8315200295868	15.8479186332163	16.1699797902527	16.0793285222915	15.9869597170209	15.8422594845538	16.0537795518535	16.1301019486481
Atp1a1;Atp1a2;Atp1a3;Atp1a4;Atp4a	Q8VDN2;Q6PIC6;Q9WV27;Q64436;Q6PIE5	AT1A1_MOUSE;AT1A2_MOUSE;AT1A3_MOUSE;AT1A4_MOUSE;ATP4A_MOUSE	Potassium-transporting ATPase alpha chain 1	0.0808365776358997	0.529302092938455	0.0725190986588746	0.572046671067974	0.0716864996747795	0.604774393582528	-0.11244162500387	0.384332425369449	15.3062646609745	14.8179030083478	14.9387709611957	15.3313858457882	15.2560722866468	15.0838075529765	15.1646791312744	15.2131118159522	15.150508905164	15.4130725326185	14.9472214184716	14.9408503780622	15.1534768234106	15.3388686699729	15.251204999496	15.0134622598066	15.0694833336972	14.8021073685386	15.0595050142484
Atp1a1;Atp1a2;Atp1a3;Atp4a	Q8VDN2;Q6PIC6;Q64436;Q6PIE5	AT1A1_MOUSE;AT1A2_MOUSE;AT1A3_MOUSE;ATP4A_MOUSE	Potassium-transporting ATPase alpha chain 1	0.102247830444892	0.670236695328345	0.0606368442209373	0.800264070101712	-0.241531831765787	0.356891348336935	0.251791767088534	0.301272205990124	13.4755307910277	13.4709765573333	13.1823369300194	13.7973372882884	13.3927064900682	14.1183084575763	13.5810122282409	13.2431457125629	12.6305196883275	13.4114050593773	13.6781159319995	13.5769684706729	13.2392196079655	13.5828476285503	13.769693236364	13.5440588430031	13.9652702329829	14.084044327643	13.339975231394
Atp1b3	P97370	AT1B3_MOUSE	Sodium/potassium-transporting ATPase subunit beta-3	-0.0428573361413633	0.572873748366275	-0.0461260781978972	0.544287885948469	-0.0130463408659107	0.873155410028253	0.156225698746621	0.0521078764244117	15.1585741883919	15.0380959246845	15.1742937410333	15.1058839616001	15.16038750604	15.0529925102032	15.1242223034108	14.9678161514903	15.1775869394565	15.0502185328673	15.0906913668608	15.2089620772258	14.9089883038087	15.2150703288578	14.9593227930258	15.3408445740998	15.1863580220219	15.3113154983298	15.2632325162447
Atp2a1;Atp2a2	O55143;Q8R429	AT2A1_MOUSE;AT2A2_MOUSE	Sarcoplasmic/endoplasmic reticulum calcium ATPase 2	0.102938090899066	0.145898812817632	-0.0266133549322642	0.697920168845889	-0.0132048291758657	0.858225122280762	0.0705108464965409	0.310640176677634	14.4519065293095	14.3733409839269	14.3800957453391	14.2736572080566	14.4694701181735	14.5250680606826	14.4846970430787	14.4115176082935	14.1831623654303	14.5542830619295	14.3321904350867	14.3358788006992	14.2887435379085	14.361381824482	14.3865428838133	14.4291713297165	14.4857035452846	14.4438630244775	14.4023059531396
Atp2a2	O55143	AT2A2_MOUSE	Sarcoplasmic/endoplasmic reticulum calcium ATPase 2	-0.0304250536566144	0.607417085289543	-0.144330907895444	0.0243461360625793	-0.0191849202544176	0.763592726429962	-0.093777585235852	0.125789644384676	16.4590905648738	16.3454554934362	16.4789212613	16.3667098181559	16.3693110688612	16.2959159796728	16.4453479261147	16.4179019484908	16.4516377386856	16.4078054875597	16.3206348663158	16.2857453672246	16.1749880814558	16.3833971741565	16.2287228833472	16.2999377687843	16.3798656817325	16.2843524006181	16.3109109456875
Atp2b1	G5E829	AT2B1_MOUSE	Plasma membrane calcium-transporting ATPase 1	-0.261361134888267	0.0941824113278681	-0.156099793988092	0.303682448410374	-0.0659934638759143	0.682967753949044	-0.0622629101990082	0.677292554534426	13.9812729335273	14.0478225909292	14.3246587398964	13.9880544350284	13.8052299716465	14.0007306724124	14.0453757333103	13.4450277824589	14.0634035082209	14.2771784091802	13.717794215507	13.9115886034421	13.8421145896686	13.8653369778383	14.0983693524799	14.1076257594957	13.743225042067	14.2604638428535	13.981442414169
Atp5f1a	Q03265	ATPA_MOUSE	ATP synthase subunit alpha, mitochondrial	0.0370435930179198	0.456093566904914	0.0426820829902859	0.391844329881779	0.0188623922223776	0.723496441388574	0.121072395569719	0.0238440929308227	17.4827528212321	17.4523699548031	17.4772127897063	17.4535519809871	17.5443683167813	17.5125938776394	17.4624862965272	17.4946134278525	17.5262852642591	17.5250083974254	17.4047091750292	17.5537642702968	17.4091257104653	17.5715156504778	17.50221024745	17.5699371728707	17.5832811361887	17.5761447727628	17.6208140471854
Atp5f1b	P56480	ATPB_MOUSE	ATP synthase subunit beta, mitochondrial	-0.00989409770319938	0.852121286545608	-0.00408669007898865	0.938598077996653	-0.00615223439115553	0.914507782491942	0.0813486027625494	0.138871344274867	17.9293046481216	17.9019157193607	17.9249632402937	17.8446689905175	17.9661674496455	17.8726448238108	17.8817413220103	17.840722612014	17.9664040595422	17.8966162220769	17.8191624639275	17.945300940673	17.8388592168861	17.9665167172841	17.8338289631344	17.9310317869212	17.9988052579068	17.970021608078	18.0263883564376
Atp5f1c	Q91VR2	ATPG_MOUSE	ATP synthase subunit gamma, mitochondrial	-0.0151533706527225	0.885860176538803	-0.063021149222422	0.552639441320514	0.0297601164086636	0.794246452135414	0.121055775141144	0.261029252360293	17.0660155902735	16.8890285638484	16.9760606137498	16.7078444068923	17.0717765770822	16.7722759076916	16.7816670731908	16.9526161341884	17.1213109120072	16.9012558191434	16.7959254991483	16.959209572097	16.7113308862686	17.0244579459444	16.6918661735643	16.9815784302823	17.0696280792885	16.9275465050154	17.1444192607423
Atp5f1d	Q9D3D9	ATPD_MOUSE	ATP synthase subunit delta, mitochondrial	-0.0811168378319316	0.593449553269271	-0.259163157544716	0.100984678144149	-0.13797052281361	0.403670666217756	0.0290853182188542	0.847601530208062	15.9481846928306	15.9669582508177	15.9508155806521	15.7435905959072	16.0459622489037	15.6525929273963	15.7417276718303	15.8447989207496	15.7708187245166	15.9772709781904	15.5451605690078	15.7948955679855	15.1335957935271	16.0207607929913	15.6236443355248	15.8789968441514	15.8239667455468	16.0072025107497	16.0157242926351
Atp5if1	O35143	ATIF1_MOUSE	ATPase inhibitor, mitochondrial	-0.257312206201908	0.538652828966857	0.0412110399398458	0.921091653957719	-0.961458500520775	0.0450893516934755	0.361458593983242	0.39049514014342	13.8118964421012	13.7418882727353	13.7740148629115	13.2702383768596	13.5116908932399	13.1945244904129	13.3594064128191	13.5031673333279	13.5536532906403	13.5997145544361	10.9107851193169	14.0315030640695	13.4193413711881	13.850391973358	13.4616457057513	14.0730369367007	14.156407045699	13.9728541728208	13.84157417532
Atp5me	Q06185	ATP5I_MOUSE	ATP synthase subunit e, mitochondrial	0.161591639058262	0.207566941699298	-0.0208298851411577	0.867678808922022	-0.0551760297439632	0.683508221979648	-0.0116418770821909	0.925787633838215	15.6541157321801	15.6877857302539	15.3705886540029	15.7382215937986	15.7344661872336	15.9171482728149	15.8365188786331	15.6089449277869	15.2904472994541	15.7166614034159	15.6653969905748	15.5349107681253	15.3872095807196	15.6651832223991	15.7800885984268	15.6993230181209	15.635256152732	15.7491099694756	15.3204550615782
Atp5mf	P56135	ATPK_MOUSE	ATP synthase subunit f, mitochondrial	0.265977474718408	0.0323543849623158	0.199880266236171	0.0973245040197414	0.242793605207506	0.0651129483775572	0.142510574947172	0.227289579647503	15.7306930201716	15.7941746862311	15.864140188977	15.9267916970255	16.1899094752885	16.0445307317387	16.1581007739341	15.9871685103175	15.9821112223602	16.1583276377468	16.0747916498194	15.6297721092422	16.3183503857516	16.0065211307536	16.1606770316026	16.0061967597014	15.8179779323974	15.9555091543562	16.1061580457389
Atp5mg	Q9CPQ8	ATP5L_MOUSE	ATP synthase subunit g, mitochondrial	-0.081969215369277	0.514265383753394	0.00395187159881516	0.974743742463268	-0.0465254568934004	0.730525702874779	-0.0387449597370484	0.756620666450388	15.896914171072	16.0117579458605	15.600958231337	15.8783934354793	15.8440878385444	16.0396323606713	15.6568242530621	15.519602469994	15.544324541595	15.9488462859569	15.9082706395795	15.972414440313	15.7843357865734	15.8162761973866	15.8308048458711	15.8014532379726	15.9002677614579	15.9425351229755	15.5887878223948
Atp5mk	Q78IK2	ATPMK_MOUSE	ATP synthase membrane subunit K, mitochondrial	-0.163831081303774	0.274716791310788	-0.0835617635875181	0.572053193959747	-0.087542407082525	0.583553688689623	0.260565691625924	0.0909349234460494	14.7669636392449	15.0281996186962	14.9559949217312	14.4781755354809	14.7226314518733	14.7601585592043	14.6554189166658	14.4358004621948	14.4619589869419	14.6261025629027	15.0713115152728	15.057695642154	14.5430680805663	14.7362909342442	14.5580320038386	14.9888222403346	15.1174442463906	15.0382545726229	15.1270754223088
Atp5pb	Q9CQQ7	AT5F1_MOUSE	ATP synthase F(0) complex subunit B1, mitochondrial	0.022318344901052	0.797417156205407	0.014349600124234	0.868832120734336	-0.0814229366437687	0.391054198507218	-0.0132788799392038	0.878532850136983	16.4988897101	16.3450881322271	16.4649381498353	16.6679154031852	16.3834376770178	16.5070435571283	16.5296837112476	16.6459398295581	16.5754048151448	16.4772807879139	16.1856691335207	16.452517962136	16.5249885091246	16.5912812734068	16.4654420511771	16.4349181187109	16.5545199047469	16.4665879308003	16.4676899213327
Atp5pd	Q9DCX2	ATP5H_MOUSE	ATP synthase subunit d, mitochondrial	-0.0672486982093652	0.37530102256779	0.00520472241542436	0.944602742036004	-0.031574351195724	0.697018530677632	0.134790027164666	0.0862581953654455	15.7395986795201	15.7972384826697	15.8642611218272	15.5086025857229	15.7255366784311	15.5848450891206	15.6715465951158	15.6587777142349	15.7992968013141	15.6220317946004	15.6662240028032	15.8447547948132	15.6619756755769	15.7654466885584	15.6583426004531	15.8069472950766	15.897632778915	15.8344932709511	15.9097876334558
Atp5pf	P97450	ATP5J_MOUSE	ATP synthase-coupling factor 6, mitochondrial	0.0965948390499847	0.496577983441306	0.26542600671366	0.0739862471319537	0.159733985576473	0.302616414049255	0.308974933975176	0.0407812953789159	14.1048607997082	14.3052922748524	14.2053121690497	13.9722169657852	14.3538635830284	14.4893148774425	13.8032532761166	14.327629829008	14.2758480561696	14.3469915052259	14.2971240523806	14.5271043105777	14.4086946147264	14.5037760575591	14.2098112533871	14.1068082758831	14.599198057019	14.4879970037653	14.6295786086289
Atp5po	Q9DB20	ATPO_MOUSE	ATP synthase subunit O, mitochondrial	-0.0388182056478215	0.667950361264161	0.128945498453573	0.165931411935967	-0.128970554643614	0.197632322700678	0.260085961546501	0.0098516752554535	15.6850526192791	15.5829358101487	15.7055513954712	15.6198875274238	15.5784021771419	15.6657800283295	15.6063647259796	15.5876075982806	15.5302874488618	15.7549318551704	15.2729395462791	15.6827477511439	15.675356152327	15.95239317868	15.7987122639863	15.7697526303878	15.9202481668954	15.9820064628902	15.9617639383355
Atp6ap1	Q9R1Q9	VAS1_MOUSE	V-type proton ATPase subunit S1	-0.0197756633396651	0.905640580571489	-0.17148630492941	0.311853538951848	0.131457042177733	0.469327357493481	0.015221640314607	0.927294160192661	13.2790939967886	13.1055107962082	13.3723073496066	12.796473650307	13.5769094398729	12.8544067560593	13.1134459144052	12.9295210292143	13.0596959650577	13.491765429905	13.2579490762532	13.0334298846081	12.8332775282181	13.1295132501253	12.8712199102412	13.3004383643809	13.2266816192281	12.8107182263162	13.2764341442437
Atp6ap2	Q9CYN9	RENR_MOUSE	Renin receptor	-0.101207402227663	0.575949944802357	-0.129029023695606	0.477173217959692	-0.0634419051845203	0.744669200545194	-0.115805164187632	0.522822761264851	14.4283601727043	14.3188887551886	13.6710987257485	14.4478322823667	14.2064115456456	14.0920468483454	14.2210281801259	13.9418637529806	14.4278496950057	14.212268381236	13.8191911602108	13.7730670701642	14.0560364669108	14.3840012238435	14.1369590803072	14.3733409839269	14.0068958200312	13.8985636002396	14.1241588750598
Atp6v0a1	Q9Z1G4	VPP1_MOUSE	V-type proton ATPase 116 kDa subunit a 1	-0.160536024046966	0.134181614363023	0.0272825796310094	0.792019872775091	0.0338916048277618	0.761769601398043	0.206173706330727	0.0597390928335455	14.8064741020529	14.4918030018822	14.6426384020075	14.7135529866687	14.6557263636656	14.3174762107926	14.5575115672617	14.4816102547036	14.8393219078553	14.7269312399218	14.5262730361646	14.8281860809434	14.565929129252	14.7419725152415	14.6275110856985	14.6941402040764	14.7951214040043	15.0796806077211	14.9102211021324
Atp6v0c	P63082	VATL_MOUSE	V-type proton ATPase 16 kDa proteolipid subunit c	-0.230421852028513	0.120677014492869	-0.121663222127484	0.39954899352438	-0.0719149553719358	0.642145714699771	0.068220169157172	0.63402842134768	15.8699841508689	16.2623628292792	16.2931644686628	15.5667111188978	15.7851663529539	15.8354509162387	15.7676310063502	15.6822868840518	15.8401140446222	15.8002022399635	16.1381057750799	16.1661748539349	15.7988539917548	15.8229018918725	15.7176389416365	16.1564603751525	15.9433046373003	16.1415384053046	16.0237998265799
Atp6v0d1	P51863	VA0D1_MOUSE	V-type proton ATPase subunit d 1	0.257479071546095	0.0104412297059879	0.237192126047399	0.0167190780543569	0.0532187577085068	0.586612487708749	0.212090856003798	0.0295719697575386	14.6364603596375	14.5195748288926	14.4610637172794	14.4782324264546	14.8936143842679	14.7460051312515	14.6565198331061	14.8291082698229	14.772185682458	14.6381473913875	14.320821698478	14.639985028837	14.7149591746087	14.9194778911393	14.7696777418687	14.7590663451746	14.6952446065615	14.6885344483557	14.8008493561874
Atp6v1a	P50516	VATA_MOUSE	V-type proton ATPase catalytic subunit A	0.0707503091363435	0.206222650127098	0.109270956882042	0.0587841799085461	0.0925177275556841	0.130258191008377	0.100213178688605	0.0804566144366417	16.6941810221681	16.6025132974518	16.6670006295214	16.5987911105343	16.7452410092963	16.7481928495895	16.6359306324285	16.7161228049068	16.6749921946742	16.6674165076385	16.8570090251111	16.6756814307018	16.8028192508162	16.7503537003894	16.7707155052964	16.7659723657135	16.7104701458508	16.733836246024	16.7530600168417
Atp6v1b1;Atp6v1b2	P62814;Q91YH6	VATB1_MOUSE;VATB2_MOUSE	V-type proton ATPase subunit B, brain isoform	-0.0163558680693257	0.83629194578819	-0.0110634613583116	0.888796801374263	-0.15943441870624	0.0762367537959964	-0.00436387247756898	0.95600469178586	15.4138295379148	15.288062190684	15.473956195769	15.4573295732157	15.4524182197322	15.3110209668469	15.5135579805032	15.2907568582237	15.1657117774865	15.4156823588707	15.1651857307117	15.4848480631815	15.230380764153	15.4640287685694	15.4096660562463	15.3322673722942	15.4709066730152	15.3719739806345	15.4405739817293
Atp6v1b2	P62814	VATB2_MOUSE	V-type proton ATPase subunit B, brain isoform	0.0148569634953475	0.760681734548956	0.00348697640648155	0.94292994500527	0.033918990540176	0.521834943960272	0.146394808649617	0.00759008151969689	16.2961024545347	16.317910715466	16.2849252877109	16.2318886628138	16.3690417799209	16.3066509401987	16.2024184868557	16.3121437675315	16.344200534298	16.3144611028189	16.2912156748978	16.3172942451653	16.2397402262078	16.3441276992893	16.243612855489	16.4224442517843	16.4635323555827	16.4194286126663	16.4110011350906
Atp6v1c1	Q9Z1G3	VATC1_MOUSE	V-type proton ATPase subunit C 1	-0.0950070033116823	0.330457370183006	0.0555409471402086	0.565547988932713	0.00891005512937504	0.931634914018638	0.0871293282433001	0.370989823101258	15.6728976544552	15.9467304033044	15.7397041491284	15.7653068209972	15.7402050244989	15.646465894988	15.8101598938046	15.5477802013468	15.7841772857395	15.8242601885354	15.761771962027	15.9638962752035	15.7628258047437	15.7473144884355	15.8727662480632	15.684447297085	15.6935522954691	16.022216079309	16.0729406689951
Atp6v1c1;Atp6v1c2	Q9Z1G3;Q99L60	VATC1_MOUSE;VATC2_MOUSE	V-type proton ATPase subunit C 2	-0.279453175022081	0.317974712691214	-0.239761531012167	0.389590330992361	0.130234164775786	0.662463468210592	0.191689150711667	0.489701773261454	12.7268461144981	13.4323853041502	12.4060508403797	12.7846164437177	13.0486963152219	12.1997122146841	12.6487170873793	12.334960385372	12.7846491579373	13.0343433208214	13.0841340426279	13.0285536129747	11.838849370785	12.7085967992367	12.8148527957006	12.959069165804	13.5058611643128	13.0893561301449	12.5623688453306
Atp6v1d	P57746	VATD_MOUSE	V-type proton ATPase subunit D	-0.170466111774697	0.113428385297312	-0.0476846811609111	0.645774722991211	-0.0174729539945524	0.87571846949238	-0.0779589856357195	0.454900119546807	13.5018869321494	13.2972172147826	13.2336032007048	13.505476639136	13.1365249796615	13.1996447419886	13.1839919795518	13.3361578384721	13.4990361365911	13.4555840875786	13.1465989039263	13.4769107124153	13.0489346666199	13.4424381531642	13.3791617299298	13.2803155071454	13.4198417035002	13.24945719283	13.2767336407544
Atp6v1e1	P50518	VATE1_MOUSE	V-type proton ATPase subunit E 1	-0.0504846853424734	0.480607997828615	0.0230800248667435	0.74556476665637	0.0277582965471979	0.717971392410645	0.180391136342159	0.0201222155920245	15.1291219928876	15.0567139117827	15.2254145759657	15.013143808635	15.1521025922964	14.9035288467602	15.2119871267189	14.9548369821256	15.1704806200659	15.0926621801884	15.1384278063405	15.173657619193	15.0646712007213	15.1530730065694	15.1253125622543	15.2178138451542	15.3353589489357	15.260011684727	15.3327743558228
Atp6v1e1;Atp6v1e2	P50518;Q9D593	VATE1_MOUSE;VATE2_MOUSE	V-type proton ATPase subunit E 1	0.0503908973495832	0.726731410569197	0.0610471836241615	0.672298526187029	-0.111496119961441	0.476780147634087	0.191031785082878	0.19632262447383	15.2558805649054	14.837095693393	15.3220231912797	15.2807454009735	15.3182215003134	15.0630958932936	15.252857581903	15.2631334644398	15.2622967556787	15.2014692269919	14.7235542953587	15.490728683617	14.9985243223363	15.4445166989086	15.0061638801862	15.4144474093307	15.4325679981088	15.2719772465292	15.3408793369143
Atp6v1g1	Q9CR51	VATG1_MOUSE	V-type proton ATPase subunit G 1	0.26857407557323	0.246809075504931	0.242149645545457	0.29449797955197	-0.0424057501621	0.862714919091084	-0.218854697372803	0.341876380440561	14.6945973007506	13.7549814245645	14.8064086482464	14.7677758204589	14.7115271707598	14.9550958963507	14.7347731177299	14.696663311473	14.615876731353	14.8403648792517	13.9343635344243	14.3109961240927	14.9420287602291	14.8984360612525	14.8409008306279	14.1412769497031	14.3896783887416	14.2274956135388	14.3898934525457
Atp6v1h	Q8BVE3	VATH_MOUSE	V-type proton ATPase subunit H	0.0736691876262263	0.379084910830535	0.111360249739437	0.190386888038701	0.0440612491530796	0.623250733052264	0.0415888131178139	0.616540998484101	13.865597963525	13.9048603778756	13.9339026919383	13.9878857294021	14.041017392886	13.9316147348268	13.9825212713724	14.0317701141607	14.1615491961879	13.9517946685303	13.7880249547968	13.9128986897723	14.2214813922516	13.9345294016895	14.0687782779854	13.9634831552407	13.8619689296562	13.962182070524	14.0709678597913
Atrx	Q61687	ATRX_MOUSE	Transcriptional regulator ATRX	0.0886065065762569	0.325521443881554	0.0136100062101931	0.878138733033646	-0.00891461191158349	0.925900851500309	0.255837342965981	0.00983643458881195	14.618471538281	14.5735525193584	14.7755845622074	14.7816107288205	14.7618109108009	14.8223517413523	14.8774423150968	14.6420404077224	14.6212334346575	14.7325066438735	14.6814305972348	14.6774663991325	14.7947864435337	14.8591853292247	14.4722212016172	15.0841647770341	14.9901704582248	14.8864825117882	14.8117509734841
Atxn10	P28658	ATX10_MOUSE	Ataxin-10	0.0305663150770812	0.557553038275247	-0.0540238824017472	0.305454299816858	0.0196563004264831	0.726027517690589	-0.0647129563074333	0.222875245141198	15.8982258334992	15.7974816843292	15.8387065947671	15.8382116926555	15.8841538211525	15.8883056563546	15.8806166577009	15.8418149303512	15.8399984492804	15.9229095484929	15.8255302574443	15.8009529689342	15.6788036776563	15.831143921796	15.8456297072575	15.8347352104395	15.7679878434668	15.7012225189267	15.8098284071882
Atxn2	O70305	ATX2_MOUSE	Ataxin-2	-0.00366917969763847	0.976060912665031	0.0424522632696345	0.728948442612448	0.0810115107945002	0.542029663630526	0.0757922869193113	0.537832752634936	13.6626350000149	13.5760355015115	13.8416527936254	13.6242242950622	13.8973822523492	13.5440950775108	13.8758549199727	13.3725386215908	13.8753366002137	13.7320614036137	13.6640472212166	13.7904808667063	13.4887941474267	13.9492430962524	13.6458385329072	13.6308017788385	13.7271227537628	13.7365287746612	13.9132634306288
Atxn2l	Q7TQH0	ATX2L_MOUSE	Ataxin-2-like protein	0.0339960612272545	0.595227890667892	0.00249102899090481	0.968807009690054	-0.0216177337671866	0.753751008946437	-0.06187995837832	0.338470359899484	15.8575752772685	15.7056674824352	15.6479305529948	15.7771782460907	15.7552005530578	15.8229093585361	15.8215921391263	15.724633752978	15.8139414817612	15.7606575817787	15.6018114042504	15.7208454341112	15.73003488542	15.8020997934342	15.7453355617873	15.5734815141804	15.7487667728698	15.7549475088473	15.6636359293783
Atxn7l3b	Q3UD01	A7L3B_MOUSE	Ataxin-7-like protein 3B	-0.173434490740227	0.28721379405984	0.0885558163746296	0.581813361548828	-0.114381906600094	0.511037612190907	0.0644190355381209	0.68801920398281	14.3051996324596	14.6279555968244	14.379811543787	14.2891015697203	14.1707779055263	14.4165930345739	14.0625774348016	14.2583820049285	14.3475244844125	14.0955948193389	14.4152862335417	14.6429824184644	14.8281067253261	14.3812590346077	14.1039434298916	14.1862303315746	14.4565276821325	14.8686248457182	14.3483616255185
Aup1	P70295	AUP1_MOUSE	Lipid droplet-regulating VLDL assembly factor AUP1	0.308889818893931	0.140974993427065	0.214693648520594	0.297664426250582	0.265674865980689	0.235269107361334	0.277720238005509	0.182811593600178	11.5143146198386	11.4933501173411	11.8593717169095	11.9051876616399	12.0693927029775	12.1585907550845	12.0433007543642	11.7364991788787	11.6117625600649	11.7470978312068	12.5173322934672	11.5362083546923	12.2843990352651	11.7697180272103	12.0406732926438	12.1373338075418	11.9026577464863	11.6456449239649	12.197468589758
Aurka	P97477	AURKA_MOUSE	Aurora kinase A	-0.157541722261614	0.523173232679726	-0.287317321086075	0.251216103946399	-0.561495900397899	0.0468328665176275	0.0377936087005466	0.87752136341233	12.0588812908398	12.753216749179	11.7721537155929	11.7419598791792	11.9786666649976	11.8676301028316	11.7747335339635	12.0750144439518	11.2146651803758	12.0969259438436	11.24857990068	11.7888814320113	11.6917260741439	11.9326908956498	11.7636439486415	11.850890038687	11.6890925154079	12.661811493104	12.2755920223942
Aurkb	O70126	AURKB_MOUSE	Aurora kinase B	0.635742699627299	0.0581840689330564	0.59326106567508	0.0750620442736507	0.405416654360767	0.245882915932235	0.540916120878299	0.101786343354148	13.6408888527878	13.6634580371267	13.0951002771168	12.2211460289756	14.096245708157	13.8498253370732	13.6860627498954	13.5314301993904	13.6007376011413	13.7897577750942	13.291199483852	14.3837582845416	13.2490986344881	13.3423108371855	14.018469702492	13.2790693238109	14.1536074458397	13.9170829893313	13.4344979205381
Axl	Q00993	UFO_MOUSE	Tyrosine-protein kinase receptor UFO	-0.283801395951903	0.531468919131388	-0.175848718472343	0.697101833539368	-0.219944189170361	0.652454838072222	-0.130011070297254	0.773276235269642	15.1027999966612	15.1764653681282	14.2116069659137	14.9086084083937	15.1946683758507	15.0692357640998	13.8436953672481	14.1566756480905	13.5633512129672	14.6547143364623	15.671712437382	15.273365814851	14.8913043071329	14.6719003689069	13.8595153743166	13.8686489580294	15.2158363099625	14.9685318041854	14.8264193857305
Axl;Mertk	Q00993;Q60805	MERTK_MOUSE;UFO_MOUSE	Tyrosine-protein kinase receptor UFO	0.0475006191488188	0.779940024489921	0.0240804964799004	0.887259698499824	-0.0159208854354222	0.930832362309581	-0.295572483590377	0.096100036284378	14.101590003692	14.3446079956808	13.7090084008924	14.2741815675577	14.0112622040077	14.1180731837504	14.210473492292	14.2795815643681	14.1611240079899	13.9650988417121	14.148055469859	13.7530182186759	14.3211811941867	14.0592937560308	14.392216784849	13.6090632809741	14.1417849013668	13.4907130170835	14.0055368340371
AY358078;Jpt2	Q6PGH2;Q6UY53	JUPI2_MOUSE;Q6UY53_MOUSE	Jupiter microtubule associated homolog 2	-0.00674205488478918	0.95244664634704	0.0386423481699705	0.732968185398355	-0.0691558933778431	0.57311364163762	0.0276732501302668	0.806801899421952	15.0229962542011	14.7945732463716	15.1235596696715	14.5488279277012	14.7713811395044	14.8003691023871	15.0486869506131	14.8425516859017	14.8910336865311	14.5995583994985	14.919408057296	14.8004398866761	14.9776779336314	14.8896655635836	14.9767431067343	14.9766222954296	14.9683607999725	14.8717223871863	14.783944615878
B2m	P01887	B2MG_MOUSE	Beta-2-microglobulin	-0.125903843240177	0.352447038393646	-0.150219305987584	0.269976158047219	-0.0428372018371288	0.766778657279214	0.12976743711898	0.338276406139799	15.0175609455739	14.8766224589662	15.2577414010919	14.803344102099	15.0010254775712	14.7151737392417	14.9120472689945	14.8234070489628	15.2793820588627	14.9086787669442	14.64987924948	15.0331820733753	14.5798285689951	14.9917786881194	14.7496023532908	15.1236607005755	15.1396872381517	15.0462330320039	15.1647576854758
Babam1	Q3UI43	BABA1_MOUSE	BRISC and BRCA1-A complex member 1	-0.183646046830765	0.179749233948081	0.133521088921446	0.32290558364116	-0.0353233440977387	0.805901149592729	0.123096836466134	0.361011983449254	15.0210580422723	14.9106802025814	15.4363959831452	15.1329053301777	14.9318870812268	15.2005921376893	14.65234644022	14.9816297117175	14.9487869830907	15.3123795687908	15.0086430844577	15.3432030687769	15.0591120492185	15.2090953890679	15.423713406799	15.3944358983912	15.1062030396515	15.2007683643696	15.2920196016288
Babam2	Q8K3W0	BABA2_MOUSE	BRISC and BRCA1-A complex member 2	0.189500697193814	0.113742759663121	0.0974258219489386	0.402399751108005	-0.0347761193784546	0.779855602688379	-0.0840345731737457	0.468875538192228	13.9843828538445	13.5513117303131	13.7006456169526	13.9241073105591	13.9619108634547	13.9695843836519	13.9554864509456	14.0314686023922	13.7054055986099	13.9895364205611	13.5710652564456	13.6657689272169	13.963284454332	13.9359937349102	13.9851036830059	13.9572108927154	13.6112784458116	13.6274540871863	13.628365793261
Bag1	Q60739	BAG1_MOUSE	BAG family molecular chaperone regulator 1	0.0929207166655921	0.422226275835867	0.183175113661111	0.123965815436713	0.136903576242993	0.277781321212233	0.0824182057964542	0.475593715331613	12.5854836928602	12.5951968627368	12.1421293997519	12.541026415393	12.4903068811685	12.7172008721636	12.413879109556	12.6141323745161	12.5505111259472	12.8164217104777	12.4416551703605	12.6976669768378	12.7639447346186	12.5443825056946	12.5905426082354	12.5163944114988	12.39108781722	12.5424926427818	12.7435343224271
Bag2	Q91YN9	BAG2_MOUSE	BAG family molecular chaperone regulator 2	-0.00529833435735227	0.941671914258732	-0.0324483869296941	0.655084890832972	0.0573135193298988	0.467445988113496	-0.062597283734835	0.392867853087266	15.1818044908862	15.2129105002152	15.2950191292669	15.4291549802485	15.200438879598	15.4644978894339	15.1861297190191	15.2466292751364	15.3744452021706	15.333627084783	15.3030350964988	15.157714036855	15.2173291830989	15.3202681819266	15.2937841510174	15.123171645239	15.2407838802055	15.2771202773066	15.2274241629263
Bag3	Q9JLV1	BAG3_MOUSE	BAG family molecular chaperone regulator 3	-0.0996057961044716	0.453974152165325	-0.193382144381008	0.155661442335665	0.0265842940586118	0.851974896666679	-0.0267345437856026	0.839393787786186	13.7077581477437	13.9218874149032	13.9308020061012	13.6219259443154	13.9126461228422	13.3889052384538	13.8849050379019	13.5974939294477	13.8809131474166	13.5855142072856	14.0001056622713	13.4611596656067	13.6562907775822	13.6685304701863	13.6228640221643	13.6141116641417	13.8943535863781	13.5864645258864	13.9805055615149
Bag6	Q9Z1R2	BAG6_MOUSE	Large proline-rich protein BAG6	-0.851269493002292	0.222869606392958	-0.739999092433939	0.286580548609109	-0.186678462367269	0.800091303757962	-0.865149837568083	0.21576426714634	16.6280752494999	16.6735299244011	16.7795270034984	16.8622499008515	16.5735421646543	13.7964553988564	16.5328718205663	16.6354347221647	16.6091599769809	16.3560323611629	16.6823088334426	16.8662888643175	16.7482845878181	16.1923352007216	14.176477055658	14.1905423310609	16.4127897934009	16.5559401457148	16.323510457802
Baiap2	Q8BKX1	BAIP2_MOUSE	BAR/IMD domain-containing adapter protein 2	-0.0560584985565331	0.455295051325066	-0.128235308848895	0.0991958942445048	0.0307630134388308	0.702575447568938	-0.172088369961726	0.031998856619813	15.5780689527402	15.6341388835392	15.8028873913351	15.5621142028182	15.6038610188179	15.5220052208272	15.6645000623984	15.562609134163	15.609796277088	15.5707332971618	15.8446665388912	15.3892179099902	15.5944587421985	15.5304490125382	15.5501425303101	15.4712782916611	15.3845712957178	15.4902586135901	15.5427477496168
Banf1	O54962	BAF_MOUSE	Barrier-to-autointegration factor	-0.117218387853818	0.204150266075093	-0.105110990750173	0.252504098607219	-0.0719805764389747	0.462593070922896	0.00835002725566625	0.926037432449525	17.3395455827097	17.3707129452255	17.2220212841799	17.2307897780058	17.1859110560026	17.2636451589128	17.1404403726594	17.1041994511308	17.1576133892888	17.1897859588602	17.3089611151247	17.5210636229581	17.0178088451449	17.1378216878379	17.0659314711792	17.234555507309	17.332779599549	17.3203334162533	17.3088011760321
Basp1	Q91XV3	BASP1_MOUSE	Brain acid soluble protein 1	-0.368378078019697	0.441942900558995	-0.530345339990985	0.273029571069413	0.0126657022025594	0.980286554713563	-0.299899702056377	0.530023065286664	15.3473064712709	15.577859542277	15.4535439432635	15.1461111982484	15.4296584588529	15.4324701292224	15.2498948984269	13.9392853564787	15.310424622645	15.3988338575606	15.4723544926968	15.3847972382038	13.3534776809154	15.2298852893324	15.4352795866441	15.7898749201662	15.3362799005288	15.3823538336645	13.8167136924746
Bax	Q07813	BAX_MOUSE	Apoptosis regulator BAX	0.173511490903833	0.223264957733395	0.104009068360346	0.458583983033672	0.0954595799634799	0.527827061045454	-0.196100621475797	0.171383449255928	15.3948913664426	15.6619255879895	15.5801554973451	15.5488459852779	15.6570001729228	15.7774942032454	15.6841486509594	15.7612213735429	15.5030026852007	15.6254405955529	15.7972992869282	15.4661019594926	15.8154733613662	15.5254168118949	15.7948625777427	15.5655840865207	14.8309904812493	15.5519695522244	15.4528718311576
Baz1a	O88379	BAZ1A_MOUSE	Bromodomain adjacent to zinc finger domain protein 1A	0.110751673774306	0.415755059582511	0.200916461279814	0.149115747010863	0.0249417003499595	0.863897956599397	-0.156709454398511	0.254413728533573	13.4584835139077	13.2818373206811	13.4307922767997	12.8827309227077	13.287972041288	13.2762698309123	13.4851123103278	13.4474965466654	13.4534378411139	13.2390599538473	13.1727103316608	13.3281419516406	13.2930692474933	13.5548406298713	13.6814580502103	13.1719633087272	13.0781057645175	12.8429572320439	13.3339799112136
Baz1b	Q9Z277	BAZ1B_MOUSE	Tyrosine-protein kinase BAZ1B	0.0674544587663277	0.348317127618143	-0.0217900713344719	0.758981058574667	0.076089120030046	0.327970271329302	-0.00954283142157841	0.892980634371693	14.954759753097	14.8693287593375	14.9080313388146	15.0964063254087	14.9686532948626	14.9254478100143	15.1888322104294	15.0154106964168	15.1076870520973	15.0091506642982	14.982824276188	14.849595688313	15.0621262664756	14.9337137039604	14.8959302325709	14.8666510926428	14.9789115144619	14.960970284028	14.9838219598387
Bcap31	Q61335	BAP31_MOUSE	B-cell receptor-associated protein 31	-0.0819534273340743	0.275218652379792	0.0759033227519872	0.310935158985194	0.0163406393115846	0.837425651160915	0.130753994841051	0.0903273878096501	14.8197899089481	14.7048870904095	14.8436070464906	14.7450019739767	14.8973633429182	14.6101482137343	14.695559994907	14.5824007589291	14.9061624896049	14.7013497854835	14.7764741577149	14.8792290413482	14.7942026144142	14.8687936234346	14.8746740316358	14.936936936007	14.9780892444501	14.7747304458853	14.9465453728466
Bcar1	Q61140	BCAR1_MOUSE	Breast cancer anti-estrogen resistance protein 1	0.123185962887645	0.106622794024333	0.0397487011400894	0.588775726923928	0.0262758843488786	0.740016899254267	-0.0243966018368287	0.739299958407279	14.0643891196839	14.129001213049	14.2525767394551	14.0867001859827	14.2499652448074	14.2873155838513	14.1535916134479	14.3345386676147	13.9644311236679	14.3358857773014	14.1780111957054	14.0929883235244	14.1661316920731	14.2222892673685	14.210252779765	14.0641701530972	14.102287411672	14.1485798551093	14.1200434309449
Bcas2	Q9D287	SPF27_MOUSE	Pre-mRNA-splicing factor SPF27	0.0855876107186635	0.474937103559852	-0.00896540892039255	0.939855596102988	-0.0829446117501202	0.52083513522321	-0.134558818462033	0.266902597756973	13.8949408872263	13.8532023240846	13.5984480236116	14.104074518442	13.8028697255837	13.9993570543992	14.0571540804259	13.9336353358303	13.5094657515679	13.9426886005622	13.8870111276429	13.7088575657499	14.0694917251425	13.8143421302241	13.8221126965663	13.7740148629115	13.7436247796598	13.8450783536769	13.5497124832681
Bccip	Q9CWI3	BCCIP_MOUSE	BRCA2 and CDKN1A-interacting protein	-0.123547451817535	0.166612496444844	-0.183608280631962	0.0468630742673733	-0.103177620296742	0.279060557521339	-0.122163818838539	0.171131022364614	14.6658854846389	14.7078713618185	14.7235596279985	14.8634264787462	14.8102502860282	14.5114376474316	14.6675939124879	14.4772712999843	14.6907182657972	14.7679361334111	14.4523699548031	14.6147040935655	14.424474692292	14.5808415114713	14.6062895333455	14.6525649196107	14.596562497405	14.5206739222461	14.7022863385863
Bckdha	P50136	ODBA_MOUSE	2-oxoisovalerate dehydrogenase subunit alpha, mitochondrial	0.0493346301773414	0.759342716170375	-0.104859009712619	0.517164163002111	-0.0172721966432725	0.92079700135754	0.128554624131294	0.428681936306211	13.7630255846523	13.7648923189642	13.9402309977371	13.5086613840162	14.0280959941811	13.8153032328239	13.710300627061	13.6204489520133	13.834016679619	13.7099346138114	13.6368398306672	13.1185128712665	13.9155619808845	14.0458193743456	13.4774800200229	13.8195703965962	13.8553941077372	13.8501086830348	13.9659555945269
Bckdk	O55028	BCKD_MOUSE	Branched-chain alpha-ketoacid dehydrogenase kinase	-0.262929455646638	0.0739343710739937	-0.165709294116262	0.245683203339941	-0.290718948130406	0.0679786071944686	-0.0169965102787621	0.903166811319738	13.9134691412078	14.3581566662051	13.9262959947811	13.6630132105078	13.5474488651465	13.7817797553303	13.8677420577164	13.6122465119221	13.8670180579283	13.5991224899222	13.5574038672847	13.862927881817	13.9861442452647	13.6381869959456	13.7108387132094	13.9289346907414	13.9046722501561	13.7428462411001	14.2164957895892
Bcl2l1	Q64373	B2CL1_MOUSE	Bcl-2-like protein 1	-0.0334986806796316	0.781110034436541	-0.203548883959652	0.105243497894752	-0.062545204673432	0.631828263699071	-0.0629705146730792	0.602563194267569	13.2714571917476	13.1765565283496	12.9608219058972	12.9984229517587	13.1193983293914	13.1817485966657	12.9614279886927	13.0106889402848	13.2512353323763	12.8596473712151	13.0069256157031	13.1866048581782	12.7136571559813	12.9010724075552	12.7917286201998	12.8892130374786	13.1814473516381	12.8674505708289	13.2172655591151
Bcl2l13	P59017	B2L13_MOUSE	Bcl-2-like protein 13	0.117789380097937	0.395178202193714	0.271533030020155	0.0611163667667435	0.0605087971289198	0.683256028044752	-0.169300584656938	0.227196776775514	13.2683256090563	12.9517145449067	12.9101986118262	13.1712894060528	13.0297461932859	12.9974600169083	13.2685434622927	13.4769360197467	13.1369286494641	13.3624507108432	12.9082931599609	13.0696310160053	13.3834208009638	13.5548646064554	13.3797438684981	13.0451470342611	12.9740524365037	12.6873888067408	12.9177375557086
Bclaf1	Q8K019	BCLF1_MOUSE	Bcl-2-associated transcription factor 1	0.156096665312221	0.27950897437346	0.150377012632788	0.296868533215601	-0.0265643458665163	0.862223353732587	-0.0724487796281288	0.610506130439298	14.4155239217907	13.7018803931073	14.1439730548961	14.2795452926918	14.1309244365615	14.356156192923	14.2876835253601	14.3905451688902	14.3153477210425	14.1945875863288	13.8160636518935	14.1304418599157	14.2959052207723	14.3162249543607	14.3998586779682	14.1100427997157	14.0633950812885	13.8461759520872	14.231513710882
Bicc1	Q99MQ1	BICC1_MOUSE	Protein bicaudal C homolog 1	-0.298797038225866	0.167982466184162	-0.426493366476469	0.0559021372426175	-0.0751333535578684	0.741083484498494	-0.134617766817508	0.524504244029389	12.8944142220489	12.9902883673672	13.3691610913492	13.1642878676497	12.7205969784765	12.7980707717335	12.9371954034757	12.7671002418258	12.4745729321627	13.1259639015111	13.4876767669638	12.67046372942	12.3809615382538	12.9246659260619	12.7360868887734	13.0429401038905	12.7701621243659	13.5003315193113	12.5662467335773
Bid	P70444	BID_MOUSE	BH3-interacting domain death agonist	0.037648341220212	0.859518996912608	0.137576966895416	0.520354915316924	0.0300790000100832	0.895820219993078	0.0875879170571494	0.681184650961174	15.4229681392946	14.4931174050178	15.0131089056024	15.0420740036878	15.1702771789226	14.9716782614665	15.1633076714759	14.8165987066184	15.4163390270616	15.1092389300597	14.5431103831108	15.5026142897101	14.8191362624746	15.2834284346618	14.9163973343376	15.1189572899777	15.3341196206033	14.8144222465668	15.0541209646834
Bin1	O08539	BIN1_MOUSE	Myc box-dependent-interacting protein 1	0.0257284023008886	0.750992973789737	0.131736541809204	0.117802531217962	0.112601076842335	0.209311075423785	0.231252753955776	0.0104016169523725	14.9499497867974	14.7858355693002	15.0070973669907	14.7198754131352	15.0211795279966	14.7335873699228	14.9574149664941	14.8534898810137	15.0457468654262	14.893220936418	14.9959040308504	15.0283075529854	14.9265600816615	15.0964516244776	14.9383850443359	15.0535907858555	14.9973118160227	15.2120707486542	15.1247958015142
Birc6	O88738	BIRC6_MOUSE	Baculoviral IAP repeat-containing protein 6	-0.0983175377454657	0.0997722479237892	-0.03890105116154	0.499289147752421	-0.0513503803769151	0.410658668740974	-0.0436085599040688	0.44967162943183	13.8496689844422	13.7979350446299	13.7884430607685	13.7287814763085	13.7295782607414	13.7113658429955	13.7234689704409	13.6071453409895	13.7192604615807	13.7082109507464	13.7920988711539	13.6783030312807	13.8851243671041	13.6946190636469	13.7511778994712	13.7668601438295	13.6960112066085	13.7086312834634	13.8188916926314
Bles03	Q8VD62	CK068_MOUSE	UPF0696 protein C11orf68 homolog	0.0396090900660955	0.735621198781869	-0.0580449499784628	0.621455905781227	-0.0383381314709847	0.762127561376762	0.0844398945901226	0.474460501706994	14.112512812594	14.0431896631159	14.2163138942829	13.9380633680764	14.2307860261121	14.2073194264578	14.3017248131656	13.7286858325981	13.9602372923308	14.2396656505959	13.9176424662122	14.2124963851939	13.9091149133869	14.0164339878883	13.9398546516861	14.2602579998152	14.0859454236232	14.1799324092506	14.1217034837407
Blmh	Q8R016	BLMH_MOUSE	Bleomycin hydrolase	-0.0623396959867595	0.417782669245527	-0.0959906363166905	0.218535054909339	-0.00840463035253336	0.918602360188353	0.0495627222682806	0.517837157892966	15.8211162500679	15.7129997967811	15.8754949954535	15.8462714624494	15.8405492886601	15.6904945764985	15.799203190051	15.6762766655952	15.9401782234166	15.844004447327	15.6325153167627	15.8409180367769	15.577455382633	15.8145874724739	15.6389590676012	15.8381575139558	15.8813864482536	15.8808485943611	15.8537408372545
Blvra	Q9CY64	BIEA_MOUSE	Biliverdin reductase A	0.0830867660569687	0.256196205339252	0.0124256628517969	0.862422835544425	0.0755264795706605	0.336437870650549	0.0182917137950298	0.798756397285736	14.9868597520867	14.9806171234996	14.9290641866162	15.0866711639614	15.058101680081	15.1688914512695	15.0445904955875	15.0439756634537	15.0683248458653	15.1602220367705	14.985441725699	14.9096259280024	14.8647181564423	15.0899966023403	15.1685741907861	14.9252067047558	15.0882789331207	15.0144520631772	15.0284413802903
Bms1	Q6PGF5	Q6PGF5_MOUSE	BMS1 homolog, ribosome assembly protein (Yeast)	0.0595879783153528	0.560547956401986	0.01939116573935	0.849053123148624	-0.0261721268590502	0.81207521552204	-0.233749151728622	0.0331088990771904	13.7190465039299	13.7610421272399	13.687189757148	13.705059947183	13.7361164930149	13.8351424658961	13.7849926124635	13.7544386773878	13.7473957920743	13.5071256532803	13.8212159256938	13.4280067843059	13.9903787873988	13.6428978318591	13.8886195948945	13.3965245103078	13.4228663327907	13.5350444686065	13.5829064168814
Bola1	Q9D8S9	BOLA1_MOUSE	BolA-like protein 1	0.0229016769114292	0.806121552533789	-0.0427371209810392	0.647732948923568	0.026162741306166	0.795209084896581	0.0693936507607855	0.460570809840578	14.2950514255576	14.0717388749523	14.0813918936258	13.8666317760946	14.1521422138223	14.1101488607369	14.034755983653	14.1093736196638	14.1880246997634	13.9215062524996	14.2050677493282	14.1208129612019	13.9246826255211	13.9265832448713	14.1717866547118	14.1880478881904	14.063378227276	14.2611693675277	14.0797930902793
Bola2	Q8BGS2	BOLA2_MOUSE	BolA-like protein 2	-0.111443682801559	0.311748513744583	-0.00961670759138045	0.92929639257511	-0.0820732566632216	0.486590037557176	-0.0734103560585915	0.501257768839824	14.9687702762164	14.7033899327512	14.9376772618656	15.2434417856655	14.7601065677582	14.7704212899966	14.8229193140274	15.0540573535104	14.7743392358644	14.9947600215456	14.8746404149744	14.909869651033	14.750555214762	15.0528057634528	15.1015817968855	14.8435874189212	14.9665955724693	14.8066150693971	14.9428397714768
Bop1	P97452	BOP1_MOUSE	Ribosome biogenesis protein BOP1	0.144613391248946	0.0340101790560144	0.0462214498087103	0.469477415691348	-0.0391926382048879	0.568910315452886	-0.128380517892374	0.056272266294222	14.1338325624164	14.0427024697127	14.0578310008275	14.1551107313283	14.230515864122	14.318253281354	14.1101325441642	14.3090286396404	14.1109889148575	14.0682240638156	13.995316679926	14.1045414246251	14.2168746645023	14.0652309892756	14.1877154851168	13.8847142897489	13.9059980277034	14.0430614702758	14.0421809049874
Bpgm	P15327	PMGE_MOUSE	Bisphosphoglycerate mutase	-0.0245609879362938	0.86516627104797	-0.12256555690549	0.401911008967574	-0.181526774372735	0.25497074421872	-0.15051001775273	0.306028837382035	14.5118699914861	14.3879701816597	14.1553321357669	13.7728712527585	14.0346614255124	14.312741174041	14.2584777029181	14.1239193074545	13.8830919113799	14.1764303049707	14.0169301317845	14.1841237434951	13.7857283112346	14.1232161116663	14.2447131676532	13.9885604335711	14.1771391943589	13.8725306035526	14.1877732591776
Bphl	Q8R164	BPHL_MOUSE	Valacyclovir hydrolase	-1.74184634599054	0.0571778199024323	-0.812292350521844	0.353413259270069	-0.75768837711197	0.421293498451344	0.561039000615349	0.518562263905133	16.5581441423073	16.4846671518092	16.3815040849541	13.5346919587895	15.916007718474	13.4928295905503	13.5891244339207	12.993660210953	15.6390495397946	13.254004034309	16.0531367979555	16.2666493054138	13.3608196562566	16.1370531716167	13.9453158024858	16.5442037755738	16.2925571013372	15.9231626469798	16.4432398164307
Bpnt1	Q9Z0S1	BPNT1_MOUSE	3'(2'),5'-bisphosphate nucleotidase 1	-0.141149453862743	0.0865396808638967	-0.0392457290672645	0.618548463126592	-0.117832734486411	0.177267264185596	0.00726449245379079	0.926285612065736	15.8423110537982	15.7170873165582	15.7323582457207	15.4328256877531	15.5936449727642	15.4729351172902	15.5635895508647	15.5298148474601	15.6395526878431	15.5380373295344	15.5123485070358	15.7976691242978	15.6086822067496	15.5778919881415	15.5833560683722	15.6722236643915	15.7475006932255	15.6423168698501	15.6915990461782
Brcc3	P46737	BRCC3_MOUSE	Lys-63-specific deubiquitinase BRCC36	0.188687905159723	0.436477855615032	0.21285848927827	0.381272262797115	0.221830719927919	0.397842494036252	0.101499864683518	0.673403211563453	11.8984388955747	12.0394160300422	12.0935265052091	12.5166406337643	12.1095009509987	12.0483506357335	12.6398946152914	12.5050274832055	12.8777864199467	12.6513746464556	11.5473476418242	12.4985725055868	12.2448186940372	12.0147423348379	12.6413224872414	12.3292637767323	12.1561494564352	12.3316139749384	12.1369943152184
Brd1	G5E8P1	BRD1_MOUSE	Bromodomain-containing protein 1	-0.192633346164346	0.20972970932993	-0.0620277063344528	0.679492016541639	-0.135660667214667	0.40674316426259	-0.168390156816088	0.27009702090479	11.341707834491	11.5850141587984	11.1290382532745	11.7838290340414	11.3435521734159	11.2370904284594	11.1473448621187	11.3410684319539	11.2177578144279	11.2112677779238	11.5436843664582	11.2353920001897	11.5670434104849	11.2907273450195	11.4983156995733	11.6157410443083	11.2108965570775	10.9566157394507	11.3827753125044
Brd2	Q7JJ13	BRD2_MOUSE	Bromodomain-containing protein 2	-0.215474657863043	0.361710131062264	0.0702559263746512	0.763438093724967	-0.424742570667139	0.105910324139768	-0.0689652730143724	0.767645850165579	12.4313069386219	12.3374212040245	12.5872243303149	12.6695516778744	12.7973494485123	12.0419397244319	12.3942295508314	11.930086795608	12.3197229191738	11.7697552126812	12.1554222692704	12.7930911632449	12.4762044588358	12.7972906731474	12.2399415611063	12.869077125556	11.7267460857066	12.632234129245	12.5215857182706
Brd4	Q9ESU6	BRD4_MOUSE	Bromodomain-containing protein 4	-0.278155222199869	0.451056766995976	0.0321607992180084	0.929891012419831	-0.366027119616763	0.35593043660341	-0.539866986776225	0.153876617131502	NA	12.6933148866884	13.2362489397175	13.7893808090106	12.3980355289287	12.9052309177317	13.6723369388316	12.8703685729304	12.9669559984385	13.0540107035343	12.5998965745933	12.8376860718217	13.5626240390999	13.1802588389794	13.506667094193	12.781236751321	12.7994273409343	13.433298542679	11.7851622651828
Brix1	Q9DCA5	BRX1_MOUSE	Ribosome biogenesis protein BRX1 homolog	-0.129103831333952	0.146465407050652	-0.250258332703762	0.00924391293811646	-0.0205085111173382	0.825234831458254	-0.222695770836596	0.018095044079461	14.3986969371746	14.4295832751568	14.3943957031292	14.3071794589181	14.2547481497097	14.2167988974792	14.2548588483694	14.2870341534846	14.4560912661252	14.2899108136066	14.3398639177002	14.2024911866574	14.0533065297793	14.2807055342537	13.9923187928732	14.4000989213782	14.0966163363755	14.1929862511776	13.949370782101
Brox	Q8K2Q7	BROX_MOUSE	BRO1 domain-containing protein BROX	0.0753515430352678	0.688739804717509	0.165169827986539	0.384492682265921	0.0698077824501215	0.730996114505216	0.309945777927219	0.112787637204564	13.166282360595	13.1177145201679	13.3445317137947	13.6029655765843	13.3594475948292	13.7454117245655	13.3885958622872	13.039445161601	13.0673032618211	13.5522968495419	13.5134438643437	13.3594750488495	13.5343636825491	13.3916866425394	13.60664810915	14.0241700556624	13.2315782095538	13.3314348336165	13.884094184018
Bsg	P18572	BASI_MOUSE	Basigin	-0.124915171319964	0.783947757960477	0.207231394838454	0.649900472416907	-0.5306987830207	0.288994458510897	0.174230426678383	0.70247111477407	14.7621588065343	15.1084591158492	16.012925650826	14.2918469839934	16.036866884196	14.4118353460817	14.6600460470563	14.566981594589	14.4739657055254	14.6582728584785	14.4072080048362	15.7646591092251	14.4022526507782	16.1233252507229	14.7140791258306	15.9509681799122	14.5441313111085	15.0607297022436	15.3164830706521
Bst2	Q8R2Q8	BST2_MOUSE	Bone marrow stromal antigen 2	-0.323252694408872	0.0904018153706414	-0.147072333637759	0.424316142508044	0.0392470191562992	0.842027816965742	0.425531386373738	0.030556854588902	12.3938114055455	12.9566484066685	12.860064634911	12.4787039030683	12.4070207426585	11.9730659145425	12.6845141415116	12.3316167738451	12.4623156610639	12.5327601349934	13.1395865240566	12.8099268566193	12.3669286744479	12.2758247822494	12.6482587023256	13.0384732209184	13.1770161374512	13.2029762683926	12.972888268926
Btaf1	E9QAE3	E9QAE3_MOUSE	B-TFIID TATA-box binding protein associated factor 1	-0.121644320520112	0.151423207740085	-0.0610627839398141	0.46049818572577	-0.0462561220029087	0.603141298709825	-0.0642654065544299	0.437740384853454	14.2727099648696	14.2134991747481	14.1580021263656	14.1108992236662	14.2620434455066	13.9798985131555	14.1004898753966	13.9261013735104	13.9790589372502	14.2348772927402	14.213628271238	14.146902741558	14.0201899894654	14.244698304162	14.0990683187048	14.0752033531075	14.1376556109357	14.0600879264636	14.225101972925
Btf3	Q64152	BTF3_MOUSE	Transcription factor BTF3	0.0292995271826584	0.834712274433814	-0.219403617873272	0.131798727898552	-0.000636739313627288	0.996647934575626	-0.123756841084507	0.383611968625639	17.5431828988728	17.0497953831171	17.5878287807748	17.5855274104428	17.5787928068602	17.2183172668977	17.6199476905097	17.4664748176705	17.5908209309305	17.6285167389804	17.1035029670537	17.1085857112115	17.1280446822735	17.4312200859892	17.2208695222402	17.222285493303	17.2737591817756	17.334936649567	17.4403257842238
Btf3l4	Q9CQH7	BT3L4_MOUSE	Transcription factor BTF3 homolog 4	-0.225872821406888	0.0895383342440708	-0.304276743892103	0.0269817829903292	0.0189242730991293	0.890255106199581	0.177340877940313	0.175071229334082	14.6045300642328	14.7878005552877	15.0060279702398	14.3813942399461	14.5934553189583	14.3487765567228	14.6077406373959	14.3262890310018	14.5336460781115	14.6624792374592	14.9454621260064	14.5333966573959	14.439863341658	14.4348366945168	14.1545491605671	14.9195989284607	14.8956841430567	14.8420114352895	14.8318218346607
Bub3	Q9WVA3	BUB3_MOUSE	Mitotic checkpoint protein BUB3	-0.15941921913277	0.434074710619829	0.227689365314555	0.268633146228043	-0.238566875945478	0.282689437770048	0.411003281625757	0.0551303778658253	15.2335223155243	15.5847012468865	15.8297425521895	15.3829414385974	15.4957676033131	14.9885382443734	15.4119743343621	15.4969504946181	15.649101771241	15.4732078984305	14.6851703673903	16.13653459216	15.7580097517043	15.5917677615017	15.4553529090901	15.9845853453231	15.7770986036939	15.8406058361563	16.0726308945275
Bud31	Q6PGH1	BUD31_MOUSE	Protein BUD31 homolog	0.341101177246772	0.239904992146138	0.326841860388191	0.259284098216493	0.214353704117929	0.48782009450087	-0.466722742847161	0.114325404344719	13.33011858259	14.2492986676936	14.4607246487408	13.6644139501739	14.1555456007295	14.6340112215794	13.9470524367625	14.3323512991142	14.6381473913875	14.2945992116831	13.488731396182	14.4827701497575	14.1358936186942	13.8923056366061	14.5009538856935	13.9808892985419	13.4854519855558	13.2587456235228	13.1125779701893
Bysl	O54825	BYST_MOUSE	Bystin	-0.139741715891493	0.144310266608167	-0.155343045780363	0.10726098009922	-0.211082056799599	0.0474924289000433	-0.255562430054155	0.0126488579528363	14.3243141754035	14.1659668803582	14.1536707736696	14.2209979609214	14.183007244437	14.0655255276099	13.9260272251674	14.1314229295725	13.9572290337758	14.0254337479215	14.0328033906683	14.3119895007413	13.9154966255784	14.0332939378828	13.9827975430287	13.7479307082167	14.0539428463307	13.9477556358253	14.0930708797633
Bzw1	Q9CQC6	5MP2_MOUSE	eIF5-mimic protein 2	0.509808061150034	0.0146347143174769	0.367518898162173	0.0660627233974499	0.188027817470166	0.363984522810882	0.00704240374989951	0.970313761555156	15.491204865057	15.1957566697743	15.8874848124177	15.749138783796	16.0023052014145	16.1260954250527	16.1520015524797	16.0824151966984	16.0057078736534	16.1367388426134	15.1643255844276	15.6650804913583	15.8563258243701	16.14369211346	16.1285622945054	15.6058064718234	15.7505709159986	15.4080510475901	15.5873263106327
Bzw1;Bzw2	Q9CQC6;Q91VK1	5MP1_MOUSE;5MP2_MOUSE	eIF5-mimic protein 1	0.0809440805095605	0.726434823363434	0.269421417077897	0.253244604347153	0.113680435819257	0.649607068081897	0.237180855316002	0.312286021248672	14.2378672114114	14.6907128103733	14.6753065271443	13.8556666302111	14.3497995437486	14.5398979060091	14.3764917156579	14.5171403357627	14.676822081925	13.8794779535367	14.8794061563511	14.8019609094713	15.0479205493243	14.0561973888738	14.6311599997822	14.6901889936032	14.6026350788593	14.5563264250831	14.5591261028585
Bzw2	Q91VK1	5MP1_MOUSE	eIF5-mimic protein 1	-0.258783346625435	0.286896717766445	-0.0438218312165191	0.854353197655501	-0.119349958664458	0.644416376159157	0.246282977390415	0.310003853584071	16.1948087849697	16.7463831038209	16.70823520404	15.3614229501429	15.9950207057812	15.8847119052374	16.1871974020622	15.9087866433909	16.2524658655429	16.0326269250035	16.1149948656903	16.6814580502103	15.9511207630331	16.0982377444872	16.1047461603769	16.5309671135938	16.5860862332932	16.2616046364144	16.6173239692338
C1qbp	O35658	C1QBP_MOUSE	Complement component 1 Q subcomponent-binding protein, mitochondrial	-0.074503602442757	0.590012110296306	0.0599847524706618	0.663907279415381	0.141819473032854	0.346954918164989	0.299496154904837	0.0419932244827256	16.3012282369378	16.7590299237958	16.7376698631775	16.1930902379423	16.3903738699199	16.4805977363744	16.4318599301118	16.3901723156762	16.6317738859683	16.3647006622046	16.9222475673156	16.8365805151461	16.4847269337288	16.4312135555047	16.4784362673563	16.7772553151919	16.7622911925744	16.9167192129766	16.7327371607297
C3	P01027	CO3_MOUSE	Complement C3	0.048400007000037	0.721884198589483	0.00401208532564112	0.976413844614418	-0.010286821139541	0.944053425142173	0.209541261540279	0.136341143875859	14.2914801029273	13.9404512523191	14.2995157032671	13.7345296954526	14.1019326864638	13.8716646401167	14.0632050830321	14.4227743723537	14.0702886899617	14.1704258502725	13.9279075618217	14.2204539069729	13.9384034236702	14.0339821439915	14.089185620634	14.3774342392478	14.1221242667627	14.1739347374184	14.4306485566982
Ca13	Q9D6N1	CAH13_MOUSE	Carbonic anhydrase 13	-0.0635536746534022	0.864105660652786	-0.114395115198331	0.75827775442392	0.124643011076255	0.756233851682543	-1.05632111428232	0.0106419272007867	13.079448115973	12.6295979598581	12.8981119670279	13.0442011323276	12.7038862748393	12.7508221125472	13.0020766055236	12.9403594836631	13.154981035805	13.3471507274253	12.6103166513885	12.5458863428287	12.7230550729857	12.7727125180941	13.152124780485	12.6998110030988	12.8518466230077	10.6528360121354	11.2215810798156
Cab39	Q06138	CAB39_MOUSE	Calcium-binding protein 39	-0.151945188763298	0.0926767141738514	-0.0219763767159478	0.799203967083279	-0.0150302151540309	0.871959522390726	0.0626743049904785	0.471413816855391	14.6641805879873	14.9314069784303	14.7190465039299	14.5355244727729	14.6136456020989	14.6292086087347	14.5710652564456	14.4284583207881	14.6285309783275	14.6086129097112	14.8553843738396	14.8163687074085	14.6842390732841	14.6152215512621	14.6464237043019	14.8369133068203	14.6873975555434	14.8499914431793	14.7265534575394
Cab39;Cab39l	Q06138;Q9DB16	CAB39_MOUSE;CB39L_MOUSE	Calcium-binding protein 39	0.139796123838989	0.298481099789317	0.172853473181487	0.202572811683231	0.294453544430169	0.0523794741337198	-0.0100479139586529	0.939390830299264	14.6795900568273	14.6214395053284	14.572155442322	14.9491382029935	14.8707740801652	14.9544916908623	14.7662804322586	14.7899614995411	14.8910859155126	15.2454115790599	14.8636055443214	14.9902280841976	15.0462372958982	14.5935020052853	14.8837697148161	14.6658521834792	14.8567075813936	14.8971553228173	14.3624164639466
Cab39l	Q9DB16	CB39L_MOUSE	Calcium-binding protein 39-like	-0.249292617509852	0.302455817640472	-0.0646301401865017	0.785899584813973	0.0824806959612587	0.748362715293444	-0.177213712148394	0.459794990465307	13.3015676420565	13.0654430629374	13.5049679161165	13.4338331711976	12.7439760365301	12.3055687413942	13.7034169710315	13.5556795733128	13.5912652004302	13.3376637105552	13.2978720211294	13.5192185183982	12.9779005925238	13.1952891500736	13.3548829705664	13.2212819964564	13.026825989452	13.3089788850405	13.0398700727655
Cacul1	Q8R0X2	CACL1_MOUSE	CDK2-associated and cullin domain-containing protein 1	-0.0713367223148911	0.606230392025175	-0.21804784089967	0.127562670163133	-0.0533305677164098	0.720673198670217	-0.143422836712533	0.306144625696605	13.5607149544745	13.4543764135316	13.5875431413718	13.254153183426	13.3345247013418	13.2932273471218	13.3867516806253	13.5569370744553	13.6187754911412	13.2043663403746	13.4094572349379	13.4337810210384	13.1191989054735	13.1460292347838	13.2855871679095	12.9011817972213	13.3548141157152	13.6475596094354	13.3795408235819
Cacybp	Q9CXW3	CYBP_MOUSE	Calcyclin-binding protein	0.0683875671814391	0.76683135205351	-0.130062687791785	0.574198070600943	0.18929476588481	0.450832970105487	-0.158052643225329	0.495763911315038	16.957668884667	16.4454303758546	16.9499862517554	16.75792383694	17.1779839536398	16.4328485187929	16.6948883523237	17.0788387931864	17.1133962618863	17.3116064222052	16.4761386254757	16.7746326533249	16.3325680874708	17.0624151147844	16.4211427424698	16.5692296323876	16.2633022152903	16.5600581227454	17.0862088058925
Cad	B2RQC6	PYR1_MOUSE	Multifunctional protein CAD	-0.100789210621762	0.113075574357234	-0.11152354321689	0.0821166931701407	-0.0840561202161894	0.213893008082372	-0.0215785045386028	0.724346868799514	16.8118136772729	16.7266971329193	16.7803987923012	16.6438702785247	16.6806617017497	16.5925446334818	16.6848170942219	16.6015996090775	16.6896704459632	16.6514161319976	16.6288299721541	16.7568038735908	16.5230932735727	16.7044980869283	16.5322904740587	16.6922476983368	16.7676413506972	16.7242473733096	16.6923294405201
Cadm1	Q8R5M8	CADM1_MOUSE	Cell adhesion molecule 1	0.0494620922074454	0.499951616138521	-0.0814344009887158	0.272538460250907	-0.0127546344154794	0.871181106459765	0.0298053016248048	0.682998322957855	14.6437660185168	14.7435721889356	14.4984191754561	14.5843401103265	14.6448533334669	14.6826435202803	14.69248473791	14.6479642704077	14.6739991159629	14.6660908248065	14.4742192759104	14.5069273753449	14.6642361538366	14.5578705091292	14.4153258509694	14.5232066290475	14.703514304645	14.617369889526	14.7452278765157
Cald1	E9QA16	E9QA16_MOUSE	Caldesmon 1	0.0221750727177863	0.766957865271987	-0.0134272962019111	0.85746050797808	0.0480865928396383	0.553538877057394	0.180223295500465	0.0261760233545848	15.9511571984064	16.1632467311227	16.024159231599	16.0391011146166	16.1073928238582	16.1512683065421	16.0846174106967	15.9230860255188	15.992070901042	16.1307475105335	16.1546895737518	16.0920323910864	15.8341228768121	16.1610295047037	16.0367703183347	16.1930324684428	16.2472692671608	16.2269201475717	16.2313355745711
Calm1;Calm2;Calm3	P0DP26;P0DP27;P0DP28	CALM1_MOUSE;CALM2_MOUSE;CALM3_MOUSE	Calmodulin-1	0.0776358884075563	0.294943643284291	0.0372459688581941	0.610539246194584	-0.019067270397052	0.808651608198065	0.158400775818883	0.042083567785973	18.266104810169	18.160570682025	18.3031519645128	18.0944437165015	18.3154370605217	18.3280832070763	18.2227524589404	18.2685420003001	18.2482472571186	18.2319523949521	18.0808019166444	18.4269076185862	18.1116349343745	18.2852035167096	18.1495089789708	18.3580544755801	18.4278447856894	18.3048503884215	18.3671246267929
Calr	P14211	CALR_MOUSE	Calreticulin	0.0823784495939961	0.255017923615823	0.0184527215088224	0.794807848449866	0.0229823923411452	0.764345880621611	-0.0439770117925313	0.537429487588326	16.6841870126378	16.6653220365088	16.5384451041019	16.5686523664924	16.6776645927031	16.7620575619533	16.6449969329808	16.7014012304796	16.7113981099916	16.6809912785657	16.5190126782718	16.5188897746419	16.5824889678449	16.6615136907724	16.767524972517	16.4941774434484	16.5348454327016	16.5250848883347	16.726590708086
Calu	O35887	CALU_MOUSE	Calumenin	0.0625065223337842	0.309189331764765	-0.00965367332840827	0.873171406732543	0.0233659394224723	0.720995635503456	-0.0450024759939485	0.460534701801018	14.7699617811787	14.9184346872422	14.9685588029979	14.8104059482495	14.8606796362052	15.0393132080736	14.8771451111546	14.94024935357	14.9370473192388	14.8946235850076	14.8389478287722	14.9287589277461	14.8047410924684	14.8665496778789	14.8286968282612	14.7950960309336	14.8466460958987	14.7542194331351	14.891389755725
Camk2b;Camk2d;Camk2g	Q6PHZ2;Q923T9;P28652	KCC2B_MOUSE;KCC2D_MOUSE;KCC2G_MOUSE	Calcium/calmodulin-dependent protein kinase type II subunit beta	0.146053734915455	0.296969136637593	0.0121155132578625	0.929848404660282	-0.0239506517776675	0.872032739757489	0.0395980572804522	0.773815134349078	15.6085667098364	15.8396787115508	15.6473403706746	15.726319289221	15.7862492043012	15.9363020684741	15.7594591173311	15.9241096308382	15.6658993598953	15.6023190058294	15.7763584899044	15.8405910848493	15.2859548282106	15.8705501502378	15.8732710710166	15.7896915584543	16.0474456020131	15.3859264201613	15.7572337297759
Camk2d	Q6PHZ2	KCC2D_MOUSE	Calcium/calmodulin-dependent protein kinase type II subunit delta	-0.101544994229048	0.540111056244404	-0.155926729555548	0.350691614932963	-0.0383259400321503	0.829602246627411	0.0999521358222157	0.546410861216006	13.7105158856039	13.6109210191554	13.5597116728426	13.3619574770805	13.0300739369982	13.47679682393	13.9504738819866	13.3795814348513	13.4784410074998	13.7736337602437	13.3152769531719	13.5384807729824	13.2523845525914	13.3858624006415	13.4426714102449	13.4659107127844	13.9067121261992	13.7947103053068	13.4755814536808
Cand1	Q6ZQ38	CAND1_MOUSE	Cullin-associated NEDD8-dissociated protein 1	0.091437499527018	0.810904836867286	0.11414554933728	0.765302539719376	-0.335855204629246	0.420298232613435	-0.00390908373049825	0.991831370461884	16.0482016104053	17.0460582014853	16.0993046571315	15.8921585653953	16.7046601844593	15.8525002494731	15.8905421666809	17.0037704319123	15.9011615230387	15.860594773859	16.0449703650276	16.2734514177104	17.1964196266592	16.6610125761578	15.4114216112392	16.0631527859292	15.8600248545073	17.0906396845915	16.0562693744675
Canx	P35564	CALX_MOUSE	Calnexin	-0.0596079761248767	0.384542272712094	-0.073211167597961	0.288414646425377	-0.0150515738616619	0.837077191402727	0.0677162347622158	0.324898164881883	16.2461801837163	16.1008655732225	16.3074569871716	16.0991895754295	16.2687959992846	16.0360770002757	16.1630717590293	16.0473156564509	16.2483352900365	16.1442180867976	16.1275611412359	16.2135295514321	16.0687698823893	16.1481547998793	16.0303934154474	16.2742780435114	16.2395183524364	16.2611399775538	16.2496208850872
Cap1	P40124	CAP1_MOUSE	Adenylyl cyclase-associated protein 1	0.0618339639815488	0.499663146702525	0.00859622551110206	0.92469752476044	-0.13083424408094	0.194863850985847	0.190793785050367	0.0489321704355732	16.0795514502643	15.862564717352	16.2008296555607	16.1514566079527	16.1915103718468	16.1123030666018	16.0988052182236	16.1391196303837	16.0675541041813	16.0611264470755	15.6996185398476	15.9366701416575	16.105798043912	16.1205092482907	16.1658098993139	16.2959464627886	16.277394566536	16.1425717887824	16.3416647532241
Capn1	O35350	CAN1_MOUSE	Calpain-1 catalytic subunit	0.0508425415610851	0.470802581092276	0.0465031116478212	0.508924792239781	0.0632558264281862	0.407406541057373	0.213453212683108	0.00686254259563043	14.1117958847559	14.1330137387338	14.2009445695263	14.0760556443332	14.0846008027969	14.107633931993	14.2502984179063	14.2826468508972	14.0143953967305	14.2188659100697	14.3478635504962	14.1587359027319	14.2203178614222	14.1007690918607	14.2279994279256	14.3408793369143	14.3466453093745	14.3798656817325	14.3082323600603
Capn2	O08529	CAN2_MOUSE	Calpain-2 catalytic subunit	-0.0352055822175288	0.51845650927609	-0.00221313419996605	0.967404161790052	0.0179567836914334	0.759214854144775	-0.00590216718019043	0.913232513139712	14.7530495674138	14.7325490405422	14.846038797944	14.6496828143935	14.6750528606596	14.7934204208515	14.7125861084567	14.6594385014557	14.7586500460422	14.7566292893587	14.7745811808936	14.8356655587612	14.7196455054087	14.6921632265481	14.7249933927756	14.6999302632146	14.7834893948893	14.7617433989246	14.7125484945443
Capns1	O88456	CPNS1_MOUSE	Calpain small subunit 1	-0.0191075857582845	0.832369680261311	-0.0320269170553118	0.723101153303876	0.0771472568231495	0.433051391945526	0.0668345558326102	0.462650204279296	16.7887438181748	16.7659723657135	16.7720309974999	16.6062577198975	16.8479015103574	16.4242548795435	16.6726048941742	16.9118132741776	16.8789609340318	16.84702063209	16.705213880312	16.7051733731862	16.743006717541	16.7790139403633	16.5777032019739	16.7608888409972	16.7782440033864	16.8372460217459	16.8239642584867
Caprin1	Q60865	CAPR1_MOUSE	Caprin-1	0.00462803485668672	0.932992525064524	-0.0134047643454629	0.807750470859399	0.045619421747606	0.44707392922364	-0.0879448845292288	0.124107578934907	16.7381450504814	16.8299704293164	16.8340018607845	16.8358160361998	16.8538577728254	16.8775237958061	16.8457350530747	16.6793288945027	16.8460779861726	16.8922226143784	16.8270076972783	16.7544960929962	16.7976361974179	16.8287067438955	16.8034752850906	16.7348154478467	16.7954943366591	16.723047604673	16.6327964494863
Capza1	P47753	CAZA1_MOUSE	F-actin-capping protein subunit alpha-1	-0.168945718750457	0.0779720303711097	-0.0766984253031229	0.405186864996049	-0.0279175502413072	0.776955518993069	0.0305524352043385	0.737854853325775	14.5084695070517	14.6416115044838	14.5828946594068	14.5402067597198	14.4477096187648	14.4398308839814	14.4054007738396	14.3044582790745	14.4867973199805	14.3804881221316	14.7538487301606	14.6435856590915	14.4055603264937	14.4028122273774	14.514430516487	14.5902303083515	14.6176109470834	14.7905114118942	14.3970395041505
Capza1;Capza2	P47754;P47753	CAZA1_MOUSE;CAZA2_MOUSE	F-actin-capping protein subunit alpha-1	-0.129725696425439	0.195115685512621	4.33435769267021E-05	0.999645106285625	-0.0576347587676942	0.585773511802974	-0.0594042690293755	0.544499676149793	16.1006110127051	16.5518524278058	16.2354963407224	16.2508128341134	16.167727821583	16.2528187845563	15.9879501062451	16.2113731172605	16.1869382907504	16.087769447664	16.4064674467925	16.3157598749005	16.3639721647917	16.1765218569784	16.2826920929839	16.1982819616525	16.1559111849297	16.3704132659809	16.1765491266661
Capza2	P47754	CAZA2_MOUSE	F-actin-capping protein subunit alpha-2	0.0498060986289488	0.478252775319786	0.105317145454714	0.144218361038317	0.0289842465379273	0.700799049642024	0.0145711827087496	0.834452203919284	15.7697913643034	15.6299712739443	15.549402649666	15.7399836063065	15.6697349092641	15.7165595942345	15.7940807420109	15.7079980432264	15.6011991441957	15.7116508431629	15.7909644229203	15.6551337708914	15.8191113082675	15.7124410208194	15.9237313760607	15.6890042481422	15.6824158319405	15.7478101071887	15.6282034377838
Capzb	P47757	CAPZB_MOUSE	F-actin-capping protein subunit beta	0.0512331418832837	0.50858025642453	0.0503437596329697	0.515866810921603	-0.00144812933255167	0.986101015494097	-0.0551916642223098	0.476876952488599	17.0043192355711	16.8784820470059	17.0759073651296	17.2355187785607	17.066793459469	17.147194985706	17.1170545734523	17.0681169751732	17.1319674569165	17.1139964544454	16.8953622703409	17.0135189629163	17.1965829170983	17.1181502604365	17.0673503243481	16.9257514525754	17.0008692823412	16.9548778664083	17.0919621680532
Carhsp1	Q9CR86	CHSP1_MOUSE	Calcium-regulated heat stable protein 1	0.0269935316223773	0.796177677753958	-0.126343161214701	0.236731623493533	-0.084999457823896	0.455012888631527	-0.190918021078463	0.0817269764601082	15.5799581710781	15.8389527514952	15.7678223647641	15.8290958787186	15.6908655544459	15.947922252902	15.8677058663548	15.6173096188427	15.5136227451191	15.6719501113896	15.8213006445616	15.6495537139149	15.4753249557027	15.5377644048498	15.8478134467297	15.5034903618434	15.7622600440108	15.4988460908255	15.4875605850624
Carm1	Q9WVG6	CARM1_MOUSE	Histone-arginine methyltransferase CARM1	-0.00389008308975569	0.972677589256451	-0.10041436989826	0.382484818350074	-0.163926646169383	0.193528994843938	0.0616263693779331	0.589152532137882	14.0469023091369	13.9264257277106	14.3009173432424	14.3694951108649	14.1394074594146	14.1209830125087	14.1897473578076	14.1780423288648	14.0435485424811	13.9551049802166	13.9923719070102	14.1053438225414	13.881668442604	14.2525545653543	14.002516180862	14.0671318067745	14.5341022239613	14.2171473928434	14.0718645448872
Carmil1	Q6EDY6	CARL1_MOUSE	F-actin-uncapping protein LRRC16A	-0.0308599718638369	0.896324216966849	-0.274008415491425	0.256979830580536	0.143194926574115	0.577420871399548	0.231344624257463	0.335729132778697	13.3813131182636	12.8076487446408	13.219985251613	12.8431849948926	12.8613835587482	12.9002554949146	13.4526530860062	12.9144000822857	13.5287959411279	13.2154040735914	12.8744838470606	13.0716383311221	12.4778037925677	13.3781051577668	12.2285511659879	13.0411029772154	13.2200079319907	13.604495316266	13.3119043809678
Carnmt1	Q80UY1	CARME_MOUSE	Carnosine N-methyltransferase	-1.00854821641961	0.0141791371726505	-0.702617794365622	0.0732556249801583	-1.19387501746156	0.00820255678604615	-0.697000183352115	0.0753585931015153	14.5669340420975	13.9210784869678	14.129749885103	14.2926307897006	14.0106941845829	13.033770555565	12.9250648047498	12.9066707932927	12.4066434883016	12.7328415436037	13.9616848186117	12.9489201830404	13.3040517987198	14.5067104776461	13.3402395670001	13.0863734472328	13.4630645175761	14.0418045772752	13.5311499283762
Cars1	Q9ER72	SYCC_MOUSE	Cysteine--tRNA ligase, cytoplasmic	-0.145719168588252	0.0378518406182168	-0.130928835501901	0.0588927734096174	-0.00347406521422045	0.960770038718806	-0.0641970681485997	0.33348917895283	15.7391160577077	15.8237901536277	15.8009327523972	15.7616914645621	15.7013822772735	15.6326658289738	15.6071511217472	15.6014545259471	15.8389207534955	15.687834928041	15.8069699440418	15.8352436448766	15.4750208990347	15.6540737646198	15.637476777756	15.7205355258593	15.7143313898152	15.703068138315	15.7308071017107
Cask	O70589	CSKP_MOUSE	Peripheral plasma membrane protein CASK	-1.20192819935401	0.143794217283806	1.31393384350857	0.112294548383245	-1.33593710184447	0.133258874927228	-0.774372901146117	0.33674419577873	12.0089642807257	15.4502156953654	12.9537635824169	13.0622856672921	11.3366404464087	12.6050697085429	12.3998600127644	12.3259462606682	11.7295400251414	12.4487177332603	11.9203528554151	12.2240137368152	15.6596809929938	15.3081292381529	15.5391406318725	11.9823519174295	11.8550202788992	12.3015190584312	14.2388463664558
Casp3	P70677	CASP3_MOUSE	Caspase-3	-0.0452450763417005	0.432026661317347	0.0213336004843825	0.70889397584683	0.0333012857267434	0.590406972567149	0.11379625453484	0.0596243801502118	16.2614191581359	16.0602167267381	16.1593687808958	16.179193783708	16.2154192419723	16.0770994327357	16.1019325962106	16.0847668731923	16.1686564502035	16.2181923741282	16.2082038699568	16.2449212404519	16.1428549422915	16.180901767232	16.1768549014398	16.229750130298	16.2568204950494	16.2375759668146	16.391236875455
Casp8	O89110	CASP8_MOUSE	Caspase-8	0.0346758690289217	0.619109122067026	-0.00486748649627344	0.944152127613405	-0.0739859301654082	0.33153753386499	-0.0356909792824158	0.608968620350413	15.7089976274766	15.5880762891866	15.6560756557451	15.6888267255077	15.7640940671167	15.5743303888772	15.7383166074395	15.7039387105983	15.6177917138227	15.6436532965183	15.4980794225997	15.4787127496821	15.7701270146839	15.7382743799271	15.6353922076378	15.5326146568948	15.6661407679959	15.6273742854859	15.6730826704097
Cast	P51125	ICAL_MOUSE	Calpastatin	0.0299373604252935	0.794990532789635	0.0354516288855127	0.75841560522911	0.106302973251223	0.397919338137737	0.04208891162531	0.715172583034987	15.3579471246908	15.5235405163909	15.3371201047133	14.9205529056788	15.4901395048639	15.2489986074837	15.3042693156109	15.2155026652165	15.3635324942507	15.2585733945601	15.5511735195482	15.1855258962923	15.2652011352164	15.2986210885306	15.5316190469766	15.4247863096854	15.2654868565733	15.3091636791913	15.3080794525249
Cat	P24270	CATA_MOUSE	Catalase	0.0989679342877103	0.101092962808854	0.318424936265323	4.0046699557593E-05	0.0939630299345211	0.145725324396754	0.333065074933685	2.43908008934717E-05	15.8802244325328	15.9724570733109	15.8820531087207	15.9486546832963	15.9975962953574	16.0558437604176	15.9839265875664	16.0418943916702	16.0122928065641	15.9427870925017	16.0893511641334	16.2461820397537	16.2671012176503	16.142404263359	16.3014015221591	16.3102293373403	16.1908702263812	16.351218773275	16.1633312605989
Cat;cRAP-CAT	P24270;cRAP-P04040	CATA_MOUSE;cRAP-CATA_HUMAN	Catalase	-0.0689407694286324	0.264792663008494	0.228132809885819	0.00149450860342103	0.0355992257868234	0.588256322799039	0.0981879398833883	0.119280184058549	15.4739498558965	15.5622752232147	15.5136566682814	15.640643181691	15.510887765694	15.5134747074391	15.3941947100194	15.4962046682165	15.4958550268872	15.6024958992687	15.6513404480173	15.7342280065104	15.8076014553204	15.6790374365143	15.8821892702817	15.7107257317644	15.6531165728599	15.6417046324713	15.5777297515215
Cav1	P49817	CAV1_MOUSE	Caveolin-1	0.145524562294234	0.374755134342382	-0.0600557549266938	0.71126287841563	-0.357210908420532	0.0544725032288215	-0.283734892984544	0.0940274596875001	15.9761680438916	15.4768284605222	15.7066902637416	15.8510584630523	15.8694203392837	15.9015056740178	15.9274099279264	15.8945075391569	14.893220936418	15.9036276951801	15.3895775665461	15.5440588430031	15.7878362575444	15.7431513941125	15.695475716841	15.4344490523417	15.2686662643834	15.4955240382761	15.6771663042685
Cav1;Cav3	P49817;P51637	CAV1_MOUSE;CAV3_MOUSE	Caveolin-1	-0.295588556267479	0.320500302721945	0.0252689411414444	0.931246613483104	-0.124002322757136	0.695749812398095	0.103796489386575	0.723543508770695	15.2608129737064	15.4765785125336	15.6604277223631	14.3296421959009	15.0880097152565	14.7518996680384	15.0847087507284	14.6204890454108	15.4059558080321	14.1467834412174	15.6208498358571	15.4841840859554	15.0818245981258	15.117026155683	15.1455023293056	15.4050882654358	15.2256593382912	15.3148097981441	15.1970899601792
Cav2	Q9WVC3	CAV2_MOUSE	Caveolin-2	-0.205416293214242	0.0452448418728027	-0.180783105729409	0.0740341001643398	-0.259911358259535	0.0216564039517207	-0.273681657980948	0.0105800025791322	14.9715166109382	15.0819202748684	15.2592872011336	15.2276385041486	14.7551744680776	15.1137828552047	14.9705732883592	14.8791668065903	14.9770339072769	14.8186970053651	14.8298069558959	14.9247568430012	14.7479097348491	15.0426084309915	15.1019551593293	14.9679151937821	14.7229995931682	14.8591222237709	14.8955989484438
Cavin1	O54724	CAVN1_MOUSE	Caveolae-associated protein 1	-0.129031225342125	0.226271047268269	-0.13212089053253	0.215852666802194	0.0173208557895173	0.877670822509332	0.142017192083252	0.185018861550229	16.7181582404399	16.8630852246993	16.7191213927172	16.6242957025292	16.7209389278394	16.5256553825797	16.6476973193122	16.5142440292857	16.714688241176	16.7017531733512	16.8290165731305	16.8814485873366	16.3270718995447	16.746566804724	16.4410897066501	16.9501571689612	16.9212365890053	16.8716887016766	16.7496468690754
Cavin2	Q63918	CAVN2_MOUSE	Caveolae-associated protein 2	0.124776935968477	0.749287314168941	-0.189199802896312	0.628701399828837	0.191273945842237	0.650690828645323	0.224448626791546	0.566796771300455	15.9897359729508	16.6340878201109	16.3770715422636	14.7395749477956	15.9206971107559	15.8600903460518	16.0700349673559	16.3887556028312	16.0074478163914	15.9674649467484	16.4042617867275	16.3270297829027	14.6340793093638	16.3433210658792	15.6792409133899	16.1266641465014	16.0567244943352	16.6228811764452	15.8319949730052
Cbfb	Q08024	PEBB_MOUSE	Core-binding factor subunit beta	0.429479744882418	0.00378125776887477	0.231806651205579	0.086448372550755	0.0451465859196016	0.746133616790283	-0.0459230902500849	0.722161181314182	12.8743224586667	12.5924640451609	12.8922904557557	12.919232061017	13.1477884368611	13.456238892197	13.0588356419525	13.3333650291193	13.0400516498516	12.8653253773785	12.6887944959789	12.7066449420888	13.2700645936331	13.0453194152673	13.1835066744334	12.7873271618547	12.6301237586172	12.7157196623248	12.9614460768033
Cbr1	P48758	CBR1_MOUSE	Carbonyl reductase [NADPH] 1	0.0268229255486823	0.975397265659731	0.487900232960373	0.576724660517157	1.30707775475576	0.176738083980218	1.19931856119346	0.180414277033087	15.5648907771035	15.8621651308241	15.9586070873351	11.7314081359082	15.0295460605139	15.0740410862291	16.459169030392	12.6616066562307	15.7972562175098	16.5352434770559	15.9265369180798	15.6957801821019	13.9818704871273	16.3437270410003	15.047294352783	15.894649634834	15.7646228287662	15.9778836036988	16.2771893086458
Cbr4	Q91VT4	CBR4_MOUSE	3-oxoacyl-[acyl-carrier-protein] reductase	-0.00300490234493545	0.989581738507184	-0.0641642542499685	0.78064525630554	-0.0263395139222684	0.915623263630122	0.108657627433477	0.638001138879867	13.6330519771591	13.4563287441496	12.9381038113194	13.4079133546187	13.7222738914221	13.4367115421372	13.6200250393622	12.6443678049457	13.4817615982578	13.4219727546264	13.0937955207841	12.9704133115599	13.1719179748042	13.831069678408	13.2053399054749	13.4900611384967	13.6745233260217	13.5027323730015	13.2027115594609
Cbx1	P83917	CBX1_MOUSE	Chromobox protein homolog 1	-0.0528510538542442	0.831488805026311	0.29686397056625	0.242011942678331	-0.130075769869894	0.628807598697901	0.205357599807385	0.413041399824378	13.6842335933045	14.2579402396213	14.1733960644369	13.7851867916361	13.9566574807644	13.7555552619721	14.22966001724	13.7474797136054	13.6193029554157	13.7209496124511	14.1950876392727	14.2803865608301	13.9759285532398	15.1273777562092	13.7045197009847	14.2626968217242	14.2431665438135	14.3544904538885	13.8618332688022
Cbx1;Cbx3	P23198;P83917	CBX1_MOUSE;CBX3_MOUSE	Chromobox protein homolog 3	0.100604318226534	0.145507542586423	0.00358478250612393	0.957193298794875	0.128850985545757	0.0884100152127808	0.0493449347362578	0.463837421844122	16.3632107826704	16.4448644494907	16.3090588469533	16.4219711115098	16.4695194042557	16.5391557812514	16.4247321914942	16.5081150865291	16.6652803936783	16.4921317149506	16.3834697409765	16.3098706536512	16.4135684324924	16.5080965118736	16.3219087226315	16.4242844085764	16.3819974393786	16.4133304218258	16.5168726597884
Cbx3	P23198	CBX3_MOUSE	Chromobox protein homolog 3	0.0654620311201981	0.443666367040708	0.155087864339166	0.0812463299092955	0.0579770094612115	0.528676190350205	-0.045793614152343	0.590279259043132	16.0488550786573	15.8947538294365	15.9698271775859	16.090176528828	16.1864296011171	16.0797264350072	15.9848678958191	16.0144368070451	16.2457160994477	15.8824949897709	16.0484294000458	16.1403345180812	16.259798422775	15.9848834678595	16.2389476631486	15.8587095431463	15.9258325676335	16.0371029068721	15.9987931402465
Cbx3;Cbx5	Q61686;P23198	CBX3_MOUSE;CBX5_MOUSE	Chromobox protein homolog 3	0.265017597941668	0.0118434354065372	0.0880008220581558	0.359822016711148	0.0976053853617334	0.34740722587875	-0.209619689144677	0.0392028768128403	15.5195072595262	15.6821963392851	15.2459351658248	15.6914327480308	15.6419868017902	15.8915013059929	15.7676051451582	15.8980486514921	15.5670707512863	15.6944612752103	15.6355877640887	15.4958768819529	15.5660510642749	15.6511133722509	15.7780334824206	15.3831980185479	15.3591901879777	15.2802161711284	15.277988378434
Cbx5	Q61686	CBX5_MOUSE	Chromobox protein homolog 5	0.0480809987575057	0.607633334433107	-0.086594537444654	0.359565976193342	-0.0213237549681438	0.832445801952448	-0.00823904302660949	0.929601286089543	18.178314715355	17.9259020911964	18.2645388133415	18.1263818305426	18.226407488668	18.1054788762659	18.1879609296672	18.1676141508644	18.3060082711171	18.0546043179607	17.9467692338445	18.0123735642142	18.1027958967038	18.1870282115155	17.8465616282234	18.1575591156284	18.1682460857355	17.9797991739409	18.1565769030243
Cc2d1a	Q8K1A6	C2D1A_MOUSE	Coiled-coil and C2 domain-containing protein 1A	-0.00677063521533583	0.980806773532556	0.1979826710648	0.485182140214235	-0.130817728522807	0.667867775833454	-0.117328369958923	0.677599546359196	11.4640760066922	11.8451763874926	11.0803645328465	11.7104018025765	11.3399000955928	10.7473957920743	12.2780050815341	11.7076352195453	11.5841281483642	11.181170896216	11.4172618170573	11.386239737886	12.0880395387866	11.5476753868504	11.8699947503441	11.2834009416782	10.9942614974807	11.9251538416789	11.4278889689343
Ccar1	Q8CH18	CCAR1_MOUSE	Cell division cycle and apoptosis regulator protein 1	-0.000936311600973738	0.994914499792	0.302309197540678	0.0529101899115008	0.316560727313039	0.0597198961206064	0.20452174204588	0.176479281663974	13.993309934476	14.2302906904779	13.8778975894869	13.7954309195411	13.5413265568041	14.3471853386218	14.1246867736515	13.8799852185005	14.537867515799	14.0602061697712	14.2743053468553	14.397901874277	14.1831856321408	14.2722725658513	14.2528058518755	14.1128874285862	14.2013198913725	14.1107035144375	14.2901052677691
Ccar2	Q8VDP4	CCAR2_MOUSE	Cell cycle and apoptosis regulator protein 2	-0.146718864728937	0.160514354558947	-0.0658246553612081	0.518491829737957	-0.146988753664996	0.191148369891312	0.149086217012618	0.154277000018281	15.0312230391116	14.8654529773056	14.8121722905758	14.6987534936192	14.7095308150098	14.5615445234676	14.8233423589156	14.7263086443033	14.6712590900192	14.7193032493035	14.7241727501414	15.0894463430448	14.546418224424	14.8565908765912	14.6518477351073	14.9597529515384	14.9828019985896	15.0749985610813	14.9863931574532
Ccdc12	Q8R344	CCD12_MOUSE	Coiled-coil domain-containing protein 12	0.153903901940273	0.422199948075117	0.0838691036306294	0.659531606035381	-0.19429943256536	0.349974829924829	-0.164376911471887	0.391996550458438	12.8135707828476	12.7253215191691	13.0599105433292	12.7599755410033	13.0216306711434	13.5087232743678	13.0931781958117	12.3508618527873	12.9663612472936	12.5956677565374	12.3741564882348	13.0233523937906	12.8533582942777	12.7025947807747	13.1149493320287	12.5792598194232	12.7743361469421	12.7663611917634	12.5813135823329
Ccdc124	Q9D8X2	CC124_MOUSE	Coiled-coil domain-containing protein 124	-0.196697602671684	0.231751152302497	-0.310656012574384	0.0672413130328772	-0.282575090994118	0.117749509824745	0.0721968320291282	0.654334429270068	14.8075058657905	14.653964643249	14.863358718408	15.1312742037192	14.7498118273596	14.4898354195725	14.6522511952585	14.7774145782893	14.8272235995621	14.6651138103352	14.2520148904954	14.6248639799631	14.6742915934854	14.5385648375668	14.3757589698539	15.1912211846728	15.0807758979957	14.4242450363982	15.0486486402165
Ccdc22	Q9JIG7	CCD22_MOUSE	Coiled-coil domain-containing protein 22	-0.000755065361913054	0.993830742538156	0.0494734710172029	0.613869923654834	0.0319303508963191	0.762440024918676	0.123084043301237	0.218705608454141	14.1997260155285	14.2916815393765	14.2819227844923	14.1078872564508	14.0687866735327	14.2538401001659	14.3235544364269	14.232016124275	14.2037303460347	14.2801400330545	14.2728338704857	14.4156889600381	13.954950546717	14.4757587589576	14.2327132142043	14.3508356153023	14.208889702781	14.431575952694	14.3822524982757
Ccdc25	Q78PG9	CCD25_MOUSE	Coiled-coil domain-containing protein 25	-0.133097990873194	0.229673424585449	-0.177564877622251	0.115143252988688	-0.101873146890052	0.389272007071383	-0.0905828184021047	0.40789075860785	14.4331355067625	14.0266185355354	14.2473415962277	14.4523892609685	14.2698352845709	13.9395608499534	14.1974394088622	14.2202573926148	14.4250913015289	14.1124313614614	14.0264715709602	14.169267373372	14.1357814190531	13.9368495432918	14.2073270532881	14.1778399513182	14.2293971553331	14.1563043315672	14.2336121876672
Ccdc43	Q9CR29	CCD43_MOUSE	Coiled-coil domain-containing protein 43	-0.299646662708723	0.0610852407847346	-0.503132464499823	0.00379777457016484	-0.42645773736084	0.0173148373964656	-0.287005303012844	0.0715967986296546	13.2565212582509	13.4567907515322	13.2854932514344	13.52109737161	13.006518939302	13.1265076696229	13.2158605720253	12.9724288010425	12.9093305930068	13.1657298324037	12.7854933371276	13.018534942258	12.9317236795564	12.3609869584769	13.196127194537	13.0137152257042	13.3075139094459	12.8689787739883	13.1816735116378
Ccdc47	Q9D024	CCD47_MOUSE	PAT complex subunit CCDC47	0.0222892150719876	0.754786003453421	0.0736799020448942	0.309161525284773	0.0895608627336575	0.254460023538584	0.0697106009072641	0.335127171546915	15.0233558594374	14.8202687290871	14.806363332333	14.8131498740259	14.9460061364249	14.8552529597928	14.8972971579577	14.853738400996	15.0485507312477	14.9514668619328	14.8660183411831	15.1006541269199	14.9780668936144	14.7935829894878	14.8855533930409	14.9928985163837	14.9526229588135	14.9053823038405	14.8910764194748
Ccdc50	Q810U5	CCD50_MOUSE	Coiled-coil domain-containing protein 50	0.0820536208276668	0.711649048664847	0.0023348781640653	0.991589313168662	0.356015885043462	0.150153961279695	-0.363809012513753	0.114690910855671	13.1022053811704	12.271352136888	13.1320096441834	13.2035697742933	13.1256265654715	12.8815155033561	13.1209781541781	12.9092311968399	13.2532787430947	13.287330014698	13.3092915997389	12.6321909521665	12.9411833571167	13.0795597833524	13.0655423565557	12.0093072778841	12.6952892001333	13.1630458063049	12.3862586021578
Ccdc6	D3YZP9	CCDC6_MOUSE	Coiled-coil domain-containing protein 6	-0.129994500561239	0.275209177784505	-0.193695615064023	0.111693388190939	-0.230036468422032	0.0827198446416189	-0.172774372800856	0.152671546284883	14.5281610488331	14.7325967353053	14.3077842595823	14.7349477214572	14.5195809714053	14.6008537265028	14.338896518406	14.3241805466187	14.2986998368922	14.3642304301416	14.3745776515835	14.4092185449971	14.4003991693928	14.5017376852615	14.2173519052703	14.2634452712035	14.1969555342982	14.4485744974413	14.7034169710315
Ccdc86	Q9JJ89	CCD86_MOUSE	Coiled-coil domain-containing protein 86	-0.020673867594093	0.871399507128228	-0.0916301936639137	0.476488646720309	-0.205434906176881	0.149692092803095	-0.146388169282918	0.261180566721149	15.5493274372991	15.6791529269114	15.6555055674509	15.3256181644222	15.6318704924109	15.4235427187189	15.4957582361874	15.57573717839	15.2373929753916	15.2994405769679	15.5040648011726	15.5361136266292	15.4212430267245	15.3903369204164	15.4953897476579	14.9673973975722	15.4656110419605	15.7342650594279	15.4567779199914
Ccdc93	Q7TQK5	CCD93_MOUSE	Coiled-coil domain-containing protein 93	-0.243448397772802	0.201255370692895	-0.54914621509298	0.008365485168792	-0.235686498269819	0.249643229886822	-0.114382437711331	0.540000650914472	12.0359537565578	11.7891545820721	12.0221063435164	12.1835454428225	11.9336795912975	11.6364705556864	12.0193127256514	11.4675036612422	11.8126747008101	11.6039600918645	11.8993758062425	11.4032464158398	11.863339795281	11.3487170905764	11.2188719628996	11.7888569682886	11.7054120787833	11.6067198136174	12.4722415134341
Ccdc97	Q9DBT3	CCD97_MOUSE	Coiled-coil domain-containing protein 97	-0.0130359963623121	0.945834795534324	0.371319443239528	0.0669263401839959	0.160800293486306	0.442142107796855	-0.097229738387643	0.613776065034695	10.9285035707177	10.9143328054796	10.8837048122179	10.9438993555187	10.8324865726334	11.1315633635117	10.7527235072388	10.9015231151008	11.277607059425	10.9965652872592	10.9610589417251	11.1286839165034	11.7039208718426	10.572406542321	11.7507069862249	10.9238325631285	10.8450587461144	10.8340917593745	10.678538521766
Ccn1	P18406	CCN1_MOUSE	CCN family member 1	0.0302263440116164	0.790460411789588	-0.205283737986697	0.0851532566287624	0.386338868477006	0.00560822736002039	-0.0650011975056621	0.569294992374559	15.1586530757003	14.8655399707857	15.1115921470747	15.1076870520973	14.9578955595631	15.2718751467758	14.9854194884821	15.1491874268835	15.59754630464	15.3180096088161	15.4260648762184	15.0504566329291	14.9635824954334	14.748313418628	14.6599847467207	15.2560206717612	14.8371499119819	14.977557200587	14.9127396713052
Ccnb1	P24860	CCNB1_MOUSE	G2/mitotic-specific cyclin-B1	-0.113500966252886	0.60104033688421	0.183899728368134	0.400165674791074	-0.183955715866302	0.435157256613088	-0.236616517545427	0.282512544512729	11.8321621554582	11.7262093064036	11.9843508086322	11.6737772349715	11.984414898345	11.8981214168696	11.8670624737089	11.0128968515304	11.1995067198275	11.8321661122046	11.8288346494681	12.2288637740115	12.0843333892889	11.6563175957183	11.9825836599193	11.2667631201308	11.8254040462307	11.8419456091164	11.3359206598059
Ccnd1	P25322	CCND1_MOUSE	G1/S-specific cyclin-D1	0.013584107934058	0.889250614902344	0.0726000384295684	0.460530558736557	0.142747939728951	0.187617052737734	0.0173420458281228	0.858926499234444	15.4002890857094	15.3089824389974	15.4554428162375	15.3772579866817	15.4175723591259	15.1927821072108	15.4444099307497	15.5415443622759	15.3470053513322	15.5865202350202	15.651197478554	15.3622452172681	15.6231013049473	15.2838624649727	15.5631634941563	15.390615697849	15.2385540170986	15.5301258670902	15.4520449289008
Ccnd1;Ccnd2	P25322;P30280	CCND1_MOUSE;CCND2_MOUSE	G1/S-specific cyclin-D1	0.294759261847428	0.111519389355197	0.105583907596424	0.554742090345843	-0.250938959399033	0.202951921863658	-0.0271513282194604	0.878643143591282	12.3166888234369	12.1579153109253	12.83672103655	12.303052939556	12.8556121298345	12.6483171320489	12.4976148603163	12.7918710356582	12.4607809524308	12.0505901218431	11.9465956303801	12.4107083848494	12.7305274532412	12.6922614492219	12.2032164535414	12.3776497804246	11.9592086662937	12.5767937324981	12.592120618374
Cct2	P80314	TCPB_MOUSE	T-complex protein 1 subunit beta	-0.0280259944408883	0.617915594747385	-0.0668827131009166	0.242381191154986	0.00784000590046574	0.896829317776336	0.0383673391544903	0.496180914732632	16.8541744257421	16.9226889218488	17.0053504216197	16.8124781699361	16.864814864784	16.8861966928229	16.8857678581752	16.8458085456012	16.8790566923645	16.8804803476288	16.9600019320681	16.9070432164053	16.7485466649037	16.8933015308606	16.7782696745734	16.9292699686471	16.9564782568024	16.9897381900446	16.8726748802706
Cct3	P80318	TCPG_MOUSE	T-complex protein 1 subunit gamma	0.0113877373141236	0.802125059579521	-0.0142941800132874	0.753236244531058	0.00923605308949149	0.850677784273225	0.0058340735781357	0.897769424468623	16.8400033684198	16.8633151565099	16.9069845180096	16.8598744552636	16.91405805929	16.84537978641	16.9211900902045	16.8351005115548	16.917418701495	16.8578959738885	16.8550266075371	16.894912474947	16.8589887223685	16.8775477598448	16.7815518209895	16.849905949778	16.8622256813519	16.8757013631605	16.905680798225
Cct4	P80315	TCPD_MOUSE	T-complex protein 1 subunit delta	-0.0389623350796207	0.590306401977346	-0.068325685265723	0.349645622910449	-0.0140259545486003	0.857010769480778	0.0544514216025398	0.453770735021438	16.6949019514286	16.7585745789632	16.6922068255082	16.4811955550802	16.7089760804037	16.666653972823	16.5907186126516	16.5046809047833	16.5928380420515	16.6251094979415	16.7101337795964	16.6968996267148	16.4547121584352	16.6669867648526	16.5349776199147	16.7095954304135	16.6927789397599	16.756439046665	16.6858711805518
Cct5	P80316	TCPE_MOUSE	T-complex protein 1 subunit epsilon	0.0412320216273372	0.401983358027368	-0.0348174647252044	0.477722788800047	-0.00932630572699367	0.859186061146452	-0.00847378413558886	0.861777593423092	16.6628630505626	16.6334209928038	16.7313322910288	16.7375774474679	16.8055171739055	16.6660297807824	16.7484680467768	16.7101068669078	16.6189589788496	16.7322866911569	16.69467074921	16.6615832762601	16.6493824976346	16.6785176152871	16.6364405337805	16.6985147688698	16.6842692127997	16.7142991883583	16.6342154752931
Cct6a	P80317	TCPZ_MOUSE	T-complex protein 1 subunit zeta	0.12398480979013	0.0627785107401665	0.0173701587638675	0.782922174688742	0.00709429910468984	0.916942127373712	-0.0447641941043955	0.48067227829429	16.3023265487802	16.4611180887817	16.2414227456461	16.2694390197945	16.4412713017249	16.5576775889758	16.4032916917751	16.3680050596871	16.3127766206581	16.3560908385963	16.3081452403114	16.3162638515516	16.2560685999305	16.4058378395917	16.365616746984	16.1779022243563	16.2656974482701	16.3001326641471	16.3515172898112
Cct6a;Cct6b	P80317;Q61390	TCPW_MOUSE;TCPZ_MOUSE	T-complex protein 1 subunit zeta	0.0340747941509285	0.646151408258866	-0.0180977611474518	0.806892568655184	0.0261597078235063	0.743767408255791	-0.0336596461461944	0.65014655295762	16.014554493029	15.8762099575138	16.1147041573464	16.1249774963108	16.1081834262231	16.0257213861688	16.05152972133	16.0813107470819	16.1203188889399	16.1027077448025	15.9532870678781	16.0324655045792	15.902855555947	16.1717749291223	15.9509590699617	16.1318228054924	15.9584960758518	15.9466550233899	15.9588336148812
Cct6b	Q61390	TCPW_MOUSE	T-complex protein 1 subunit zeta-2	-0.162568856808623	0.136009041077335	-0.164658797555573	0.131385923876862	0.121649810187991	0.292890824013214	0.0012496186483979	0.990521275986752	15.6907373596185	15.6846253593906	15.3761152122154	15.7238182373715	15.5758671485213	15.2814990371085	15.6228697402806	15.3447848154512	15.6847760103317	15.8209891536564	15.7156563930228	15.5337221124359	15.1989207454232	15.6150059664435	15.4690121540711	15.7139368724328	15.6459679662546	15.6327538571404	15.4876359473619
Cct7	P80313	TCPH_MOUSE	T-complex protein 1 subunit eta	-0.0818345359659958	0.634717218625579	0.106698272859838	0.536645566640897	-0.0216599041760617	0.907004622507891	0.0236119337774028	0.890606267007468	16.1967404268324	16.7088683402117	16.5794603177266	16.5158738208551	16.3098298077737	16.3202576031092	16.5007454228597	16.5427719280191	16.7427962529888	16.6966144138311	15.9963167998712	17.0151101027295	16.4188095779144	16.6180556499667	16.3757606664546	16.5173895066883	16.3217097016674	16.5390300365874	16.7172613957922
Cct8	P42932	TCPQ_MOUSE	T-complex protein 1 subunit theta	0.104547631331297	0.0264364532833468	0.0199902955303735	0.646446854290888	0.0440703900325694	0.354182037648326	0.00699590272550665	0.872088358709545	17.5205803170271	17.542578489454	17.5010596612829	17.5398706510364	17.5922964303947	17.6800229323355	17.6233742748128	17.6265860065828	17.5600790265435	17.5904335448907	17.5597654377638	17.4907255503239	17.5949805963865	17.5364521294078	17.5618920248037	17.5290644653201	17.4880597869605	17.5588765658814	17.5560719115405
Cd14	P10810	CD14_MOUSE	Monocyte differentiation antigen CD14	-0.0828499529453133	0.274629001332866	0.317425146559064	0.000512854621060752	0.0232960054290725	0.772171770123634	0.373778782720311	0.00010625189945742	14.4450148458684	14.479186596145	14.4357158327136	14.4497805890049	14.3774410177627	14.332665981213	14.5289057979748	14.2392852550002	14.4938366900814	14.3711300087418	14.5621947152629	14.8703550861709	14.880348808156	14.6642861612712	14.66440839437	14.9353446384848	14.7510575695958	14.8374456138767	14.7809651726558
Cd2ap	Q9JLQ0	CD2AP_MOUSE	CD2-associated protein	0.0606312548916126	0.651255479510014	-0.0886483292332709	0.510243173689141	0.0357824135829468	0.804486736866948	-0.0127045334192264	0.924305026135045	15.6670200398338	15.9328537265636	16.2267865916072	15.7369488635969	15.9289277531344	15.7863181319396	16.1318690151627	15.9590193409313	15.9135345884232	15.745338188157	16.1211813803698	15.6600571922921	15.8493244602517	15.9538417739684	15.7457924781562	15.6415889270966	16.0152996147413	16.1049365385547	15.750966007532
Cd2bp2	Q9CWK3	CD2B2_MOUSE	CD2 antigen cytoplasmic tail-binding protein 2	-0.12341810189702	0.181126268539938	-0.121165303892319	0.188779381417999	-0.0689030291926702	0.480289471847957	-0.163362958419709	0.082752961923926	15.4836363107571	15.8773536396841	15.4683349852955	15.5817978536172	15.4174635781098	15.5355892969426	15.5879532725617	15.3764442341518	15.5070172234108	15.6347231474422	15.4598926335844	15.4938398166249	15.4250617890069	15.556242590287	15.4513173778658	15.3843756751363	15.3248169307204	15.5995264372711	15.4489519125473
Cd44	P15379	CD44_MOUSE	CD44 antigen	-0.165889219714138	0.138822048153642	-0.250042053361881	0.0320525121428976	-0.0383373328541907	0.743221069884031	0.0337972246416172	0.755051862164608	16.0328507314429	16.0225130289285	16.0683752342502	15.876385045211	15.9748985141779	15.8262927556696	15.6764915511891	15.8588843399393	15.9606852759523	15.9901704582248	15.9342252971347	16.1531284391031	15.5813241756674	15.7548379295421	15.5106652820725	16.0265256037943	16.0444389467217	16.0654561061331	15.9988922817499
Cd47	Q61735	CD47_MOUSE	Leukocyte surface antigen CD47	-0.133087255954804	0.677454740974505	-0.426349768975976	0.193552786847973	-0.0889304739750081	0.796593192949174	0.518885665690497	0.118065745164566	14.4828520636052	14.3128900439808	14.5328063927374	13.8707981565826	14.6218801688138	13.9121314978388	14.2563635074679	13.8766224589662	14.8964743199728	13.2503206267108	14.4859236240709	14.4960985360557	13.2429924448291	14.1863541527805	13.5685024473367	14.8977178535135	14.8868492298498	14.6681149131077	14.8222073231969
Cd63	P41731	CD63_MOUSE	CD63 antigen	-0.14204509030716	0.294715007400647	-0.142666193614374	0.292681476685106	-0.140318913152122	0.336537854789553	0.103700315292354	0.440573544385779	16.8723382121483	17.1440308303947	16.8903474120178	16.9209226930126	16.741137770833	16.9208413014204	16.8533948473527	16.7440848667387	16.7056593836478	16.6046618093379	17.139451428238	17.1007855146758	16.4890372827229	17.0179936548273	16.6491579208899	16.9733722569813	17.1561225886486	17.040760609431	17.0721849536819
Cd81	P35762	CD81_MOUSE	CD81 antigen	0.333394800496096	0.00263523044906143	0.318067247830189	0.00372153948117863	0.079380518173549	0.444621830462851	0.496063346880318	7.32101756592048E-05	13.6559108004213	13.6533489321512	13.9437601978612	13.7385778626916	14.2641420074469	14.0318217955659	13.9950074517872	14.0342057403097	13.8674428485212	13.858330744092	13.7560663067514	13.825415972172	14.2182226521561	14.1950107193311	14.0252174407869	14.3589670648841	14.1179352467707	14.2535372899319	14.2454115790599
Cd9	P40240	CD9_MOUSE	CD9 antigen	0.0600774064249983	0.531245629248369	0.33220243243599	0.0027302263846171	0.0608987473649893	0.556516564946598	0.253144396146054	0.0158808543411352	14.4137204743081	14.3087727405593	14.6631299907719	14.3147885602301	14.5616817442959	14.4192096759456	14.4444196372725	14.5154103340555	14.6109844400242	14.3422761088474	14.5047445176255	14.5714267680553	14.8833687991429	14.8048721485002	14.769553779915	14.7493928488028	14.7021239741014	14.7779590225301	14.4835135050194
Cd99	Q8VCN6	CD99_MOUSE	CD99 antigen	0.32465867042777	0.226852504037429	-0.0362489771485741	0.890151666895594	0.0499050125767653	0.86029018656567	0.0929892757685593	0.723566437749514	12.6023648262115	11.7904421752066	12.3929774335766	12.119362662097	12.540743160183	12.4543584192543	12.9911586465265	12.2175215528391	12.3469208880169	12.5127429314787	11.9689115410535	11.5676138937225	12.0172851616164	12.6016593790837	12.5735927540748	11.7400800855536	12.439329644753	12.3726392813448	12.7250551885146
Cdc123	Q8CII2	CD123_MOUSE	Translation initiation factor eIF2 assembly protein	-0.506380473356515	0.0112324115547818	-0.291567176176581	0.118539308548748	-0.296321910737749	0.140208538308176	-0.277714415286741	0.135718742723527	15.5458302486456	14.8275610372645	15.0997422947626	15.2580506936305	14.4471930260055	14.7738397741869	14.7982439571815	14.6863856235031	14.9994759768948	15.055989880887	14.6039566157324	14.9794966494827	14.6777691838893	15.2040705461522	14.7035791900727	14.4350646706806	15.0145174447732	15.1236930289706	15.0470514687319
Cdc16	Q8R349	CDC16_MOUSE	Cell division cycle protein 16 homolog	-0.134855287075563	0.551800029533466	-0.258558088154356	0.260904233641959	0.0311532977243818	0.89817851217085	-0.0473425173034592	0.833708518355809	14.733592665606	13.6711761452081	13.9808179133345	13.6382209418444	14.1904034352801	13.7813187272879	13.8152732080573	13.6973911470656	14.3191499243729	13.8668152728617	13.9253504454334	14.2908972176386	13.614571824595	13.4684076733442	13.615698597798	14.0776252160099	13.895404875265	13.7552944550815	14.106113050423
Cdc23	Q8BGZ4	CDC23_MOUSE	Cell division cycle protein 23 homolog	-0.061920605372217	0.493335634550169	-0.0715719208365275	0.429637308950718	-0.0629230904115339	0.518914909296221	-0.132412738272368	0.153300748749256	13.5725462865976	13.5725226020797	13.6780168696146	13.6326544701095	13.4533863948385	13.8356951621204	13.44167332378	13.4773029261737	13.569630169618	13.6532145602568	13.4301911701917	13.4778214967834	13.5819302202707	13.563541886435	13.5461589415662	13.6055721142583	13.5979012419461	13.3789721457421	13.3436437733654
Cdc27	A2A6Q5	CDC27_MOUSE	Cell division cycle protein 27 homolog	-0.211648003725989	0.176206405004446	-0.114503754010888	0.45506933261603	-0.319333909417532	0.065570416182388	-0.245721628441929	0.119902668807775	13.8855438605171	14.1506913565969	13.9569659660706	14.2360814802115	13.9591403987946	13.8514855381456	13.8968905265743	13.6751741849778	13.8662936946268	13.9355334129507	13.412133161717	13.7685875447036	13.8353004007101	14.3911831625506	13.7761965393883	13.7659652188245	13.6802606150702	13.7002554679769	14.0999148477569
Cdc37	Q61081	CDC37_MOUSE	Hsp90 co-chaperone Cdc37	0.180280166198809	0.137271028185569	-0.0512230621145946	0.66262798485232	-0.033599115122195	0.790655731672177	0.198948415596044	0.103518078282237	14.7957758750017	14.4402203279144	14.7705142065735	14.4243959572467	14.9309729018571	14.7001416546485	14.8568874828031	14.6640249922228	14.8189116590708	14.5425482623352	14.3609225082796	14.5387891216192	14.4188408652985	14.8135707828476	14.4548133485125	14.8055272501396	14.8000201862152	14.870759634122	14.7503929586436
Cdc40	Q9DC48	PRP17_MOUSE	Pre-mRNA-processing factor 17	-0.322116924545247	0.037945789549917	0.0594450046127797	0.681857529769266	-0.213680801403941	0.183733551624612	-0.141583477626435	0.33483169459521	14.7055513954712	15.3413068510323	15.5141376745509	15.3433384175803	14.7982895288443	15.0522368857585	14.830658795919	14.934681429932	14.9720015081955	14.9702632048366	15.0949436367321	15.383846017342	15.4436590951143	14.9586388033329	15.3559704412967	14.9942959754341	15.2179690540461	15.0409104053341	15.0848249933147
Cdc42	P60766	CDC42_MOUSE	Cell division control protein 42 homolog	-0.0894698657284536	0.176198801072717	-0.0251607032192744	0.695917587008171	-0.0186285253861236	0.788506075134972	0.0538267529684582	0.407127004016674	15.8099765810743	15.8504847632656	15.8267172949785	15.7959001402156	15.7651254910113	15.6826654642458	15.7334496753352	15.743958686028	15.9229722467507	15.81102591977	15.6724253419715	15.9273983530025	15.7694608014594	15.823295083585	15.6622817286101	15.9358947780826	15.8108452268367	15.8377092302939	15.9139365561947
Cdc42bpb	Q7TT50	MRCKB_MOUSE	Serine/threonine-protein kinase MRCK beta	-0.155048994823961	0.23966579549035	-0.0708403059525793	0.584570734536508	0.00502724629736306	0.971208582349754	-0.0672004509435631	0.603846558147909	13.4285302918061	13.6782369990109	13.4340547883457	13.7161335252462	13.6283088285076	13.1379789430407	13.4762905440817	13.3941813094831	13.6201167067066	13.4605582840916	13.6271234514006	13.3571395900055	13.764011106526	13.3265558859403	13.5258877981268	13.7279842515772	13.4910513763641	13.5536412923282	13.2154768803652
Cdc42ep1	Q91W92	BORG5_MOUSE	Cdc42 effector protein 1	0.157020379858924	0.759482228332618	0.457574838408927	0.377561291152286	0.37589203583264	0.499916778660934	0.280887304088745	0.585145604816202	15.1684566691959	15.1223184329258	13.0799113958033	14.9874150252013	13.5148496394063	15.2070105059407	15.1587990058502	15.1055238913648	15.0347173015264	15.0137239478751	14.8478110004411	15.0414195950965	15.1092797464192	14.9435496048279	15.0941519304184	15.1977657405346	15.2934465020421	13.3996117194344	15.5908267774701
Cdc5l	Q6A068	CDC5L_MOUSE	Cell division cycle 5-like protein	0.0335789453454165	0.740678929469134	0.0841689191594046	0.411053108503018	0.0366971648279684	0.737742969452913	-0.181516272431969	0.087457702712743	13.613041223426	13.7586916813615	13.6242014439263	13.8840655573178	13.6838609058527	13.7149430809747	13.8679061138362	13.7476055867496	13.7619874653887	13.7979755615201	13.7101283970988	13.5918495572024	14.0747937399806	13.6543339438165	13.8956983416698	13.4769486732459	13.4060189421078	13.5556915546853	13.7152756462646
Cdc5l;Cdc5lrt1	Q6A068;A0A1W2P7S8	A0A1W2P7S8_MOUSE;CDC5L_MOUSE	Cell division cycle 5 like, retrotransposed 1	-0.305073886948708	0.202698621496182	-0.268292230606697	0.259839681244875	-0.449217205540297	0.0889744859959878	0.00439944609103904	0.984953467533316	15.5774671845193	16.2153396061935	15.5317530528491	15.3996317446743	15.5189389373503	15.6497445540171	15.3648459756578	14.9703665734163	15.1112008900553	15.4687353969621	15.1155557875389	15.2501281390466	15.719158835653	15.8341204071987	14.8476152839111	15.4317391649377	15.4661784510779	16.0961324416518	15.7477393149331
Cdc73	Q8JZM7	CDC73_MOUSE	Parafibromin	-0.311806491586546	0.580617993372415	0.279504556456638	0.620091075699957	0.266481569206313	0.661426618693848	0.362619196177391	0.521250490587248	12.4476101890345	14.5571285974772	14.0262813592839	12.8891483793035	13.7760114308204	12.8106238471469	13.708771367159	12.3775359136266	14.1651032731573	14.4222816273164	12.6521862009696	13.5176078803833	15.0490870206323	13.1420879063563	13.3294039435537	13.2114457474857	13.3354880571255	14.5351842331353	14.2885272720621
Cdh1	P09803	CADH1_MOUSE	Cadherin-1	0.00710219028899672	0.950508085807203	0.00833816265889809	0.941910619841376	0.133408371381345	0.289100245785504	0.425369919793832	0.00165361933332147	13.6564025165272	13.9264813239664	13.7890343208803	13.4279151509595	13.7711696146365	13.6205749560822	13.7499532051641	13.6865442976066	13.8915843697387	13.7412562970921	13.8672594315633	13.9954050186502	13.5521767490589	13.8237155308271	13.4618886644328	14.2217683529767	14.0317356588619	14.1500566434434	14.0977523362267
Cdh16	O88338	CAD16_MOUSE	Cadherin-16	-0.34141352719886	0.0607610358426991	-0.0820729966824878	0.634288478828629	0.00622933311095331	0.973237362312428	-0.0735803288193164	0.669540895177969	11.9310698877409	12.0116885085829	12.1109595619905	12.4535458723212	11.972139787548	11.8365159200142	11.7584314409003	11.5745225733777	11.8457174143112	12.5784410974503	11.974977360548	11.9680799490767	11.8769734719587	11.8872434668456	12.4466749560246	12.1462981848394	12.2436530167682	11.8110093571932	12.0119819565575
Cdh17	Q9R100	CAD17_MOUSE	Cadherin-17	-0.400929569660736	0.0225263022295562	-0.096757284503207	0.550890836124508	-0.0442695878794375	0.799629294441321	-0.23836162157715	0.152838204021684	15.3416161115379	15.2818720862321	15.2455564199428	15.2918002298292	15.223130637489	14.6929478063116	14.4960673192284	15.1449808058702	15.2876727048903	14.9769220678511	15.4732300992769	15.3177517655215	15.3791515742656	15.25918419931	14.8177281704321	14.8397598508838	15.1022669044839	15.0744550943831	15.1909165114827
Cdh2	P15116	CADH2_MOUSE	Cadherin-2	0.114820896572919	0.115344526968595	0.0202357347021582	0.772945568660521	0.120205188551529	0.126096361869012	-0.0391798805459196	0.577798820723208	15.0086912246938	14.9832653018129	15.1417239900681	15.2012969152898	15.3281524728025	15.2792478305437	15.1034312510718	15.0834294637383	15.2041164096941	15.2183361891014	15.1893960407575	15.0558585849079	15.1715599430895	15.0221033525002	15.1663984901755	15.0270204504098	14.9704384776254	15.058913413265	15.1218855683806
Cdh2;Cdh4	P15116;P39038	CADH2_MOUSE;CADH4_MOUSE	Cadherin-2	-0.0964248794761744	0.683107889464833	-0.650707217567362	0.0126911518529507	-0.140698104862238	0.582134182543307	-0.244669265239493	0.307116429825504	14.84772782416	14.4461463587707	14.745973629067	14.7381133761966	14.6185174220617	14.3577375527376	14.7902008390117	14.6258058564786	14.7342915252149	14.6521391343117	14.2749459170325	14.2487133071887	13.074685047587	14.5644472414244	14.2872867217248	14.3735720902864	14.2940032213782	14.5245172291688	14.6071915864029
Cdh6	P97326	CADH6_MOUSE	Cadherin-6	0.125826915238926	0.135375448092901	0.0979156570033588	0.238759220100865	-0.0792932176822756	0.372503976243859	0.0141526980626416	0.861820984204472	13.2720406905931	13.3966984248905	13.3025960877882	13.4365944355142	13.5961082061548	13.437921087617	13.4622849828851	13.4149230230848	13.4276925885988	13.3172995454596	13.0730754419843	13.433767983204	13.5571645052134	13.4382720561248	13.3703877222571	13.4869104217725	13.2789503070507	13.2584983139619	13.4401813882514
Cdipt	Q8VDP6	CDIPT_MOUSE	CDP-diacylglycerol--inositol 3-phosphatidyltransferase	-0.0212876121726921	0.879808969174875	-0.0613581978877598	0.663792749952269	-0.00513545508987967	0.973049189988779	0.129113942139739	0.36523543690857	14.8599617857656	14.5414899139906	14.844097648959	14.7395063872874	14.7757697255503	14.570241145536	14.8832160400522	14.6706783761733	14.8867397004516	14.9625436006606	14.37410213562	14.8206127829293	14.6796890112521	14.8586706965382	14.3806504537319	14.8406009190707	14.737453337059	14.7743134946435	15.1491437537883
Cdk1	P11440	CDK1_MOUSE	Cyclin-dependent kinase 1	-0.057602633034147	0.369888913804881	-0.0762369310578066	0.23972273087762	0.0242017949265332	0.724361820470295	-0.0600467007294228	0.350456836070044	15.6048514432564	15.7767620017862	15.7200678658495	15.621542529627	15.6356104355856	15.5225141025655	15.6806150056116	15.6540737646198	15.7093315659618	15.6688960614277	15.7367956377795	15.6421786454085	15.6961144761874	15.4643160035318	15.6156669911601	15.6328560766582	15.5384587451247	15.6054042792756	15.7063179365428
Cdk1;Cdk2;Cdk3	P11440;P97377;Q80YP0	CDK1_MOUSE;CDK2_MOUSE;CDK3_MOUSE	Cyclin-dependent kinase 1	0.303307284018956	0.0867560874400966	0.137275120999567	0.421005003802996	0.0686814051412661	0.707078583987428	0.062034758042552	0.713879177660594	14.9295543157328	14.115173734021	14.3904309718366	14.9009516920903	14.9521315032687	14.7971498051987	14.8545324034088	14.9455261378803	14.9136981934734	14.7845019381068	14.2599271191041	14.507658390243	14.9424503596977	14.7751678577751	14.6599345899631	14.6050859179101	14.6877201305945	14.6140598869047	14.6773838104416
Cdk11b	P24788	CD11B_MOUSE	Cyclin-dependent kinase 11B	0.0403729978273333	0.666790511721709	0.118213188899226	0.21730910521823	-0.0409157195944836	0.6861244467977	0.172464679356619	0.0793455326437267	14.6902435667248	14.5430076462082	14.7558629534736	14.4556932423227	14.749094252331	14.7231756275417	14.6557654885841	14.4782640315817	14.5613416513763	14.5388436719277	14.6106730744594	14.8816636634979	14.8712651595883	14.6428978318591	14.5218335093808	14.8573249871992	14.742309436084	14.6616500751708	14.8733816277017
Cdk12;Cdk13	Q69ZA1;Q14AX6	CDK12_MOUSE;CDK13_MOUSE	Cyclin-dependent kinase 12	0.127486694198602	0.461755590631116	0.0466357563154247	0.786195015279262	-0.100118407250029	0.591076076773899	-0.0277727740104545	0.871571921218111	12.0181758322595	12.4000175100374	11.9490643170769	12.5008717487103	12.4869556600067	12.2629199296397	12.080501112421	12.547699482811	11.7744823486773	12.2584512025719	12.3178082830637	11.8780854082124	12.5858474766806	12.1842740947058	12.4064654537468	12.1307893313711	12.1374394822433	12.383270875154	12.1055386232739
Cdk18	Q04899	CDK18_MOUSE	Cyclin-dependent kinase 18	-0.194241728664107	0.230172634881083	-0.155295971616095	0.333436598698474	-0.126491682797614	0.46290895630217	-0.290163830830704	0.0808476972514846	13.5490626585704	13.2276535444422	13.1896361810051	13.1471810706604	13.1168929906786	13.0798880687213	13.3625055041869	12.7772799764348	12.9726154775188	12.9278353576889	13.555224207408	13.0834194908128	13.3512291274837	13.0086352068116	13.0490657431056	13.2921059027021	12.9716171956179	12.9051030264046	12.7840520066307
Cdk2	P97377	CDK2_MOUSE	Cyclin-dependent kinase 2	-0.317565465520786	0.065716089466575	-0.152470867732433	0.356981275561489	-0.217271402912676	0.228792444564756	0.0650023176046872	0.691293925187077	14.1642155744026	14.2523771602777	14.2749677496396	14.3337982687782	13.647154834928	13.8891236562942	14.0292872269682	14.1895311728244	13.9123747979916	14.1274301543098	14.0773999037841	13.7596489622223	14.0792847660285	14.2785147961902	14.2980267577273	14.5551283225844	14.6919070560448	13.9130483382022	14.1252843066853
Cdk2ap1	O35207	CDKA1_MOUSE	Cyclin-dependent kinase 2-associated protein 1	0.0640743347801198	0.803060566028818	0.0194984526614661	0.939450934829541	-0.390680190070547	0.171564832426586	-0.471348804084359	0.0805844252767847	11.4644283287617	11.4520970666992	10.8025244428984	11.0516507920845	10.6594608012298	11.6565321228623	11.2425846436076	11.4684204018646	10.5834589101308	10.6797615735169	11.1427644189736	10.817871039569	11.6136191298594	10.8300080751164	11.5871961965449	10.6377297800215	10.2795989744488	10.9481846928306	11.0197919668056
Cdk4	P30285	CDK4_MOUSE	Cyclin-dependent kinase 4	0.0921254618617517	0.473925517847786	0.0117190178311599	0.926828686050655	-0.0660457235319143	0.63301638912428	-0.147309714458581	0.258075651676637	14.8196502231341	14.6368964595749	14.6474640479178	14.6926972230417	14.9384999113344	14.8878774482219	14.5980292306991	14.74080321086	14.7611200631515	14.6459510843026	14.4923226472015	14.7082648464007	14.9444741541185	14.6626961878466	14.5281488366273	14.7680654050753	14.1794037473304	14.4802600722898	14.7797398711386
Cdk6	Q64261	CDK6_MOUSE	Cyclin-dependent kinase 6	-0.200078338587218	0.123818894359794	-0.315428292806008	0.0209344421328003	-0.0814693529208093	0.548892650142219	0.0136514170213253	0.913125703191905	13.8581267341671	13.6383793454787	13.6180068827942	13.2739325205578	13.3597083869311	13.3195168930595	13.3578955934265	13.5510112552317	13.2752500882597	13.5132341138061	13.7584418514201	13.3494471098564	13.3110387114095	13.3742244261237	13.0920220643841	13.3918208742	13.7231062832314	13.6904236433807	13.637700350271
Cdk7	Q03147	CDK7_MOUSE	Cyclin-dependent kinase 7	0.0912770390852149	0.376131697322293	-0.199494668050576	0.0639927638078372	-0.121420838760327	0.278749488450544	-0.0391500375395744	0.701334040397111	14.3611144791063	14.3083959176235	14.610765337929	14.592159170352	14.506853014093	14.6742088228439	14.6725137396947	14.38396748472	14.248231503293	14.5044155624367	14.2874165967473	14.1391036381981	14.3851006873557	14.2096437425101	14.3406081647445	14.514744870091	14.2098493213286	14.5424273475264	14.4488132159064
Cdk9	Q99J95	CDK9_MOUSE	Cyclin-dependent kinase 9	0.139378508575618	0.419546723425507	0.127539895073655	0.459368535036311	0.2207069578999	0.242106101933962	-0.269228520606047	0.129053236997998	13.7317220806866	13.7954816534585	13.2929542550621	13.7969916772094	13.8052904400315	13.5198942048821	14.0350568092386	13.8144222465668	13.9382380012311	13.6797879588901	14.0069571633909	13.6032554245468	14.1463777462515	13.5331958728112	13.8444802031017	12.9612905116402	13.4236543247489	13.5234884473038	13.6318023002994
Cdkn1b	P46414	CDN1B_MOUSE	Cyclin-dependent kinase inhibitor 1B	0.247490194909759	0.344915911427179	0.0924731566895858	0.720881772813811	-0.0633507917323222	0.820514182465636	0.331023916073569	0.211436110539519	13.2528472360459	12.3019705373132	12.8626857823315	12.5961781064281	13.2897163332309	13.335041363415	12.9206524552405	12.4582322898714	12.5033611591164	13.1257476281484	12.4411000841273	12.3513920239193	12.8374328013841	13.1588747259489	13.0358747376248	13.1445323838657	13.08727884612	12.6235614651271	13.4824046313003
Cdkn2aip	Q8BI72	CARF_MOUSE	CDKN2A-interacting protein	-0.170514660738432	0.550670536637724	-0.458660456314425	0.120555188338918	-0.204617082571932	0.507902761273173	-0.112457493943927	0.692960985336577	14.2852866136664	15.02471115532	14.0528566967821	14.2419533662523	13.8854103985707	14.498431641929	14.8101398058746	13.7287673426928	14.3368219321699	14.0175391979652	14.2353934961646	14.033336960384	13.2764879418872	14.5517983671746	13.9085427373173	14.0250876409373	14.2646551768216	14.7003909483288	14.1648440901574
Cdkn2b	P55271	CDN2B_MOUSE	Cyclin-dependent kinase 4 inhibitor B	-0.236529897101526	0.167617952992241	0.0768127121037505	0.645099068174036	0.028697935124347	0.873045983215764	-0.162587883961447	0.335196426627573	12.8715587644852	13.1621820220819	12.8847314581155	12.7357781226203	12.301421886272	13.0547569221998	12.7595907111041	12.592361259321	12.7616613417753	12.9419865935053	13.1231336455697	13.2163017671137	12.7320698856644	12.7784303658252	13.2346991971147	12.9647740445081	12.5559694945995	12.5871446165414	12.8960106758081
Cdv3	Q4VAA2	CDV3_MOUSE	Protein CDV3	0.040888967719134	0.648933953609945	-0.0996573438185706	0.274818345195571	-0.0822395689466866	0.400400264537837	0.0148841146990328	0.868004957013099	16.3262486473362	16.3780475658942	16.35037465534	16.1240607134866	16.2950352775026	16.3911495909698	16.4126459223534	16.2434566621076	16.2450289806439	16.2534412636583	16.1388597354004	16.3114769328469	16.0964845683616	16.2335429117182	16.1385977938559	16.3600240195719	16.4269084373384	16.0269232232073	16.4244123607355
Cebpz	P53569	CEBPZ_MOUSE	CCAAT/enhancer-binding protein zeta	-0.200453156267661	0.203051778860299	-0.129139023281105	0.405136319139563	0.0813408276817249	0.624825598378368	-0.0459182633888844	0.765017233168363	14.125736329395	13.7213235240182	13.8402074979148	13.606312669958	13.5612163337727	13.5609417905021	13.4393893870662	13.9302198848744	14.0303481495238	14.0485720163714	13.6352873331145	13.8171835394257	13.662267818517	13.7427199520057	13.5548526182132	13.3581291870847	13.8509095671573	13.8694685369204	14.0313996765681
Celf1	P28659	CELF1_MOUSE	CUGBP Elav-like family member 1	-0.146952841020564	0.194179389163542	0.0107631735187113	0.922166583697687	-0.0620201103294953	0.603714298793668	0.0917485655579533	0.409971114903589	16.5146924825801	16.8230064216457	16.5884482042273	16.2783260339813	16.4500561716028	16.4573247631981	16.3979369598216	16.3113438837296	16.4110474928025	16.2779901939978	16.778256839037	16.7032682542186	16.5608343463033	16.5124133259682	16.4710099100191	16.6822402404877	16.6518225151011	16.6263222004666	16.6110824486107
Celf1;Celf2	P28659;Q9Z0H4	CELF1_MOUSE;CELF2_MOUSE	CUGBP Elav-like family member 1	-0.129357613948809	0.218331252442673	-0.0266498741006771	0.795165763491051	-0.0354883874426264	0.749055880434554	0.0477135908633954	0.642863198900404	13.2170352774329	13.178325609745	13.3008244194787	13.2540439073652	13.3385135553218	12.8376279331714	13.1754325959086	13.0812246738247	13.2603521031341	13.0968271401681	13.2490275048862	13.3091778931456	12.9430513841491	13.2744684280688	13.3169320122556	13.2143646596982	13.3846218829308	13.1873242336193	13.354772801227
Celf2	Q9Z0H4	CELF2_MOUSE	CUGBP Elav-like family member 2	-0.193331994484019	0.391601719122971	-0.235337002890105	0.299687536826706	-0.403804851408212	0.107963920041676	-0.412674226513897	0.078507672496568	13.1563707015345	13.6692947826047	13.7402867297717	13.6010975593413	13.5501695919205	13.0774783498111	13.5044093550141	13.2616644985706	13.5167218778909	12.9045612432938	12.9925896545299	13.9992337170116	13.2171792077917	13.1071549455007	12.9021338913879	12.9304324325459	13.5385405885535	12.9702119672301	13.0771678788673
Cenpv	Q9CXS4	CENPV_MOUSE	Centromere protein V	0.0282565247613462	0.686755893900236	0.0320104070923186	0.648031194332585	-0.0331187482459967	0.661828907161324	0.0661168494091164	0.350881734682568	14.9950118697987	14.9548596957591	14.90278020316	15.0300765241524	14.8726123621309	15.0351169668292	15.1091001457993	14.9789249171561	15.0923648713957	14.8471405610356	14.8731845424834	15.1250017205549	14.9305248348107	14.9695259271575	14.9857174387164	15.1257565056782	15.0053394554332	14.9913712622368	15.0247284671585
Cep170	Q6A065	CE170_MOUSE	Centrosomal protein of 170 kDa	0.0790208356047764	0.879964490700078	0.52874284294943	0.319815105495661	-0.0475291503343094	0.93296515093755	0.061934939911886	0.905767679632626	14.971862341399	15.0108165461267	13.5018744954985	15.5617712291093	15.0975836391851	15.7984616754692	13.2849657607184	15.1813968791798	15.2691011044057	15.1912674585162	13.6817874451752	14.8728672267866	15.3877447355855	15.4317195804433	15.4689644411158	14.8203136103286	15.252569348126	14.1217925057692	15.0993889075571
Cep55	Q8BT07	CEP55_MOUSE	Centrosomal protein of 55 kDa	-0.12293976629992	0.27162400987571	0.0311618467893968	0.776586608922506	-0.0378373589416974	0.749808614795534	0.0243528258201415	0.82441022509739	13.8339870417978	14.2596329391952	14.3120958933964	14.1441403982614	14.1545570715324	13.8447940179344	13.9790946738394	14.0796514441448	14.1636260920985	13.998951763382	14.1363022721824	14.4327115271337	14.1279701469293	13.9981849232756	14.1156370624696	14.2578665989168	14.1367108099495	14.1839454717572	14.0687446953078
Cept1	Q8BGS7	CEPT1_MOUSE	Choline/ethanolaminephosphotransferase 1	0.23188945070256	0.108013857551076	0.106994292155198	0.443627266692704	0.244886675498433	0.115467036446001	0.0981974616721697	0.481351694012196	13.6513656764519	14.1468550226056	13.73940090322	14.2747785227336	14.2988573207214	14.0563667610245	14.1894462341456	14.1952876119298	14.1005637908962	14.2264121927888	14.2669841365686	13.7371945193073	14.315913739074	14.0836205981551	14.1036484370955	13.9052741725266	13.9760270401898	14.1178054116824	14.2060833473008
Cers2	Q924Z4	CERS2_MOUSE	Ceramide synthase 2	-1.04104431374608	0.172217903200013	0.285152961276314	0.70063857488027	0.378447585648173	0.637050816331559	-0.594071336178933	0.426762018217018	13.3579368185852	15.735114368941	13.5542410857285	13.513678255333	13.164063118072	13.3645724322959	13.658345390062	11.8098123331737	13.6521055143302	16.1949587960519	13.4090063430032	13.5918261874754	13.6679431145465	13.5759055465467	16.4659075251245	13.353091675551	13.6802276440821	13.1228975400897	13.6284683241493
Cert1	Q9EQG9	CERT_MOUSE	Ceramide transfer protein	0.0586759195848998	0.668414722223187	-0.115325776721328	0.403760908664083	-0.0247010093771038	0.86709087546646	-0.0283738748634512	0.835547606678184	13.7835610122062	13.690336336294	13.5051788718214	13.2307620137615	13.8671532321391	13.3914315679713	13.614571824595	13.5713852877174	13.6128339495824	13.4509405811491	13.5195011166996	13.5098121102037	13.579846242692	13.5452420331376	13.1136347411645	13.5041486191404	13.7130964860387	13.3058764974921	13.5732211319581
Cfdp1	O88271	CFDP1_MOUSE	Craniofacial development protein 1	0.0255513183819183	0.793220605886989	-0.0561879559198442	0.565953181868585	-0.187408828466719	0.089115252800534	-0.117400350385498	0.238409186609572	13.4255568636517	13.6726573744438	13.4937303835703	13.5533773042139	13.5567215806601	13.7981680012112	13.5520085915843	13.3406290259518	13.3038092822114	13.326963095705	13.4159925810932	13.3956947829811	13.4163753165873	13.4391166302841	13.6693833723479	13.4482066646528	13.5003688688664	13.5103809475062	13.2167640433123
Cfl1	P18760	COF1_MOUSE	Cofilin-1	0.212531989938309	0.0423291996467192	0.127972411646322	0.202664649242446	0.145442857781376	0.181247708641445	0.0073073704210529	0.940473746180766	17.8248903918284	17.9388272321137	17.8793798298211	18.012209861569	18.1794620651363	18.256697048965	17.852639228861	18.2166369321232	18.25318269961	18.076382431304	17.8482439289292	17.9045758251909	18.0185153426458	18.0739166514689	18.1701891426119	17.9352974410086	17.9064678691199	17.8465738702219	17.996197616666
Cfl1;Cfl2	P18760;P45591	COF1_MOUSE;COF2_MOUSE	Cofilin-1	-0.157130108165902	0.314607785370676	0.0632045212330254	0.681780090515798	0.0717127739366745	0.666758131568533	0.115389365164411	0.456904918187571	18.6731468681624	19.4549920200089	18.9116172743116	18.8188037122167	18.8019198730144	18.730009005036	18.8023459639692	18.8957646000164	18.9001179609534	18.8256979422716	19.3832423246098	19.243680719962	19.1662170335978	18.7706187305699	18.930861475502	19.0750899896851	19.0684004277827	19.1111713376894	19.0654555802001
Cfl1;Cfl2;Dstn	P18760;Q9R0P5;P45591	COF1_MOUSE;COF2_MOUSE;DEST_MOUSE	Cofilin-1	0.364701086816524	0.0645492499651943	0.453525083578661	0.0252157333345607	0.0167815381947705	0.933654065958903	-0.0890231169376676	0.634553347409166	18.4084292609993	18.0711847494563	18.2691860473424	18.9604432010682	18.6633461483413	18.8899702970061	18.7685429634262	18.8461881973588	18.3867550480682	18.7713862982601	18.1741357124057	18.5283167453966	19.2819073941373	18.6965804561603	19.0165389974866	18.3129361196586	18.2848421699391	18.2311789839647	18.5241935175532
Cfl2	P45591	COF2_MOUSE	Cofilin-2	0.0465910503568043	0.699560035085264	0.0444270761915924	0.712821249149244	-0.0182391440986382	0.888534456140557	0.153339531274977	0.214305915236114	14.9383666647674	14.8926756204423	15.2016070615372	15.041774637901	15.1214970933632	15.2248307443277	14.9359062850392	14.9785540633451	14.815133084217	14.9162526988122	15.2697147731608	15.1945144871485	15.0007658761956	15.0293691959487	15.0274827301215	15.3381966635532	15.3698426817169	15.104713404609	14.8750293598687
Cggbp1	Q8BHG9	CGBP1_MOUSE	CGG triplet repeat-binding protein 1	0.197582424772838	0.159542826865002	0.210719039892862	0.135196628634197	0.0564678102557199	0.701425514361506	-0.00504739062646564	0.970403311017117	13.0593579818017	12.9660150974041	12.9169076419242	13.027373870103	12.900174344386	13.141045392204	13.3418523557958	13.3769121979386	13.2592151006293	13.032899792061	12.8545294815017	12.9610245648975	13.2666401559308	13.4062182947372	13.178647735239	13.0325520281726	13.1808415655667	13.111997964112	12.624073470876
Cgn	P59242	CING_MOUSE	Cingulin	0.671925639476983	0.0173483071481018	0.269887303023111	0.3023471887589	0.740196354436657	0.0155737795087518	0.435160600545847	0.105004909159371	13.7788779480444	13.5677303396585	13.8973727976647	14.2477569545034	14.3746659444372	14.3901152035207	14.9224682614598	14.4921911883613	15.4832899087575	14.2580212400549	14.0980814444008	14.427744959302	14.4044896560984	13.6820509070087	14.0570017295544	14.1777854602049	14.2909619943015	14.2793639206304	14.4842690669176
Chaf1a	Q9QWF0	CAF1A_MOUSE	Chromatin assembly factor 1 subunit A	-0.315310854047866	0.011739194885191	-0.32753792354881	0.00933824100115129	-0.370173242594404	0.00701723863778676	-0.160834631812921	0.166272044316358	12.4327506689352	12.4635601336824	12.3543595912605	12.3019362527353	12.3030044059241	12.0355414362392	12.0930147420349	11.8598026462237	11.9970241922923	12.0357922784713	12.0211187864132	12.1080996878319	12.1651425392472	12.2467851254307	11.7224275999082	12.0121077017056	12.2966810903582	12.3658385024407	12.2346408248572
Chchd2;Zbed5	Q9D1L0;B2RPU8	B2RPU8_MOUSE;CHCH2_MOUSE	SCAN domain containing 3	0.0468271622488494	0.733174288323452	-0.282092910423319	0.0529534086644956	0.00360511935167906	0.98057835807534	-0.220323729389186	0.122146440130365	14.5750960180092	14.2147137434986	14.2877845124982	14.5268109742981	14.6477844350992	14.163869773988	14.7926225529534	14.1874371352589	14.3759150487635	14.3094266146795	14.5287776308401	14.0439158741294	14.0117950650469	14.149239038837	14.2710836285974	14.0680812771925	14.0713366575821	14.3979419719726	14.1857504240001
Chchd3	Q9CRB9	MIC19_MOUSE	MICOS complex subunit Mic19	0.0973218948573216	0.171504863465335	-0.0619564301638231	0.375627269770326	0.0107768768210086	0.885149464702745	-0.114172030196128	0.112481090147605	15.2369933011764	15.1540031991781	15.2447391783942	15.1814784107348	15.2920591569282	15.3781932350076	15.3171299263845	15.2191193505924	15.2620654742438	15.3714942023329	15.0116815209988	15.1619545830377	15.1145841976705	15.121954349931	15.1708952381889	15.0914188567257	15.1794465139519	15.0069834526038	15.0826771454176
Chchd4	Q8VEA4	MIA40_MOUSE	Mitochondrial intermembrane space import and assembly protein 40	0.135514831583293	0.156228524487665	0.117761117615718	0.214389313911053	0.146655408830124	0.155479857305585	0.0559194095215574	0.547872969014601	13.5362472156881	13.6447575925163	13.5048686321689	13.3255303315676	13.5801289924008	13.7265055625663	13.7327186147589	13.514109928548	13.651332038441	13.6542891851459	13.6428978318591	13.7902670322814	13.4429564510262	13.7662907862939	13.4829339728023	13.6456359182655	13.4095235306914	13.6139390661249	13.5659828949453
Chd3;Chd4;Chd5	Q6PDQ2;B1AR17;A2A8L1	B1AR17_MOUSE;CHD4_MOUSE;CHD5_MOUSE	Chromodomain-helicase-DNA-binding protein 5	-0.0293631811934869	0.72157401536863	-0.0339398650896179	0.680618965319553	-0.0297334842297783	0.738255522579999	-0.01730931518237	0.833396419300605	14.2695650328392	14.1721618232676	14.3308818744136	14.2241449112646	14.024637577689	14.112235859979	14.3760711107893	14.3663563685537	14.1125453917595	14.282190731418	14.2636286554719	14.1619270360825	14.2523919448673	14.095784348919	14.3508908515577	14.1958412377484	14.2494838588984	14.2608533939268	14.2213378904819
Chd4	Q6PDQ2	CHD4_MOUSE	Chromodomain-helicase-DNA-binding protein 4	-0.0582502918392152	0.337031611366012	-0.038710613796475	0.520056114753907	0.0268522272487406	0.678349324487098	-0.0759731164249899	0.215087329427188	14.9146747633545	14.8905255423091	14.983038123631	14.8584424515893	14.8473510244722	14.8439308628378	14.8136158729387	14.9087819532784	15.0281866660389	14.9233832011961	14.8639974751742	15.0252217672474	14.8197649660447	14.8465432650308	14.8003084273751	14.8916318325891	14.8413186362353	14.8440338800718	14.7658040662878
Chd4;Chd5	Q6PDQ2;A2A8L1	CHD4_MOUSE;CHD5_MOUSE	Chromodomain-helicase-DNA-binding protein 5	-0.0551421167974961	0.457582777476372	0.0144080827000295	0.844841518716263	8.78580299854548E-05	0.999117917434827	0.0508195958160353	0.49302375937246	14.1523957658244	14.2926164117789	14.4957176446065	14.305563041588	14.1889673953161	14.3056271631092	14.1809503151323	14.3501795230502	14.2870558039236	14.3767562268749	14.2711711911398	14.3175821996093	14.4513785577891	14.2204236757369	14.3145407614626	14.285915105188	14.3860847720321	14.4179316078407	14.3596397620011
Cherp	Q8CGZ0	CHERP_MOUSE	Calcium homeostasis endoplasmic reticulum protein	0.0494853631540426	0.62235325562582	0.125203610780629	0.222009223606071	-0.0380183673317589	0.725593756143911	-0.111000423492843	0.276554102191	15.2209375206134	15.1897319170973	15.2954963230873	15.4902366732478	15.5489513166374	15.1948991781306	15.3346503929309	15.3158429989632	15.0928355820273	15.2443972855143	15.4460138559975	15.3972434443981	15.4343122125847	15.4113587131537	15.4543025070319	14.9520404746078	15.2969162068793	15.310623431436	15.1928206271514
Chka	O54804	CHKA_MOUSE	Choline kinase alpha	0.226326253463844	0.120051322094716	0.161009171663673	0.259809794832566	-0.0737691968186098	0.62694268708739	0.343823224400714	0.0239245577446462	13.1721477562073	13.0409437863018	13.1373722356016	12.879414772202	13.2665142531532	12.9255099344558	13.4167579505716	13.5264014259875	13.1309228282408	13.0386241117883	12.7815543822496	13.2460354054464	13.3015390636515	13.4192491857806	12.9070915820888	13.2710383858682	13.222734537796	13.5686568192984	13.5427417049529
Chmp1b1;Chmp1b2	Q99LU0;Q9CQD4	CH1B1_MOUSE;CH1B2_MOUSE	Charged multivesicular body protein 1B1	-0.18012560142142	0.348074118072135	-0.142697311884181	0.4549225461066	0.144495116631507	0.483133258039363	0.196322266088725	0.307701146450567	14.6734139829758	14.4968100965136	14.9525592610568	14.1076911381781	14.0007658761956	14.3727018500846	14.2836237644607	14.8528805822978	14.5591603586747	14.6018056020572	14.9453752482059	14.5674035542829	14.3356345983679	14.6139735873802	14.1426734911566	14.6813618894814	14.9634560612737	14.5770629149291	14.7938826773952
Chmp2a	Q9DB34	CHM2A_MOUSE	Charged multivesicular body protein 2a	0.0788275829262552	0.535555206792495	-0.109687203733827	0.391320837250545	-0.0952349449133898	0.48898743862234	-0.00657717138279068	0.958519905752242	15.0373710675968	15.1535678645343	15.1935792603552	14.785099925237	15.176169252454	14.9563307773512	15.0515360937283	15.3008923258948	14.8764497982917	15.1083610989066	14.8566978563539	15.0545916002121	14.7857334189424	15.0523005772482	14.8382437063853	15.278119093182	14.9041312462719	14.7542507557826	15.2068083369555
Chmp2b	Q8BJF9	CHM2B_MOUSE	Charged multivesicular body protein 2b	-0.288329133203277	0.044277639506612	-0.293909822434715	0.0407922219958294	-0.158174612207382	0.283925220772161	-0.0034048841884271	0.979752056635201	15.1118203313442	15.2645012451745	15.0287262615962	15.0185088227122	14.9105396771433	14.6960764303605	14.8497276186646	14.8138964018456	15.0082403941162	14.6610153606088	15.1738879042731	15.1719937910814	14.416216955594	14.7919259635781	14.8677806608348	15.2371501958452	15.0506054255154	15.0718226561252	15.0503588465876
Chmp3	Q9CQ10	CHMP3_MOUSE	Charged multivesicular body protein 3	-0.16746999102957	0.236034619502419	-0.0555130567353253	0.688592781606741	0.0717589326257126	0.631874753914616	-0.0199218313805183	0.885386101782103	16.0508668381786	15.8927681015777	16.264019186277	15.8200517834014	15.911785192249	15.8860156448528	15.6417977544478	15.918227353767	16.0451709298877	16.0794806170722	16.1114046829934	16.2634361013781	15.7234743033961	15.9891394509708	15.8296038267485	15.9226703412226	15.6386961005799	16.1678845940863	16.2187675480239
Chmp4b	Q9D8B3	CHM4B_MOUSE	Charged multivesicular body protein 4b	0.037352663281661	0.801274764296427	-0.378148047569022	0.0197031038625598	-0.162342983192419	0.31843384103095	0.11538709749288	0.440758936160435	15.7186452477902	15.5753265139923	15.6078677562547	15.6900580096884	15.4274732656281	15.8553576052823	15.8269307587713	15.6315465511704	15.4447269767211	15.578337307628	15.4338299118679	15.4613035761341	14.7671861292499	15.634964158266	15.2158514737995	15.6869956026547	15.6844390782942	15.693783676983	15.9882275597652
Chordc1	Q9D1P4	CHRD1_MOUSE	Cysteine and histidine-rich domain-containing protein 1	-0.046515692154351	0.554266674669172	-0.0626473099330838	0.427838372566817	-0.054470515399311	0.521836094662817	-0.0646434146462447	0.413566331995876	13.8496592118402	13.7696415873991	13.8854580649689	13.5287471131774	13.8620173768699	13.6654913716372	13.7082756252899	13.6116588349711	13.6824240622655	13.7866780338907	13.6426158406851	13.7989678700517	13.6908710092923	13.6770919591961	13.615985899113	13.7106665474762	13.6355254156349	13.6928987825747	13.7358415731147
Chp1	P61022	CHP1_MOUSE	Calcineurin B homologous protein 1	0.121354490924812	0.38037607386676	0.116059974672364	0.401018638364607	-0.11858979836061	0.426388554985652	-0.113407677872594	0.411632072447161	17.5088702533129	17.5345992587161	17.9964183185398	17.9256413605585	17.7575202294284	17.9087092545838	17.7602651358117	18.0244525350027	17.7830877604941	17.6848855647725	17.400404172997	17.6190019804057	17.9767766636347	17.740103545379	18.0938869003973	17.4907803819707	17.6875602189274	17.5175617478495	17.8159961308892
Chtop	Q9CY57	CHTOP_MOUSE	Chromatin target of PRMT1 protein	-0.0697207040297823	0.561024496744603	-0.294771626050855	0.0232008258759078	-0.191314534702963	0.150986899208072	-0.211647956170927	0.090380361118496	14.7231009489156	14.2379792129104	14.5572841912132	14.3497649952125	14.4913270178571	14.1372953784584	14.5682530423462	14.3923710934709	14.2828205727742	14.405773035921	14.1385597983847	14.1097816932091	14.0057298003429	14.4338201338345	14.1397112166619	14.2048844073584	14.2208317439813	14.3600240195719	14.2357973526565
Chuk	Q60680	IKKA_MOUSE	Inhibitor of nuclear factor kappa-B kinase subunit alpha	-0.0308199524068016	0.844037750040026	0.107845105432189	0.494181098873849	0.102596983240922	0.546400590131964	-0.0406416965958307	0.795398172501872	12.8160856580566	12.3880253601082	12.5584781137862	12.7251425503879	12.4425392358629	12.584123972366	12.7065456611118	12.631243003371	13.0444573041923	12.6522444718472	12.4768879354375	12.3560612561909	13.0596587907752	12.6268885399411	12.8765035171604	12.4497058019559	12.7654124999623	12.7424926037736	12.3675539902638
Ciao1	Q99KN2	CIAO1_MOUSE	Probable cytosolic iron-sulfur protein assembly protein CIAO1	0.487253047609101	0.50672389497	1.28124969464316	0.0930693405402279	0.408572529426502	0.605240781027112	1.36521361583547	0.0751920764946148	13.0347181611405	15.546418224424	12.8929373978347	13.0481786165553	15.3767257088248	13.0681098356477	12.7422483750192	15.2841806708991	14.8454165421912	13.7408769787812	13.5311133672729	15.5645306008163	13.9856107173473	14.9963366627815	15.100773197582	15.2540136334788	15.8154883717451	13.4732871855988	15.4403176724737
Ciapin1	Q8WTY4	CPIN1_MOUSE	Anamorsin	-0.0520891240829808	0.345393930011043	-0.0227851672211798	0.676290185677879	-0.045627582551452	0.441946407781131	-0.0246206596310685	0.652021785923345	13.7095038910708	13.7765050008983	13.656111977267	13.6974237281317	13.5989248341845	13.7311811197606	13.5893936666051	13.7116884804857	13.6905109451842	13.6881300795368	13.6141346756505	13.6959894647025	13.6011207793673	13.7612083854287	13.6900852989847	13.6525201060227	13.7380711427353	13.7162836016347	13.6341871084509
Cip2a	Q8BWY9	CIP2A_MOUSE	Protein CIP2A	0.101004102240822	0.491113989049858	-0.186306850019751	0.212052177748103	-0.043440580035977	0.782606087727378	-0.0855272535721312	0.559031545673132	14.7796116413818	14.6404709045901	14.6229383559086	14.7257124035261	14.8284142040318	14.9990134454472	14.5537012828908	14.7916207820002	14.7411983521376	14.8244267779075	14.3806031089019	14.0049665554882	14.5009352186079	14.7729279394777	14.7446761917538	14.6263079393023	14.6002788145612	14.5485148937882	14.6515226434664
Cirbp	P60824	CIRBP_MOUSE	Cold-inducible RNA-binding protein	0.948104762589043	0.0969240871500687	0.879210255150603	0.121519634830756	1.14941232048052	0.0652688732382639	1.18891224514319	0.0419222587636468	14.0966245714768	10.9779596047824	14.494249335253	13.4199206874797	14.2246800397375	14.0648594940604	14.6175937300221	13.8740399855281	14.3912301614513	14.3953739741688	14.4031984750654	14.5719836742263	13.6435518391889	14.5757283163638	13.7143313898152	14.79491333165	13.8822227115064	14.2221005519975	14.8451665844108
Cisd1	Q91WS0	CISD1_MOUSE	CDGSH iron-sulfur domain-containing protein 1	0.292972117541332	0.0437124956137255	0.285078567040461	0.0489779224073042	-0.0459720468259679	0.754518625031352	-0.162722516420157	0.241552892006883	14.1679512172419	14.1605805295375	14.1520629696822	14.6374739475021	14.3983428876459	14.5860011771144	14.7051193619159	14.6004937074528	14.3436645907247	14.1962563177362	14.160714449034	14.213446014012	14.6607814479929	14.4457520464504	14.9384034236702	14.1020002845082	14.1687896221741	14.0837618551462	14.1126268364546
Cisd2	Q9CQB5	CISD2_MOUSE	CDGSH iron-sulfur domain-containing protein 2	0.0579429801184812	0.724915651900601	0.117993266636111	0.476349689510794	-0.00409087012721088	0.981612717544138	0.315129314978673	0.0692023875959765	13.6136168279026	13.9832875722583	14.1591302519455	14.1961410297182	14.0457170077531	14.0174087054281	14.0181653978964	14.1026564912209	13.5501335096605	14.06254370747	14.3391819338563	14.148055469859	14.0289506739202	14.3081327942035	13.9390098103864	14.3780035234992	13.9398638320262	14.4526466518232	14.4421789343907
Cisd3	B1AR13	CISD3_MOUSE	CDGSH iron-sulfur domain-containing protein 3, mitochondrial	-0.322376619739565	0.137152524061202	-0.529930273939801	0.0208477328203801	-0.0690858876895177	0.75723421238175	-0.184817239761003	0.382159730504599	NA	13.885925112347	13.7083834097532	13.5444694474775	13.4283601727043	13.1365826536918	13.7723042630283	13.2249503910543	13.8943535863781	13.4766069898067	13.5605597303244	13.2770577829298	12.9366655413222	13.1515002110906	13.3667593283352	13.7911120025334	13.6933889449961	13.7336297348444	12.894304318019
Ckap5	A2AGT5	CKAP5_MOUSE	Cytoskeleton-associated protein 5	-0.00314498001018215	0.966410212312996	-0.134226880355339	0.0866292111931355	0.0460547427115205	0.570041722583092	-0.0916687594193579	0.230418735224574	14.977177049092	15.2118806917907	15.2571520889474	15.1381557846486	15.0973655381644	15.1211489956432	15.1094389191881	15.2438322414423	15.2658201266535	15.056870525633	15.2537477867072	15.127107674277	14.8717416356959	15.0134273644774	15.0351814186071	15.0433990202613	15.1326443132004	15.0387004085502	15.0029468347895
Cks1b;Cks1brt	P61025;Q3UNC9	CKS1_MOUSE;Q3UNC9_MOUSE	Cyclin-dependent kinases regulatory subunit 1	0.10481173006171	0.327729151651928	0.0245190487941809	0.816296466630863	0.126846599253652	0.274652636973625	0.110022621930034	0.304992524957431	14.1005802160485	13.7951975205392	13.6798868997422	13.9260550312426	14.0406664440448	13.7193032493035	14.083271550988	14.077725343483	14.0712528481804	13.9940705277412	13.9415061725187	13.8984124416842	14.0043082615436	13.9280741729531	13.7690009865683	14.0032367946017	14.1068164530126	14.0728778822479	13.7588790254304
Cks2	P56390	CKS2_MOUSE	Cyclin-dependent kinases regulatory subunit 2	-0.0622856890782799	0.69294750138754	-0.149502002835828	0.348860753738023	-0.0771157627746479	0.651085194361995	0.245179864672501	0.133047274037338	12.7782558121891	13.1382942020952	13.2182756371758	12.71021451465	12.8934494336538	12.6399330417406	12.8950905159974	13.1674244184052	12.7253619971243	12.6898713370598	13.2371995020745	13.1591444465073	12.6124077931387	12.7715266093411	12.7039533057798	13.2246393467989	13.1858990576037	13.087121354172	13.3280998662256
Clasp1	Q80TV8	CLAP1_MOUSE	CLIP-associating protein 1	-0.0193859548378192	0.900797735958845	0.145071007696714	0.357358252713958	-0.0668203068836117	0.69145311937255	0.0687958189125624	0.659144364311314	12.8936750510142	13.4275092761648	13.4878400338231	13.473477457026	13.0387887020132	13.5427175260441	13.2929830040292	13.3304687665903	13.2653982157453	12.9942049164895	13.5018123106354	13.6075152627968	13.3592828597351	13.6088092426755	13.2871784836075	13.3298663974676	13.5904467031042	13.5005058089631	13.1368661841435
Clasp1;Clasp2	Q80TV8;Q8BRT1	CLAP1_MOUSE;CLAP2_MOUSE	CLIP-associating protein 1	0.206849199920812	0.212559139746642	0.161289293773242	0.326410255449726	0.277347308580575	0.126562546857209	0.210704354822095	0.204568415723627	12.703440764299	12.3649745231232	12.5327187452283	12.5659112842378	12.8908380484497	12.4929472260098	12.9714699085245	12.6391869335876	12.9895275509253	13.0006004109448	12.4671979515379	12.512708369641	12.4758114967403	13.0214207336134	12.8022618919865	12.6938920052196	12.4604891731358	13.0463686176724	12.8091129401489
Cldn2	O88552	CLD2_MOUSE	Claudin-2	-0.333966295805729	0.0707207940703657	-0.109256885529904	0.535419159796049	-0.0946294957169815	0.618447374469458	0.120734226638826	0.49401472885111	14.1076502768488	14.1456535756442	14.4212890565072	13.7894928902975	13.9661178693211	13.6069950331571	13.9792376113448	13.5758701022518	14.308026108874	13.6663682650943	14.089781488354	14.3883806049486	13.5784906308696	14.1088021227158	13.951384898644	14.3002309958506	14.2082038699568	14.2398819092507	14.1987059307949
Clic1	Q9Z1Q5	CLIC1_MOUSE	Chloride intracellular channel protein 1	0.0511506631843801	0.518155273003431	0.0570422781656532	0.471857432813245	0.040565244955161	0.634137797843725	0.150936885742244	0.0689410258516734	16.1064750184252	16.2257854688143	16.0713492285724	16.0313415178425	16.2213945376224	16.2760862286151	16.1243556014746	16.0177175186798	16.1127652818853	16.2050238257703	16.1301200524506	16.2752042483751	15.9599136620695	16.287120753291	16.1408816825813	16.2671524376359	16.2807037221039	16.3252211173728	16.1656214995107
Clic4	Q9QYB1	CLIC4_MOUSE	Chloride intracellular channel protein 4	0.339888468425116	0.0328697988523019	0.201871432913093	0.184437849108478	0.115429134799335	0.473395720351747	-0.0200672210592963	0.892052508986959	15.2192479451735	15.1651975099776	15.0995532844669	15.2478941448027	15.2971276356611	15.8639224842979	15.3595299553229	15.5708666828393	15.2667828812568	15.4178327409697	15.2105914454871	15.1863154597952	15.4622210679175	15.1777348594709	15.7131072288895	15.5337281950088	15.1115758468172	15.0891483707287	14.9171715876289
Clic4;Clic5;Clic6	Q9QYB1;Q8BHB9;Q8BXK9	CLIC4_MOUSE;CLIC5_MOUSE;CLIC6_MOUSE	Chloride intracellular channel protein 6	0.174455924870568	0.59100094180024	0.163420067705564	0.614489156948059	0.052883472185842	0.87961190411956	-0.0583233217281105	0.856840608786484	12.4813125660572	11.555705932201	13.0750528964929	12.7898025969409	12.7703273349285	12.5815232292621	12.3541474308325	12.8936996961513	13.1525621351117	12.5690082507689	11.863485524446	12.70630606366	12.1848660471629	12.8165457100516	12.8478364416399	12.2280009315858	13.0360259004996	12.4193203007571	11.9852335719371
Clint1	Q99KN9	EPN4_MOUSE	Clathrin interactor 1	-0.300265058080308	0.0652062903844798	-0.0598855869025421	0.698177823067189	-0.264251048402409	0.126288401204834	-0.198246668107988	0.209661303225668	14.2861895328383	14.710575076073	14.2506093100616	13.9966764968793	13.901489175502	13.8727325869181	14.1941335420061	14.0746348791049	14.0721074757254	13.7256857798875	14.3424914110691	14.416988801302	14.2033862418454	13.9957053298588	14.3884276952359	13.9676225491945	14.252680214086	14.2027513454075	14.0280096347324
Clip1	Q922J3	CLIP1_MOUSE	CAP-Gly domain-containing linker protein 1	-0.354292233512606	0.0307215641678023	-0.34049637928009	0.0368516908873947	-0.212197533495068	0.207396160874844	-0.0187513294168369	0.901759826164522	14.3368691406079	14.1987366205573	14.2983919779441	14.0181393116584	14.1425857483563	13.6592823933843	13.7846041756941	13.8484957992826	14.0786345166014	13.9612778486212	13.962597822368	14.2085239658482	13.5015137859764	14.1054911532504	13.6746226285724	14.21358270909	14.016346927504	14.4824172369267	14.0647848595797
Clns1a	Q61189	ICLN_MOUSE	Methylosome subunit pICln	-0.352204962212179	0.113439061757094	-0.147130929013169	0.494247161284435	-0.210746332854843	0.367346157333945	-0.0619710467634071	0.772047826776489	15.8459187773718	15.8108376974733	15.7209843368927	15.7103275361354	15.6117510354227	15.8802268244728	15.5004746873552	14.6867959517737	15.2000479977589	15.4678984404239	16.0158658241575	15.8543863008039	15.2466923594266	15.6769955802518	15.7214703913383	15.6906255207847	15.7919463067215	15.7183535982991	15.6392587350143
Clpb	Q60649	CLPB_MOUSE	Mitochondrial disaggregase	-1.70349115457556	0.027477645570324	-2.68277408564987	0.00150742603819762	-2.07502918061742	0.014663780088649	-1.71244754919219	0.0267865366059754	15.9056478963608	13.4279151509595	16.2423163100417	16.2064840445137	15.7404474911537	12.9781527189356	13.1418181701924	13.1079804032917	13.2942043058691	13.4642649437179	13.3532157599674	11.6487260738658	13.1627532160214	13.4464242518883	12.7933635175006	15.1458644980086	13.639125871295	12.8045081866045	13.3430746491989
Clpp	O88696	CLPP_MOUSE	ATP-dependent Clp protease proteolytic subunit, mitochondrial	-0.0501197946836491	0.45808489590131	-0.0359433961827342	0.593062384769031	-0.042625833883001	0.557742578207445	-0.0543795825612428	0.421496237128366	14.4596685474967	14.4389152767194	14.3364995862095	14.3652835371855	14.3550688622518	14.2457458053127	14.4091124479017	14.3899606534103	14.3251156882931	14.41898576644	14.3282962543263	14.2773237286174	14.4468765215684	14.2969377095267	14.4354554031676	14.2784930171958	14.2371203124618	14.4950367848067	14.3721985029019
Clptm1	Q8VBZ3	CLPT1_MOUSE	Putative lipid scramblase CLPTM1	0.0869242925858682	0.434111367918682	-0.0577189630413741	0.601516996002496	-0.0817755055077924	0.49469515670917	-0.191766543659154	0.0957642244181754	15.6007492140981	15.3437201022143	15.6241814488854	15.8366150304431	15.7840264381289	15.4988990569158	15.8537700720358	15.6162673989039	15.4694891968567	15.6972255152681	15.3919081180825	15.4979484872973	15.6256375055096	15.5552361925629	15.4955677581057	15.4064309071836	15.2882532887756	15.316985027631	15.6265303974141
Clpx	Q9JHS4	CLPX_MOUSE	ATP-dependent Clp protease ATP-binding subunit clpX-like, mitochondrial	-0.0959901783630634	0.402251145127562	0.129947183064306	0.261158305005132	0.0582103205839921	0.635577948279092	0.0113292980824724	0.920371653918682	13.8644183193791	13.5921182818574	13.7069492173059	13.765451868578	13.7496913834864	13.3640662403054	13.6107711041999	13.8204482456763	13.7511046563945	13.7860449549251	13.8341846157727	14.1825107451466	13.6634246798874	13.7882085284373	13.8145824659063	13.713665746929	13.723020931812	13.9069939099134	13.6305742907958
Clta	O08585	CLCA_MOUSE	Clathrin light chain A	0.114384676793126	0.301132014872194	0.017422548443971	0.872748655599422	0.0274635306298094	0.815265069440013	0.101063987870642	0.359154485113909	17.10543795223	16.7083564643923	16.9975874751354	17.0724571405419	17.0197535956818	17.0193518230191	17.1585702439132	17.1437020768579	17.0971988538366	17.1471154693514	16.7509555429262	16.9251719266337	17.0596507643839	17.1750524275516	16.7936541075062	16.9286340304989	17.1017807987849	17.176893848987	17.0807863055115
Cltb	Q6IRU5	CLCB_MOUSE	Clathrin light chain B	0.0711040410760724	0.465382396219566	0.116248436567407	0.239141987016793	0.0514494548428903	0.623186420937612	0.00848153949055153	0.930022165328359	15.2155822919953	15.3973470751162	15.4783493619667	15.6573100747793	15.455268520355	15.50925542182	15.5666189672464	15.5018620587403	15.4671947667208	15.4042268546643	15.5943683460366	15.459450830535	15.5376673525182	15.518647009209	15.6978173578649	15.2405863893332	15.6540066139838	15.4828835676929	15.4050383908099
Cltc	Q68FD5	CLH1_MOUSE	Clathrin heavy chain 1	-0.0830206575754531	0.0981085905315465	0.0121462100964891	0.80046026916316	-0.00187400547769556	0.971170853096381	0.0500744122113304	0.305111307064928	17.3610099267343	17.3849439132633	17.3770664570783	17.3118369909186	17.3333825009779	17.2736317135006	17.2919440839547	17.2038163592596	17.3561854294265	17.3489528663541	17.3653826537822	17.4534233720344	17.30440480136	17.3845729819868	17.3410409729992	17.3712746760812	17.4180584770658	17.4493340656949	17.3964877179978
Clu	Q06890	CLUS_MOUSE	Clusterin	-0.0715277382900386	0.52693761973692	0.0850282398099811	0.45317131117497	-0.0188906691933166	0.876319022386995	0.326788813990822	0.0093129393521337	14.0528821627724	13.8349154043064	14.1650640059987	13.7611876042029	13.9340317426736	13.8253066473526	14.0147876572731	13.753812176821	14.0394931417098	13.8937565679376	13.870615165733	14.0977111924257	13.6901289607851	14.1458605186267	14.2204614646829	14.2337469853851	14.3738167507927	14.2140534485794	14.2995872484865
Cluh	Q5SW19	CLU_MOUSE	Clustered mitochondria protein homolog	0.0541094552913677	0.367535343878949	-0.0994345274306365	0.107700054861279	-0.0484608680528709	0.453146540724085	-0.169804378923153	0.0102240614641796	15.6868725334602	15.4913176218551	15.5134099361771	15.6059279755747	15.6461958532738	15.5255024571927	15.6820070000441	15.6602605777218	15.503915779427	15.5736531040455	15.5001945626692	15.3883267855953	15.4548840167383	15.5028628748693	15.5537162801416	15.3825463512959	15.4803515965313	15.3690179164511	15.3863946870961
Cmip	Q9D486	CMIP_MOUSE	C-Maf-inducing protein	-0.17990441146558	0.284580716370279	-0.361746414604752	0.0407114996281443	-0.275993528311044	0.135385699480686	-0.343516832569119	0.050557516062045	14.4960423452801	14.5927840359997	14.1759705091688	14.3446357335485	14.45129483724	14.3047078155347	14.263929355219	13.8698829701413	14.0169910499748	14.3687928986141	13.993309934476	13.8080994246301	14.0842769105315	14.3777460179721	13.8923246124445	13.9142543119072	14.363580402604	13.7445500627531	14.2129805164565
Cmpk1	Q9DBP5	KCY_MOUSE	UMP-CMP kinase	-0.193634611538192	0.00459171975940124	-0.148312062085717	0.0226568396861402	-0.0383617638730236	0.554381660179705	-0.0434116918397596	0.471115861105212	15.9071300856484	15.992947184857	15.8565373837348	15.9622046688119	15.7822841561129	15.8124881976697	15.6226810304748	15.7268274926421	15.8517173259776	15.8789202348156	15.9433916398769	15.9016140881427	15.7833308010346	15.732959693785	15.707666491747	15.8296087814582	15.9346860365984	15.9280556615553	15.8528220760813
Cmss1	Q9CZT6	CMS1_MOUSE	Protein CMSS1	-0.0228059892030927	0.909648731729689	-0.231053101309429	0.259899299337568	-0.272009440222879	0.221173735269161	-0.426951039208172	0.0464369771266904	12.4036059208776	12.1886012080798	12.3547369943802	12.5933187527788	12.5982432955986	11.8494129204119	12.6079359335734	12.3934467697202	12.5601226249193	12.1273172944976	11.6517289170018	12.1492231584326	12.1135956755868	12.3670624984431	11.9861691384162	12.0647831758101	11.5302941556385	12.0442472466203	12.1931341412148
Cmtr1	Q9DBC3	CMTR1_MOUSE	Cap-specific mRNA (nucleoside-2'-O-)-methyltransferase 1	2.30667662303968	0.145612044981878	0.536261359054198	0.726172437029188	1.31062353919354	0.42736835521462	1.36074136589814	0.379515754515463	NA	11.9360415999633	12.8527031061237	12.6195299350308	17.040760609431	12.941480496665	12.2853501976705	16.8368147098826	12.9473081851718	17.0354005331168	11.3574365404098	11.3964174755277	12.0249041705647	16.6320295948039	11.9693937168108	14.708421132413	14.3014175991142	12.2094168103928	14.1014094431628
Cnbp	P53996	CNBP_MOUSE	CCHC-type zinc finger nucleic acid binding protein	0.0680425498085917	0.440585196646342	0.0256959873999278	0.769036485255184	-0.0206094088031996	0.827292978764664	0.42451938807196	0.000149440490550896	15.0048919639316	14.8739823311528	14.9259716114091	14.715018183064	14.9257120521873	14.785794710025	15.0336294793721	15.0468980472075	14.8614213630502	14.7792884518361	14.9373600258722	15.1066406345143	14.9624803394263	14.7915292149368	14.7619978502798	15.2720465243899	15.3565963975644	15.2222628487026	15.3670358711884
Cndp2	Q9D1A2	CNDP2_MOUSE	Cytosolic non-specific dipeptidase	0.0156607956069355	0.829769631373785	0.0539043181241485	0.46284140431615	-0.048309514738575	0.541333892531208	0.120278074882599	0.112679483988752	15.6215854542468	15.420397790395	15.6076568483872	15.6062287979723	15.6682700684194	15.4924603531399	15.6023567062499	15.55542494562	15.5936216321027	15.5715956399765	15.3817558519562	15.6434672859638	15.4931830937501	15.7409428398093	15.5938929439748	15.6528477732614	15.7926073027728	15.6171517551192	15.6743743593785
Cnn2	Q08093	CNN2_MOUSE	Calponin-2	-0.0409324665601503	0.518117430797631	0.0473133799875143	0.456069112965324	0.0782496544698859	0.259290234672385	0.125307904570107	0.0601068134941149	14.6807880484282	14.7801911492362	14.5607030147482	14.6383114603365	14.5795928990119	14.6776095416645	14.6328759518346	14.6061854139974	14.621931666151	14.725403539108	14.8824090127124	14.7613590403645	14.7036711061	14.6597618144499	14.7244552317847	14.8363512139941	14.8082352046164	14.8051493431906	14.7114895292283
Cnn2;Cnn3	Q9DAW9;Q08093	CNN2_MOUSE;CNN3_MOUSE	Calponin-2	-0.316981566983721	0.0556213711921007	-0.20097684267165	0.209132114026894	-0.0634067050617126	0.707306459501006	0.222280055598695	0.167097534132214	16.8592557128208	17.4022461285993	17.2504834808311	16.8416626206124	16.9565236320622	16.7228075311695	16.7641977611468	16.6421927505501	16.9777600173884	16.6403720477842	17.45688377679	17.0843205156491	16.7525374527093	16.7912392142223	16.9216433895963	17.245060558141	17.2581059174641	17.3442265459099	17.3953751437433
Cnn3	Q9DAW9	CNN3_MOUSE	Calponin-3	-0.11435149178091	0.28984816002964	-0.245987308092008	0.0316274322651276	-0.0293864561830546	0.79783512857644	0.0344485375753134	0.745841349239045	14.9083269398738	14.9956655863763	15.0534974542152	14.7588530068756	14.9133101856088	14.7510418736547	14.8557590814986	14.7388258794552	14.9375669268232	14.9146841053284	14.8468468398048	14.9671181607523	14.4022859649849	14.8575874261668	14.5054022030689	15.0085643060609	14.9921727189129	14.9674559403743	14.885944172294
Cnot1	Q6ZQ08	CNOT1_MOUSE	CCR4-NOT transcription complex subunit 1	0.0662423377785046	0.268686370155676	0.0528678458707574	0.374010107679955	0.025719451450243	0.685872976434546	-0.0728808540085311	0.22547856620586	16.1760991108913	16.0991525829328	16.1445307906439	16.2723709921931	16.1586234934651	16.3506388189536	16.2677376797882	16.1801228355683	16.2211414965055	16.1602949243827	16.2148370409585	16.1618443920608	16.2260772210508	16.3065316852996	16.209171561733	16.1664475285764	16.0955103470483	16.1161266470539	16.0225455379485
Cnot10	Q8BH15	CNO10_MOUSE	CCR4-NOT transcription complex subunit 10	-0.0180586369383064	0.907814964240089	0.0701592610255783	0.6537784300265	0.30023398027414	0.0889910558404357	-0.151567581722107	0.338151409319975	12.2480609802896	12.1254974207513	12.4850267498838	12.0456402280418	12.1486068637332	12.2345629953981	12.3529262130593	12.0958947590226	12.2979336475888	12.6520270646599	12.6289102627985	12.2128823897451	12.6486631672846	12.1222035544361	12.2011133116029	12.4372553127777	12.1286420345887	11.6517064973939	12.0803512073177
Cnot11	Q9CWN7	CNO11_MOUSE	CCR4-NOT transcription complex subunit 11	0.049028464147014	0.804956533485235	0.121872762598818	0.541361107981225	-0.253101850669719	0.247621243093883	-0.178839588423283	0.373359852306372	11.6630821676162	11.2881047392421	11.867637824137	11.3169376673218	11.9238659811515	11.4781628927376	11.7455608869098	11.1842864941063	11.3626561751525	11.6455233422788	10.8343367292973	11.7154515530296	11.6195230573853	11.5544881280956	11.7337907102018	11.6743555995255	11.500309109114	10.9863255998197	11.2594137361646
Cnot2	Q8C5L3	CNOT2_MOUSE	CCR4-NOT transcription complex subunit 2	0.180342173433964	0.174916035005783	0.140700681943056	0.284430058984095	0.0592176771411115	0.671817978054896	-0.00979747439324008	0.939482415573247	15.36779353183	15.2663436812836	15.2908540315807	15.3263417036494	15.532605525981	15.6505777804405	15.5075376124786	15.2819807231796	15.4119081511366	15.3035952631968	15.4006493283477	15.2722725658513	15.6952228530995	15.3730486493269	15.4735916078384	14.8531097088036	15.3542631585701	15.5568442963504	15.4479258870467
Cnot9	Q9JKY0	CNOT9_MOUSE	CCR4-NOT transcription complex subunit 9	-0.243479495558717	0.224475101525679	-0.0607175217056479	0.75675116962719	-0.000686661729847771	0.997408362783576	-0.199583210167845	0.315702636569098	13.9275835406416	13.244265709491	13.8989980928864	13.7080708126219	13.4790855219581	12.8019043419893	13.7528510139018	13.7711592955569	13.7915495636753	13.5253862230564	13.7651928448095	13.5259489538904	13.8089742271072	13.5392800001577	13.661844887663	13.540733475261	13.6125345014472	13.1840586381096	13.6432587001518
Cnpy2	Q9QXT0	CNPY2_MOUSE	Protein canopy homolog 2	-0.207154167805022	0.304441257245246	-0.259339786469855	0.202718496018277	0.0534838244498061	0.803024035177744	0.276601808102408	0.175745346858801	14.5986806338215	15.1105852605785	14.8229292694499	14.3303567169579	14.6692394112526	14.3163663936645	14.6026872677443	14.4456421369263	14.9113264433556	14.6226524359265	14.7733865046732	14.995546349359	14.1054829686057	14.6535560643048	14.070607352659	14.8739823311528	14.7625637138226	15.1511870320245	15.1812260362176
Coa3	Q9D2R6	COA3_MOUSE	Cytochrome c oxidase assembly factor 3 homolog, mitochondrial	0.278366868498146	0.0263925067798872	0.260285831649833	0.0361603607756114	0.137965578689366	0.278301025897289	0.248632404872918	0.0441469431639896	15.3202752344285	15.6157934135571	15.4524697005436	15.2226968083433	15.7946113196042	15.6426609629771	15.3804035671885	15.9070267810953	15.6282290740739	15.403235096634	15.5908589330146	15.6991793021942	15.8545713616047	15.6249981635707	15.4736296561021	15.6402053881189	15.7285875255101	15.5312260943656	15.7057457683695
Coa7	Q921H9	COA7_MOUSE	Cytochrome c oxidase assembly factor 7	0.129305762063428	0.367167486526217	0.112793867454172	0.430075782361442	0.0671538761637827	0.661414187627759	-0.15668770356789	0.277354125078287	12.468542589946	12.2636477260977	12.4559128109678	12.8296256273441	12.3911119898719	12.7806709901604	12.5799004406791	12.7832683818979	12.5878103257839	12.7412984374155	12.3856494310586	12.2431412486844	12.8048046057244	12.6007794073483	12.8201789624152	12.3676113200709	12.4523081733376	12.3360015839685	12.2350568627071
Coasy	Q9DBL7	COASY_MOUSE	Bifunctional coenzyme A synthase	0.0871995066828646	0.545149935556795	0.323197436546309	0.0358548928784249	0.226102070097459	0.157235782938755	0.104177355791853	0.470874201994402	14.9130530144656	14.4858858986632	14.3210754694534	14.6946136229536	14.751972870766	14.8770731977759	14.5963062481337	14.5380737155916	15.008765620081	14.7008948235723	14.7796167707909	14.7045683314279	15.323469996283	14.9033217138212	14.776057710189	14.6019680546478	14.6262166645119	14.8645537373822	14.7385989721613
Cobll1	Q3UMF0	COBL1_MOUSE	Cordon-bleu protein-like 1	-0.27854465660875	0.0520861690913038	-0.258896641512298	0.0688571430501738	-0.417393189093181	0.0101979060621369	-0.267673680196951	0.0608388790525372	14.5217415126983	14.6074805866565	14.8036770817887	14.6388318314794	14.329929447881	14.1300315428119	14.6188156310716	14.3787757644233	13.7971244677773	14.364305677572	14.5151885468383	14.446779618572	14.4716625145559	14.326373306315	14.2913290071308	14.2968086888347	14.3727766569727	14.5527111194775	14.2787398265501
Cog1	Q9Z160	COG1_MOUSE	Conserved oligomeric Golgi complex subunit 1	0.104484410900179	0.65247086002624	0.163307516169029	0.483548078942293	0.146271295862457	0.560303072267622	0.562677824962694	0.0250757085424031	12.2960529693246	13.1815389740502	12.8399576197761	12.8907164735585	12.7849517293072	12.7603685855734	13.1219899532102	12.9588934122193	13.1843887850939	12.554406584807	13.1062180452184	13.2996230197658	12.2524555168763	13.1963070415456	13.1131105231977	13.5934378111962	13.4644181177386	13.3920758799525	13.0090455276729
Col18a1	P39061	COIA1_MOUSE	Collagen alpha-1(XVIII) chain	-0.4236553311931	0.182981398898102	-0.787743125190154	0.019808947007688	-0.0426302046318074	0.898439193581573	-0.222125203493484	0.476053310945289	15.5066392041413	15.2803611849159	15.3378831856339	15.3572255194392	13.7899411283909	15.4627674495194	15.2952738914721	15.2395052999754	15.1918110650287	15.566488161247	15.2253919804266	13.8903592880548	14.3701697307499	15.1640269662697	14.9065806082952	15.1651818042684	15.032209347104	15.2654575544229	15.1307595743611
Colgalt1	Q8K297	GT251_MOUSE	Procollagen galactosyltransferase 1	0.0564897241050009	0.31089239892454	0.03445921258227	0.53227025928771	0.0766119676016412	0.207385384463375	-0.0595448137520691	0.286309808668039	14.9486866188402	14.9478606296502	15.0213530612873	15.0773498296216	15.0420782798918	15.0230222527662	15.0643301704106	15.0917783327509	15.1140147614804	15.0974231529593	15.0148355929148	15.1159864925075	15.0040975440261	15.0970115682226	14.9159913849723	14.9930976043046	14.9232392643717	14.9152398439238	14.925494171791
Commd1	Q8K4M5	COMD1_MOUSE	COMM domain-containing protein 1	0.107692384197744	0.501096036576332	0.348283296765953	0.0407242229858241	0.264738390541837	0.136765401577364	0.0891705884188845	0.576623606028325	13.4128079829715	13.7610421272399	13.3373989025267	13.1909033975214	13.6159973899757	13.6685723627794	13.1232096439075	13.7251425503879	13.7718814529403	13.6984659339407	13.6004820924391	13.7731701212822	13.9393312757113	13.7106019800289	13.6721822203009	13.655441278657	13.2059535738705	13.8708559383449	13.3265839730626
Commd10	Q8JZY2	COMDA_MOUSE	COMM domain-containing protein 10	-0.27230720221856	0.165902980653075	-0.216123684193811	0.26616337106541	-0.154772972843938	0.45603317643474	0.0131831270227885	0.944840100997266	11.7981558478848	11.6398516668722	11.7440643631241	11.7884410215213	11.400062887417	11.9023374260355	11.5747827208388	11.0041010562369	11.1697120880265	11.6287007005226	11.965152967471	11.6375350797512	11.286078323713	11.311050067815	11.8713546913481	11.8495106601377	11.6930469381115	11.9391494269838	11.5415383822607
Commd2	Q8BXC6	COMD2_MOUSE	COMM domain-containing protein 2	-0.207516576402339	0.131759289226746	-0.110331859475382	0.410832605576572	-0.149916298187858	0.303834439423427	-0.338820380918653	0.0196000252897562	13.1748445598241	13.1187561831399	13.2103167137639	13.2215251952114	13.0609137378815	12.8295245490783	13.1422522770385	12.8626857823315	13.1240211211947	12.903467651487	13.0668443217092	12.9684130034079	13.0587105227827	13.1612814997116	13.0957101881355	12.5253544099762	12.5467039845665	13.2002549483954	13.0978477853266
Commd3	Q63829	COMD3_MOUSE	COMM domain-containing protein 3	0.0178234509418864	0.83237520859886	-0.0160923394767991	0.848428132135783	-0.0967990312553724	0.295394525890325	-0.0118093669500521	0.88842724401658	14.7496128277167	14.7412036199569	14.800672439176	15.0535229088977	14.7668342688156	14.8199994123134	14.9907554765432	14.8387164418427	14.6201281647151	14.7817848770366	14.8164487112926	14.7422989084986	14.7078605799084	15.0138242490507	14.8166587003824	14.8649550803656	14.7688201203312	14.8226903203453	14.841308806905
Commd4	Q9CQ02	COMD4_MOUSE	COMM domain-containing protein 4	0.125797628178935	0.518242492670646	0.00115755037373688	0.995224837035134	-0.0988411424479239	0.637326877886624	-0.123086937055218	0.527181383428401	14.1200110206639	13.4225510154568	13.3682063235299	13.8692660960247	14.0045540597549	13.8765457234397	13.7855648550377	13.6165603301587	13.8960485298971	13.7743855689046	13.1180683156109	13.883569270906	13.4552758413612	13.6386961005799	13.8071234443232	13.2384510170868	13.8379530941782	13.5788326009327	13.6324499952567
Commd6	Q3V4B5	COMD6_MOUSE	COMM domain-containing protein 6	0.344476228848691	0.0166403208504555	0.297958210831911	0.0343733906407685	0.233342377809631	0.113000415967211	0.304766805172234	0.0309653516677082	12.2847113400935	12.8676551969232	12.9635084424842	13.0670780127566	13.20032699091	13.1433034872599	13.0957052439477	13.1215221855347	13.0902348450122	13.1452618945948	12.8517451380151	13.1374891146588	13.2641053455059	13.0219394493498	12.9512519260707	13.082247191852	13.0352493046995	13.1323133560933	13.1522103603017
Commd8	Q9CZG3	COMD8_MOUSE	COMM domain-containing protein 8	-0.144772937686492	0.428113022461823	-0.0266066797347762	0.883083847443951	0.123995298859185	0.528245235926501	0.134288574606064	0.461694087253036	13.0668207823829	13.5638874178772	13.6850115420955	13.2941324931969	13.1531656568949	12.924656648501	13.7283244546805	13.2246137247302	13.6027220592856	13.5225079725284	13.454145041428	13.5120984638701	13.5779598271366	13.1087449605677	13.304622265039	13.8970513015179	13.3753924573438	13.6290947435202	13.2454680315949
Comt	O88587	COMT_MOUSE	Catechol O-methyltransferase	0.217030931489628	0.136635476806922	0.253922246795481	0.0853877398748104	0.11807530521572	0.44143599884973	0.124888721135767	0.3805284847585	14.1255749089707	14.6166349893981	14.4523249060791	14.5153425693565	14.5108445076768	14.8734633380675	14.6002846228981	14.5934086311205	14.402432538356	14.5132464529172	14.7209549547273	14.5445841543134	15.1136200916968	14.6171689774557	14.4501931375203	14.4948680817954	14.4457843711876	14.7247270015344	14.54405280383
Comtd1	Q8BIG7	CMTD1_MOUSE	Catechol O-methyltransferase domain-containing protein 1	-0.145331235200951	0.382573056937578	0.0390771093705293	0.812297090259147	-0.0313727680498737	0.859842033325974	-0.0143339232228819	0.930534367030712	12.5384435884247	13.1738769763205	12.7563978675465	12.8147927267903	12.5141469231	12.9501603592232	12.3441849271057	12.8936940088493	13.1312959106101	12.5366819017317	12.7005372528201	12.9240961731673	12.9420232602916	12.7472132458868	12.8264869172185	12.7097774149131	12.6804298542816	12.7393650368801	13.0966031601157
Copa	Q8CIE6	COPA_MOUSE	Coatomer subunit alpha	-0.071475323313285	0.271223276607007	-0.0549387996342929	0.394018692763013	-0.0480461070826692	0.488391381507848	0.0198863785671755	0.75529029216123	15.0491848932137	15.0105674420424	14.9712067301228	14.926879701115	14.9737511704378	14.901738989969	14.9138711272123	14.8825761856217	15.0166472636291	14.9313931269401	14.8762003630532	15.0910220895491	14.7771114495392	14.9853883558026	14.884561673066	15.0016061115386	15.0679804781258	14.989252565166	14.9785451259323
Copb1	Q9JIF7	COPB_MOUSE	Coatomer subunit beta	-0.003043438615002	0.949618466628208	-0.0048532193322508	0.919749349754143	0.00753072590941173	0.884939172976645	-0.0229846021877158	0.634435521854255	16.36554840253	16.4642250519809	16.4208451366782	16.3727868576115	16.4011028393053	16.3615994344606	16.4121497052276	16.436379715347	16.392129559631	16.3914248548736	16.456591849824	16.3998937159573	16.3801447982746	16.3917889953114	16.4321650619282	16.379506979984	16.3433245362361	16.4822218373381	16.3264136864914
Copb2	O55029	COPB2_MOUSE	Coatomer subunit beta'	0.227199337391166	0.125954285600916	0.140163704951171	0.334054789607991	0.125025181882044	0.422848947144633	0.0438286982333516	0.75947298750643	15.4317163163351	15.1552530666536	15.2307710184398	15.709038027371	15.4115838094371	15.7564885643017	15.6137290440229	15.6537743606025	15.5943216877369	15.6042230949007	15.3216145846082	15.4791360599367	15.5158445686158	15.3891708454893	15.7032817745624	15.5610910052826	15.7566814062669	15.2288186904959	15.1555021196876
Cope	O89079	COPE_MOUSE	Coatomer subunit epsilon	0.0217281142209451	0.924692434129074	-0.382783268720408	0.110086431587648	-0.127647008564912	0.60863098299762	-0.277797105902115	0.237313470078869	15.6389958226141	15.6756373294572	15.5773993223544	15.8193358805939	15.6376522426553	15.6433348092803	16.0020744073103	15.5152193526575	15.8277371682425	15.5081940261471	15.3146540461804	14.8801383200504	15.6658549586052	15.36865991703	15.2655820844523	15.3643809210779	14.6159112062749	15.6911982623369	15.9286895417214
Copg1	Q9QZE5	COPG1_MOUSE	Coatomer subunit gamma-1	0.0694943553907983	0.223175063351969	-0.011824225023183	0.832000526635538	0.00905114979480359	0.880454177061006	-0.0784516726865299	0.171764277245325	15.2716490430333	15.3082181367872	15.2757062248906	15.3667217690444	15.4071880844833	15.3799164342114	15.3816037831825	15.3315642934415	15.3575932395959	15.3634640509861	15.222817539119	15.2393710392364	15.2960235642654	15.4205524036934	15.2190512664675	15.2787035337048	15.1752025572822	15.2501984740553	15.204383917967
Copg1;Copg2	Q9QZE5;Q9QXK3	COPG1_MOUSE;COPG2_MOUSE	Coatomer subunit gamma-2	-0.0235198086888602	0.828890204734455	-0.0630786864478097	0.563956019480774	-0.0925440320175088	0.435258872272436	-0.208385134859814	0.0693772004900456	15.6549156802067	15.7982161071234	15.786065381164	15.4083662323162	15.750589233892	15.6518673503628	15.3855860732799	15.7654415085202	15.4292203770088	15.4883799387632	15.7904401387831	15.6375164007277	15.6870749083509	15.4385254802914	15.6321318656491	15.5652151564608	15.4683694871095	15.3893893462608	15.39104887154
Copg2	Q9QXK3	COPG2_MOUSE	Coatomer subunit gamma-2	-0.0493229375713256	0.456590626606611	-0.0116281417461082	0.859511860428961	0.0434156701473007	0.54285635472483	-0.0472776551929002	0.475158484301081	16.0068454288916	15.928141274779	16.0892539096292	15.9320186199727	15.9572562449387	15.8942138303998	15.9007724864456	16.006724921203	16.1560475142395	16.0335197917019	15.9078741294549	16.0107968815785	16.0389339887172	15.9851592875758	15.8748565084166	16.0549285826761	15.9270302219825	15.8841037261252	15.9010860817171
Cops2	P61202	CSN2_MOUSE	COP9 signalosome complex subunit 2	-0.0659084183925316	0.529968344751329	-0.0931620817666001	0.377626462727023	-0.0589459903306686	0.602317868256388	-0.104631100013538	0.323281537420426	15.364134655008	14.9102538998671	15.1049590547423	15.3381548704326	15.2090649188758	15.0339176386131	15.2258137054804	14.9850725435106	15.2214474062803	15.1381957910555	15.0016456917097	15.0873385227875	15.0860864531807	15.1443395912478	15.0270895857676	15.1095205394375	14.8490434044154	15.2400310342654	15.1003831018776
Cops3	O88543	CSN3_MOUSE	COP9 signalosome complex subunit 3	-0.0412895603334675	0.668975172838063	-0.0171726685477669	0.858522531194871	0.0704446532295098	0.501312529227386	-0.0080161778831247	0.933658752739355	15.7239808442688	15.5149297519846	15.629103283723	15.7014445511588	15.6015444792067	15.4967851354201	15.681886249001	15.6240843261735	15.6953506499921	15.581706660635	15.8613704724129	15.739237387672	15.3902294255708	15.6728838463429	15.6984170973585	15.5693839265624	15.8667645721411	15.6269181910696	15.4743270298298
Cops4	O88544	CSN4_MOUSE	COP9 signalosome complex subunit 4	0.0202845462383614	0.961551305127918	-0.725929337206564	0.0988404525612983	-0.483650732718353	0.295748808535209	-0.79647366940069	0.0725026453757398	16.6925610182247	15.4341558083963	16.9442888340442	15.6015299709958	15.461620128773	15.6667371780275	16.8203410370666	16.8049754727473	15.3169426154865	16.7815518209895	14.9549550891147	15.3370747949793	15.8234269530092	15.3476248285962	15.2606917062501	15.4971439096288	15.2082381693424	15.2950334832632	15.486225391824
Cops5	O35864	CSN5_MOUSE	COP9 signalosome complex subunit 5	-0.0436927815976436	0.428247203294435	-0.0841705942910629	0.136946540881521	-0.105668352028122	0.0875253664765014	-0.104751875143926	0.0690857324070603	14.4991856632017	14.3757386104903	14.5422399095429	14.5344670368295	14.4726844938073	14.4105043518178	14.496872497358	14.3967987506908	14.29636419589	14.4023992275338	14.4479549355402	14.4160849748197	14.3292006972195	14.4605838799017	14.4090792909592	14.4058527938715	14.3632792379511	14.4128079829715	14.3506837046945
Cops6	O88545	CSN6_MOUSE	COP9 signalosome complex subunit 6	0.0208294651721364	0.705125665026872	0.0741134107897583	0.189373648629936	-0.00195161268250033	0.973754349763229	-0.0904363239865109	0.113830798065741	14.0972503016715	14.1621710050999	14.0894256525112	14.1372793660382	14.1798235829258	14.0461349589561	14.1420432198264	14.201442424301	14.0971103592687	14.0284068454001	14.2332227012743	14.1750036807729	14.2017487110988	14.2186843133622	14.187143263246	14.0420953845814	14.0810339822322	14.0498485494506	13.9514031131106
Cops7a	Q9CZ04	CSN7A_MOUSE	COP9 signalosome complex subunit 7a	-0.083641536182677	0.359864713162645	0.00257907133644153	0.977170496625642	-0.0871213303547975	0.376810756984186	-0.0126111579592507	0.888749436651518	15.3590460200776	15.3599073807706	15.426274584077	15.2514047408822	15.3386632711754	15.284339747547	15.1754715818713	15.263591980483	15.1641880705855	15.4460494067166	15.1758730759891	15.5886853598177	15.3362171270467	15.1813114602276	15.3007350640612	15.2835767430372	15.2076740314228	15.4710845537125	15.383852765798
Cops7b	Q8BV13	CSN7B_MOUSE	COP9 signalosome complex subunit 7b	-0.131043777413375	0.536244009113395	-0.0142784764705954	0.945943044788628	-0.43727496017253	0.0685637745253003	-0.0556801164579159	0.791684074694375	12.2780486539282	12.2747799784199	12.4646044575364	12.7816056064959	12.3283691916696	12.6937526467935	12.188443579896	12.0642981683677	11.9788820280964	11.8926225003918	12.1659496132795	11.9539345072918	12.1713550902279	12.9190159938996	12.6976191990787	11.9704510604936	12.3574282926127	12.6903865385144	12.5580523389279
Cops8	Q8VBV7	CSN8_MOUSE	COP9 signalosome complex subunit 8	-0.0248964409185604	0.842419480869095	-0.139482725329669	0.274305313085135	0.00105745673570823	0.993758657837732	-0.0209560687333479	0.867081751622995	14.8543229850799	14.9492202940188	14.9286479085048	14.7783800554729	15.0365685821249	14.7857078802227	14.9671722108066	14.6215368062479	14.7693264886659	15.0100035212952	14.8567707925533	14.8843804197834	14.3581429267103	14.8398582467563	14.8702587485077	15.0710349209477	14.7047466290294	14.9370151250019	14.7139502931639
Copz1	P61924	COPZ1_MOUSE	Coatomer subunit zeta-1	-0.0555954766870173	0.660378112499388	-0.207326219256622	0.11445760498945	0.00651343674611837	0.961871197931922	0.0214184731348919	0.865226511782939	14.4376675572511	14.7583117145227	14.5759823395317	14.6323647888474	14.6797989526532	14.5357613779867	14.3417828762062	14.6246012865587	14.7857844950254	14.6185747747356	14.418425840592	14.6634524776404	14.4144870497995	14.3956479293026	14.1014340663839	14.4770309182859	14.452009525618	14.7335873699228	14.8273724788658
Coro1b	Q9WUM3	COR1B_MOUSE	Coronin-1B	0.0954470579796052	0.193286979210926	0.116653071824892	0.116424934028669	0.113108765843558	0.155677769070452	0.100763174479386	0.170910179679834	14.9605766866354	14.9125525683129	14.9223288796124	14.8315497181316	15.0945849486385	15.0129736483745	14.9047286910478	14.9965087965498	15.1509213711729	15.0124324926196	14.8962283232574	15.0231262423416	15.1340572562712	14.9537326683091	14.98270397307	14.9441629858548	14.9920487657713	14.9271992497747	15.166649549209
Coro1c	Q9WUM4	COR1C_MOUSE	Coronin-1C	-0.0393598890716298	0.764432504714946	-0.0891181494677333	0.499977109448081	-0.0579241784615636	0.683428486125512	-0.0355525428587633	0.786583473439554	14.8194755968453	14.6917326160539	14.6506927671714	14.8323016242201	14.7647472151129	14.661984023339	14.807118411786	14.6029133977662	15.0771369950392	14.6957992090474	14.2989432137467	14.6207925735562	14.6932310219559	14.8966162220769	14.4270901888307	14.7549292462077	14.5833237451625	14.7745811808936	14.7391582605917
Cotl1	Q9CQI6	COTL1_MOUSE	Coactosin-like protein	-0.0665509525282157	0.62603610315543	0.110509778932284	0.42146170987914	0.0716173299874114	0.627304339972858	0.295484686754858	0.0423413375151996	14.0736562448462	14.6971304720441	14.5569490453891	14.169142076888	14.2908252401573	14.2407242631683	14.2979049971064	14.4012195286226	14.6300736908002	14.2934716488381	14.4139650296994	14.7732680130267	14.3171581976153	14.4736550210538	14.3748357232006	14.5680273530539	14.5234026823577	14.8288405982885	14.7585459524867
Cox14	Q8BH51	COX14_MOUSE	Cytochrome c oxidase assembly protein COX14	0.4860139559404	0.0122825591071437	0.117825564675027	0.50374169387585	0.318962189124857	0.105762623385361	0.322045034456687	0.0799489422756686	14.05668851334	13.7381556084217	13.5209010047506	13.3418245643615	14.1725290813021	14.2457755105661	14.2102603911039	13.9730605316634	14.3496820753504	13.8959917483911	13.7043900117884	13.5952341668612	13.6689957520532	13.8364942232905	14.028147807369	13.7174622303497	14.1213149596835	14.3243634039411	13.7826092347263
Cox15	Q8BJ03	COX15_MOUSE	Heme A synthase COX15	-0.569106604185617	0.135303519993673	-0.340277694768574	0.360961547250789	-0.292818985046251	0.464571822855243	-0.437264020176412	0.244405949487983	12.5027622030406	13.2484657542076	13.1746979034087	13.3551858928778	12.6910019194182	12.338978668152	12.193066360163	12.7816383890591	12.470183489241	12.4241032876591	13.4380900831121	13.3787148130611	12.1789915676314	12.6295865768135	12.7327080169543	11.500607883125	13.0003521774803	13.4419196690332	12.5891759431905
Cox17	P56394	COX17_MOUSE	Cytochrome c oxidase copper chaperone	-0.480300549231373	0.032005747302757	-0.137207293750665	0.511788238898768	-0.129894042186946	0.56466266408376	0.0770594739780108	0.711232205780811	13.1759050347972	12.8286422910544	12.8806338748992	12.7894949280585	12.4332646327259	12.8948670141362	11.9882976915664	12.4370445934553	12.6544905882294	12.6517109813433	13.0601234004735	13.1137551867038	12.2724810759238	12.881874884874	12.8577358063051	12.9354579061285	12.7713986791985	13.4547362519545	12.8213211874399
Cox4i1	P19783	COX41_MOUSE	Cytochrome c oxidase subunit 4 isoform 1, mitochondrial	0.117568277211747	0.0881486310961454	0.130161800107603	0.0615374228305164	0.0751271369881508	0.298588501352429	0.0427805261471708	0.518132886526222	15.900163964338	15.7965973484979	15.7825529271408	15.9345363124117	15.9568162682042	16.0321017043415	15.954832439356	15.9403732493336	16.0211621735194	15.9334855025555	15.8311216491807	15.9113404888537	16.041723311814	15.8688804157153	16.1125535364359	15.8962164954354	15.8196776624864	15.8962377854452	15.9728407136101
Cox5a	P12787	COX5A_MOUSE	Cytochrome c oxidase subunit 5A, mitochondrial	0.0439755678625033	0.732938876800108	-0.0564606375025143	0.661700652751278	-0.0745237410807604	0.593405487307679	0.0626788464496499	0.627383761331719	14.7557430137437	14.2300804966969	14.5459840500683	14.5391466916431	14.7161549656861	14.4888819945841	14.3603944567548	14.681425106577	14.5038071080325	14.5908852415633	14.234952116276	14.4603919002557	14.2845783296354	14.6218458362344	14.4782956360165	14.6072782925578	14.5367510994358	14.3480711026532	14.8295691433038
Cox5b	P19536	COX5B_MOUSE	Cytochrome c oxidase subunit 5B, mitochondrial	-0.138334219141193	0.118030515694237	0.185228190777089	0.0418639584318344	-0.0627295942033541	0.497921307627784	0.0860258615752336	0.31956109436711	16.7909975024221	16.6518225151011	16.747078419649	16.6674996688779	16.7338097718837	16.7633680001457	16.3928506866358	16.4140327708201	16.5378659995149	16.6320011849491	16.7849926124635	16.9630315226798	16.8777154969711	16.8380836306317	16.9194802188758	16.8566929938095	16.7921802322548	16.8188317916554	16.7337965346313
Cox6a1	P43024	CX6A1_MOUSE	Cytochrome c oxidase subunit 6A1, mitochondrial	-0.411088678504685	0.022994052316066	-0.0859066208299168	0.606471201223984	-0.209770874203814	0.25220470725997	-0.0672259233168191	0.686384513155595	14.088937269763	13.7449704498798	14.0619111739671	14.0926332778555	13.811284371711	13.4574065313168	13.6445097629011	13.4308967915179	13.7796475468626	13.5163402369605	14.0660387221646	14.0968963034514	13.8341154679592	13.9291381790406	13.7846757376946	14.018617484425	13.3792971319553	14.106571118965	14.2150627428528
Cox6b1	P56391	CX6B1_MOUSE	Cytochrome c oxidase subunit 6B1	-0.0790296294069286	0.434060670005982	0.0916231696927312	0.366039494507904	-0.0724642943775766	0.50549071366861	0.221228892952542	0.0391578777347306	16.1536252570728	15.8099841149332	16.1561660509946	15.9916591294082	16.0511898192998	15.625471988796	16.0604616266872	16.058192599998	15.9839555258111	15.9729461407337	15.9092813646292	16.141053377564	16.051353407148	16.2390465241906	16.0464739222771	16.1897840288321	16.2054381817899	16.3614846364363	16.2396432771606
Cox6c	Q9CPQ1	COX6C_MOUSE	Cytochrome c oxidase subunit 6C	0.185299183942327	0.0792841639975424	0.101207678962888	0.321229464848411	0.0801890009405479	0.463617285630454	0.330464200420137	0.0041325781005106	15.5181490586108	15.3189381692012	15.5806796062164	15.4484422175005	15.6396911640945	15.4876390873723	15.8207847790865	15.659290756745	15.525585038915	15.8030110455385	15.3116277070148	15.5809415892691	15.5907420003265	15.5813977383446	15.5179584394403	15.7476422976814	15.975749468831	15.6689819065449	15.7956921801521
Cox7a2	P48771	CX7A2_MOUSE	Cytochrome c oxidase subunit 7A2, mitochondrial	-0.202643528656438	0.127160051297355	-0.106072618243999	0.412068042558226	-0.0357861971488731	0.79585331549777	0.246197698413891	0.0683011229123436	17.6401178134601	17.5290110696039	17.8984951084815	17.6003848130284	17.6998232006087	17.252489888947	17.4033699225794	17.5017516778132	17.6633635229454	17.7318559637176	17.4984285253209	17.767072301441	17.4313017145511	17.66139538774	17.3839489278658	18.1155771226514	17.6110752423238	18.0463247029548	17.8798225302995
Cox7a2l	Q61387	COX7R_MOUSE	Cytochrome c oxidase subunit 7A-related protein, mitochondrial	-0.142591445580518	0.271619295770199	0.0392874348508432	0.757786401823039	0.177871184299974	0.20705004151885	0.252790008427452	0.0606139639781142	13.495230456532	13.5843048726509	13.7091161306257	13.5438414168436	13.5307964655603	13.3544146927612	13.6702800372529	13.2066358987557	13.7108925107878	13.9218130496585	13.6502776499427	13.3833667962644	13.4940555317654	13.9678656734861	13.6443546145397	13.617929798613	13.8985730471235	13.9921063167686	13.8350437478568
Cp	Q61147	CERU_MOUSE	Ceruloplasmin	-0.187504381039009	0.00917398595565125	-0.0502084778981917	0.439266505491041	-0.0749161678288299	0.289412285962399	-0.137257768703087	0.0455459981325246	13.9059792308637	13.7785597272468	13.8110836363546	13.7566397128909	13.592935831649	13.6501878791591	13.7082540674309	13.5508670049609	13.6351852857199	13.6993447098475	13.8799182314631	13.8093260095675	13.7222525417259	13.721398294704	13.7984515497658	13.6412163491879	13.6586801039709	13.7897985222851	13.6135362570997
Cpne1	Q8C166	CPNE1_MOUSE	Copine-1	-0.223793368665305	0.0134957592747099	-0.114335945770485	0.175317112217148	-0.0592619803073227	0.505890413175942	-0.0713456544829896	0.389287695940869	14.7127956537321	14.5176386345864	14.7906743086415	14.5538632449504	14.4405772258584	14.2465624769989	14.5688467928858	14.4238118715061	14.5582592620678	14.5082837953656	14.6868998830774	14.5452420331376	14.5077450962491	14.5361257716003	14.5285151578415	14.5173679750971	14.6498343523896	14.6919670149207	14.430419881571
Cpne3	Q8BT60	CPNE3_MOUSE	Copine-3	-0.122633619929351	0.698742121029865	-0.0688796350175309	0.827635995601168	-0.175305343889788	0.609149459492685	0.380314357779929	0.239385440487362	13.654647215636	13.6261539097436	14.4117426797886	13.1882411105896	13.8583016015832	13.4575347856965	12.8981006271362	14.1763134216243	13.9657301825836	13.2538873623705	13.4150551101948	13.2789430496135	14.2259454692822	13.973204068234	13.1271737885578	14.24986157526	14.0074390561939	14.3972200428832	13.7475216725404
Cpox	P36552	HEM6_MOUSE	Oxygen-dependent coproporphyrinogen-III oxidase, mitochondrial	-0.10765159458736	0.423189000134751	-0.0808226169852375	0.545852171487943	-0.0991630093070341	0.493392720250292	-0.185606549849687	0.175617920784142	14.7567543667755	14.8078479464619	14.2647211425001	14.5985527028473	14.6628241176551	14.5269698721864	14.5526390810768	14.254836709317	14.384190148355	14.4867470496711	14.6524808929913	14.5041982867495	14.5066361052134	14.443973069619	14.6497782290618	14.1294279232318	14.6969946851473	14.5137399308436	14.3452874199632
Cpped1	Q8BFS6	CPPED_MOUSE	Serine/threonine-protein phosphatase CPPED1	0.4195128102529	0.146096680518749	0.187708873862656	0.504013789526508	0.155976729995016	0.606175211865588	0.268891520636776	0.342037373220744	12.2695212034633	13.1510720504962	12.8259306813529	12.676906905936	13.2788820857003	12.87430324456	13.161245278138	13.2870514738618	13.2266846292951	12.9514796113592	12.4823390802671	13.2370336471495	12.4551011392657	13.201116157343	12.7810153929409	12.7405038851646	13.5883632871921	12.2476575760849	13.422472175354
Cpsf1	Q9EPU4	CPSF1_MOUSE	Cleavage and polyadenylation specificity factor subunit 1	-0.294634547775315	0.241269839267125	-0.896287616503857	0.0019340938746726	-0.227525480302237	0.397137391964425	-0.156960680648645	0.525983079553448	14.4134229861954	13.719110694557	14.456784335776	14.5601238193768	13.7637310793073	13.9527776416578	13.9364171014318	14.3179778224071	13.9514304343793	14.0743087414403	14.1537657602026	13.2658391683329	13.4429434958487	12.7033585677112	14.1521501379969	14.2784349382698	13.883378346049	14.3347760735703	14.0250097554216
Cpsf2	O35218	CPSF2_MOUSE	Cleavage and polyadenylation specificity factor subunit 2	-0.143173130501138	0.240475902310261	-0.0920608572100754	0.444558684917621	-0.142289101600456	0.278544471893242	0.0286114176201977	0.810619988568277	13.4809668674178	13.8800809088732	13.3528158941878	13.6581556843708	13.6551952776883	13.5032418847898	13.4286349705143	13.2122546998526	13.6042752263725	13.3450863991695	13.4027855857937	13.6605642094568	13.4243106560983	13.6202656537199	13.2986354067342	13.5354576463194	13.6673776974195	13.5922351030533	13.6913945785381
Cpsf3	Q9QXK7	CPSF3_MOUSE	Cleavage and polyadenylation specificity factor subunit 3	0.12944748879594	0.35139986679956	0.196099138797912	0.165250987655931	0.076363668512549	0.607295005213933	0.149346786452826	0.284478569301588	14.7262075136684	14.3000665099573	14.3245884272954	14.22308914643	14.3830157164339	14.407858585162	14.6486440701011	14.6522231808378	14.4136411501425	14.6648916692861	14.3310218841224	14.3665476177368	14.4479549355402	14.6683698023091	14.8754757969566	14.7291799235319	14.6148075999538	14.53242898362	14.2949222360568
Cpsf6	Q6NVF9	CPSF6_MOUSE	Cleavage and polyadenylation specificity factor subunit 6	-0.480457689753603	0.198622713848742	-0.0288423817930443	0.936832880602001	-0.132959672220466	0.735624916675565	-0.391494102108579	0.290679764937263	15.8561142339775	16.377766349027	15.9352732660935	15.1450644215532	15.0623666260419	15.9051354704983	15.2706566850817	15.1542287300148	15.2201326676946	15.3105666317198	16.5560853869126	16.2274768110891	15.963257356633	15.8953859398985	15.1127286358583	14.9893989350784	14.8784102002396	16.0469619748255	15.8334707520733
Cpsf7	Q8BTV2	CPSF7_MOUSE	Cleavage and polyadenylation specificity factor subunit 7	-0.0172435166973024	0.848304536634828	-0.12090683243499	0.19171882967414	-0.112138950076421	0.258942316565918	0.129860542585043	0.16254451453183	16.6414308754925	16.5584879792702	16.7996863613313	16.5661759626377	16.734722849103	16.4754706268163	16.7360847741615	16.5505288618616	16.4433175297875	16.5305099752616	16.6140915287703	16.6508554156762	16.3381792499001	16.6604973602488	16.4326218231665	16.8353472842799	16.6650027440862	16.862092466836	16.7227808538696
Cpt1a	P97742	CPT1A_MOUSE	Carnitine O-palmitoyltransferase 1, liver isoform	0.0896197834121395	0.714228245612751	0.266121239048037	0.28472103748691	0.267352748335059	0.318561936426997	0.343292947693795	0.172569016297579	13.5321610849832	12.2204690223533	13.3830427256081	13.2148943232701	13.398583383583	13.2104171757524	13.0024036623295	13.0976420681983	13.6654247503517	13.5629936322781	12.8365652295364	12.9953873513381	13.5953973610646	13.4544792336682	13.3697881663359	13.228243000441	13.519304532437	13.4378690850202	13.5383223290916
cRAP-AHSG	cRAP-P12763	cRAP-FETUA_BOVIN	Alpha-2-HS-glycoprotein	0.137873305093024	0.463632804526684	-0.0508365257437049	0.785432804495231	0.199215932789659	0.330105007995187	0.246072673776261	0.198924606509245	19.4778195208772	18.9354384532734	18.8715653819398	18.8481155314886	19.270295326472	18.7496861465682	19.5037888659603	19.1606617689506	19.0306051764401	19.4343024378196	19.2324443497935	19.3190016990163	18.7997653988226	18.7713282611948	19.0394974255705	18.9043847200894	19.4504521286972	19.4184003093806	19.3439924245169
cRAP-ALB	cRAP-P02769;cRAP-P02768	cRAP-ALBU_BOVIN;cRAP-ALBU_HUMAN	Serum albumin	0.115176019548159	0.777389386251698	0.0735063682431321	0.856702568619668	0.0420118400488931	0.923850103128008	0.324605647529246	0.42960638777442	12.4771688263686	12.2423792110147	11.5337774629037	11.2581125441821	12.0354589580327	11.8499679940649	12.3794866734443	11.7072284971198	10.6331859691379	12.4376532542106	12.68877483015	12.6500981027893	11.5762906517493	12.0633699973902	11.5157047655128	11.9029478577478	12.5503740410161	12.5556388359018	11.8008998999203
cRAP-ALB	cRAP-P02769	cRAP-ALBU_BOVIN	Serum albumin	0.115176019548159	0.777389386251698	0.0735063682431321	0.856702568619668	0.0420118400488931	0.923850103128008	0.324605647529246	0.42960638777442	12.4771688263686	12.2423792110147	11.5337774629037	11.2581125441821	12.0354589580327	11.8499679940649	12.3794866734443	11.7072284971198	10.6331859691379	12.4376532542106	12.68877483015	12.6500981027893	11.5762906517493	12.0633699973902	11.5157047655128	11.9029478577478	12.5503740410161	12.5556388359018	11.8008998999203
cRAP-ALB	cRAP-P02768	cRAP-ALBU_HUMAN	Serum albumin	0.115176019548159	0.777389386251698	0.0735063682431321	0.856702568619668	0.0420118400488931	0.923850103128008	0.324605647529246	0.42960638777442	12.4771688263686	12.2423792110147	11.5337774629037	11.2581125441821	12.0354589580327	11.8499679940649	12.3794866734443	11.7072284971198	10.6331859691379	12.4376532542106	12.68877483015	12.6500981027893	11.5762906517493	12.0633699973902	11.5157047655128	11.9029478577478	12.5503740410161	12.5556388359018	11.8008998999203
cRAP-ALB_1	NA	NA	NA	0.00573524085473665	0.9843098518134	-0.241786694820966	0.412125529706354	0.164298403609337	0.603529087698976	0.183161915347526	0.532534632159728	19.0880247306525	18.2541243885104	18.2352756833892	17.852748939974	18.5396586503373	17.719836652191	18.9673107048286	18.2263086985883	18.1278432265363	18.7363622904864	18.7013200006999	18.6475954433726	18.2268731222339	17.6510236534562	17.9375347441796	18.2103146207314	18.7908066487068	18.5871805175912	18.574519616887
cRAP-ALB_2	NA	NA	NA	0.168821345629958	0.531748559969811	-7.4524931669373E-05	0.999778354772489	0.282263784270356	0.337185948608111	0.228524846494977	0.399699838501573	18.2899513270519	17.5401507470434	17.6079731986273	17.2693915337629	18.0782550690459	17.2294196882304	18.3971857756942	17.6778916560349	17.6857206439345	18.1513436300556	18.0403271836851	17.9868641951197	17.9973945192871	17.1767088387729	17.5462011535791	17.478113901061	18.1371812860864	17.9099985263773	18.0962724789408
cRAP-ANXA5	cRAP-P08758	cRAP-ANXA5_HUMAN	Annexin A5	0.468413605708104	0.369277533148589	0.32837303884841	0.526387810575314	0.0665406222108018	0.90480377239497	0.631124066994696	0.231133201320183	10.6748101814103	11.3487004949352	11.0450838796284	10.624073470876	11.6902075486962	12.1052308588078	10.652280329679	11.1186037124994	11.8892415622229	11.1352732057032	9.94460811884369	9.71492548506282	11.740063215331	12.0436493544312	11.5075221274185	11.1071582155722	11.226107052799	11.3125374423259	12.5713615841317
cRAP-CAT	cRAP-P04040	cRAP-CATA_HUMAN	Catalase	-0.249486177817085	0.0980448402389798	0.134532936887881	0.357520609727607	0.138504381248817	0.379907869512217	0.295636662915879	0.0537606698478153	15.0732964089578	15.3979854098853	14.8483931001761	14.6172321242642	14.868822554775	14.4484648027393	14.8523588181062	14.7693161563946	15.0714749324517	15.0070886046649	15.2896298890925	15.287272290445	15.1418915944988	15.0202681356097	15.0256067702816	15.2620801598817	15.1297015954026	15.4782103024536	15.249461637209
cRAP-FETUB	cRAP-Q58D62	cRAP-FETUB_BOVIN	Fetuin-B	0.351509557719764	0.158965409308543	-0.185609412007729	0.446690585808918	-0.102897249826357	0.694147642114047	0.17839740196675	0.464236595872672	15.2511051184317	14.3538084604745	14.2365823056864	14.1734194891841	14.8569847174686	14.5701343917015	15.2823826087708	14.7114518867148	13.9258140274509	14.802309356651	14.4743713967516	14.5916275295102	14.5367450295945	13.9114668921835	14.2326382744575	14.5608641927167	14.8209966302259	14.6775930259434	14.6690511327577
cRAP-HBA1	cRAP-P69905	cRAP-HBA_HUMAN	Hemoglobin subunit alpha	-0.162037115088994	0.252546771777449	0.384295090236522	0.012444907442103	0.360740543255909	0.0263508806653439	0.701889062499918	9.84306204771151E-05	15.9804542401049	16.1202642066103	15.8319232467834	16.0606157234485	15.6906091533989	15.7093154094274	15.7294826698411	16.2157017239237	16.3461379824041	16.3769461024605	16.3540806076136	16.4422907281987	16.5383632552559	15.9697799708543	16.5800038235844	16.5141500059365	16.8977391213793	16.723394306998	16.6655302326331
cRAP-KRT1	cRAP-P04264	cRAP-K2C1_HUMAN	Keratin, type II cytoskeletal 1	0.118476120236135	0.639390989081576	-0.262727946326915	0.305274411505708	0.000233523120030554	0.999315375373165	0.315067275296698	0.222206241244802	18.2185632361903	18.5926833166106	17.3194780834778	18.0975692373043	18.4381095813185	18.4276238491655	18.1674622492859	17.6690026747576	18.0397972642131	18.5311872502134	17.6009364601208	17.826442972455	17.4538814891074	18.0976052417368	17.7994523849761	18.4811332609991	18.366629573912	18.2246706201779	18.4161295196809
cRAP-KRT1;cRAP-KRT2	cRAP-P35908;cRAP-P04264	cRAP-K22E_HUMAN;cRAP-K2C1_HUMAN	Keratin, type II cytoskeletal 1	0.221518223623217	0.517370121322849	0.11286250569627	0.740271573002893	0.174529839048773	0.635698538001868	-0.095217566048337	0.779623427922971	16.5975477594793	16.8960958461117	15.4291778694518	16.7931714521198	16.6598147639835	17.1702282705244	16.8733599977125	15.8986627894352	16.0347581326296	17.2874869408365	16.4883391390523	16.0838636346989	16.7518709088077	16.5390451871276	16.7926632193135	16.2044603397924	16.1454247098964	16.3328547575309	16.6523828557495
cRAP-KRT10	cRAP-P13645	cRAP-K1C10_HUMAN	Keratin, type I cytoskeletal 10	0.44642655148315	0.18313212917315	0.0417458667833053	0.898095979898037	0.267781742293195	0.45094794831057	0.184432505876281	0.573385848683702	16.2777178339046	16.8540526443836	15.1232807876594	16.4773835698185	16.7704187088951	16.4871994194083	17.2208884109987	16.0396345023966	16.1294721972499	17.0450770519349	16.1781221045193	15.8891735773193	16.3549638708177	16.4247649906403	16.230515864122	16.0523005772482	16.4562886323623	16.4091572085653	16.5524184410955
cRAP-KRT10;cRAP-KRT15	cRAP-P13645;cRAP-O77727	cRAP-K1C10_HUMAN;cRAP-K1C15_SHEEP	Keratin, type I cytoskeletal 15	0.420626297809683	0.116982185305466	-0.0913070154389146	0.723771880087591	0.0227730373243169	0.934834533855753	-0.155377785387614	0.549064583133966	16.50972552834	17.3853653103457	16.8830984486919	17.0692819243654	17.3885218711996	17.4746882636628	17.7015907488481	16.9651755192712	16.6702274704311	17.4147760619628	16.8689189883863	16.3050713485553	17.2856550729368	16.8735882979114	17.0179284305838	16.3576138566428	16.8238772086836	16.6859122332669	17.3585567715992
cRAP-KRT15	cRAP-O77727	cRAP-K1C15_SHEEP	Keratin, type I cytoskeletal 15	-0.0142272564198205	0.935973929233406	0.138496924533886	0.438597803659195	0.314465014798213	0.114384694125474	0.300904098778147	0.103619818404985	15.6602494340572	15.9655565913841	16.1218673609508	16.0942859737564	15.7894877958825	15.6649499846225	16.2936512560641	16.0369612979001	16.057693527074	16.146206683791	16.620964353641	15.872020710229	16.2735188036224	16.0328227575366	16.217584786896	16.4748419190562	16.2007492103384	16.5146878600613	15.8552967658051
cRAP-KRT2	cRAP-P35908	cRAP-K22E_HUMAN	Keratin, type II cytoskeletal 2 epidermal	0.125663459525732	0.573949325143628	-0.0300812210083166	0.892426025198078	0.0810008991663018	0.736398579985757	0.139525223122067	0.532932734426685	16.4020044357212	16.4569158530743	15.5788620773158	16.1466303246583	16.4628201596062	16.0399535839335	16.7448995181432	15.8393932671897	16.05216894507	16.5460338058419	16.0831094646641	15.9581403284548	16.1557827469832	16.2899522273377	16.0602125039606	15.9215085769657	16.1790285130692	16.3841277385297	16.6578487546933
cRAP-KRT9	cRAP-P35527	cRAP-K1C9_HUMAN	Keratin, type I cytoskeletal 9	-0.358941458829747	0.241457693046447	-0.241613641736524	0.424916871643119	-0.0268989580751189	0.93378738481472	0.338600423020814	0.268041585237434	16.3992795936757	16.9821580273243	15.6588334885637	16.3932479909786	16.1037037528395	16.7024026885611	15.6384585407742	15.5531882830486	16.0050213997607	16.8830728137132	16.1063482377075	16.319456914175	15.8371696273273	15.9267893810559	16.383648611038	17.1505604698645	16.4680098504854	16.4184472535176	16.7509032187582
cRAP-LTF	cRAP-P02788	cRAP-TRFL_HUMAN	Lactotransferrin	-0.0820263631021998	0.658046812061598	-0.0924583665591818	0.618145209067506	0.0819745361346094	0.682022945782778	0.171146829088856	0.360700845701615	15.5866375103762	15.4349344029982	15.3768986359068	14.85734442876	15.3427761162795	14.8646069338345	15.5050361698672	15.2152903056512	15.1886622457408	15.3039840408581	15.6951385553358	15.5495711111405	15.3848006102117	14.9557543284282	14.9958554620241	15.284560256616	15.7145862926509	15.4956427033026	15.4456130418271
Crat	P47934	CACP_MOUSE	Carnitine O-acetyltransferase	0.125071210313015	0.392623406203716	0.284746972556919	0.0627381734103839	0.015506485805787	0.920923164402394	0.305233255831412	0.0477218358837394	13.0744525856006	13.1247126180381	13.2626557191341	13.4421141224192	13.4940305229673	13.6064514818417	13.0399214648256	13.2638164168096	13.1794364055921	13.1776468878164	13.3673874479029	13.1875685849396	13.5463036633259	13.5339137011626	13.7751369859916	13.5519365180947	13.3655706148327	13.3856467350396	13.8217142005507
Creg1	O88668	CREG1_MOUSE	Protein CREG1	0.00540018138600473	0.97094067464025	0.270681964702389	0.0821554409128191	0.0689454870253616	0.667683890477237	0.429087212204733	0.00960509507972164	13.7690009865683	13.6901617062683	13.4966166367421	13.3183592131	13.6464574569495	13.5208150858443	13.657363114371	13.4711036110579	13.718543578515	13.6645028401265	13.5293939494436	14.1000052244227	13.3340497675996	14.1651818042684	13.7576296051976	13.8857535614914	13.9327314897786	14.0541888135099	14.1178135267178
Creld2	Q9CYA0	CREL2_MOUSE	Protein disulfide isomerase Creld2	-0.0729789739944398	0.610528527867913	-0.377447255868693	0.0162029415905018	-0.126256714151452	0.417611780385291	-0.242689993358988	0.103314830612695	12.7165065434455	13.1243733736192	13.0700806826581	12.8094285128879	12.6517759970443	12.9558678208346	12.9683193959047	12.8525100028494	12.7709446419655	12.9154536761937	12.7251233738445	12.1296114503037	12.7210308129143	12.6588095058666	12.7011483200513	12.7636335755927	12.3631382165263	12.7674768667936	12.8553804802621
Crip2	Q9DCT8	CRIP2_MOUSE	Cysteine-rich protein 2	-0.030824149667577	0.69722913918554	0.026468462434547	0.738154350150316	0.0234420430892861	0.783875175553704	0.237279431166858	0.00764681856469652	16.2136738319471	16.2006457741751	16.300790465072	16.0535589689292	16.25596721154	16.1960603226237	16.1874506673967	16.0058942398927	16.1895118690183	16.2098112533871	16.247504786955	16.3098315837055	16.0517761002354	16.3935178273129	16.1194173786078	16.4382444366986	16.4148503700191	16.4813926705259	16.3832992875472
Crk	Q64010	CRK_MOUSE	Adapter molecule crk	0.113869793318216	0.0937160808333415	0.114264744325311	0.0926792671412897	0.053755478808867	0.447412873340469	0.0137385324220691	0.832473355945532	15.0465357371894	14.9698136901059	14.8795018851379	15.0008934827092	15.0420825560832	15.1572403400116	14.983171762188	15.1697293101325	15.0124063025143	15.0668207823829	15.0045979478862	15.0418858381592	15.151793507043	14.9685408038457	15.1915836233959	15.0424588113009	15.0509199650421	14.934013307561	14.9243068409268
Crkl	P47941	CRKL_MOUSE	Crk-like protein	0.987116108302981	0.176822910356709	0.22631476423398	0.750172801912637	0.287788770885015	0.707934294482807	0.620161345332376	0.387849505778992	16.1948472508368	16.1083651830789	14.1595008419471	13.9510205610116	15.9613095059603	15.8872063331738	16.3376515165162	16.1760309144359	13.8587386774159	16.0133335790978	16.3015944337971	14.3198555505564	16.3560495606541	14.1078382293819	16.5352495532178	14.3999187425714	16.0337219546537	16.4334566699163	16.0272818510623
Crmp1;Dpysl2	O08553;P97427	DPYL1_MOUSE;DPYL2_MOUSE	Dihydropyrimidinase-related protein 2	0.80058874216328	0.000878201486107706	0.451333798776179	0.0353622700164388	0.304421215023012	0.170489550981264	0.376895002632281	0.0729683697389478	13.1837330671036	12.3831156478529	12.7158998037838	13.1361516447587	13.344434621924	13.8833306108866	13.7201587373746	13.673331161967	13.250464235393	13.5757165002441	12.6512580320563	13.0256604030001	13.4439277579303	13.3722393213785	13.382407876295	13.1040843496031	13.2281031768023	13.1639185054271	13.4303741421956
Crmp1;Dpysl2;Dpysl3	O08553;Q62188;P97427	DPYL1_MOUSE;DPYL2_MOUSE;DPYL3_MOUSE	Dihydropyrimidinase-related protein 2	-0.0909567620768126	0.763494186083949	-0.293723707554213	0.337669982497526	-0.157257472144646	0.630835745224431	0.0921376665090001	0.760525700044554	13.8382387812423	13.5946161929553	13.6474696693588	13.5020983388146	13.8188218079176	13.7829675042441	13.5408061105915	13.0760005113106	12.9438004817214	13.8558417960499	13.6654025425729	13.5723923302803	12.3538360220147	13.7819333986111	13.6993664012479	14.1920924262434	13.7990690876589	13.8072341556995	13.1525779788052
Crnkl1	P63154	CRNL1_MOUSE	Crooked neck-like protein 1	-0.124134623663691	0.23671647405149	-0.0117450823866569	0.908850385823729	-0.11395417649841	0.311640866466749	-0.011975610616707	0.907070138339252	14.8773560363885	14.8841323520681	14.823750355281	14.8358234363247	14.5667319265206	14.7750546580058	14.7312076421815	14.8515294586997	14.9572108927154	14.4273717765522	14.8393514362838	15.0395188446831	14.8875538288753	14.6554189166658	14.7915902602914	14.838066390645	14.8439701083658	14.8851577403641	14.8059654982206
Crocc	Q8CJ40	CROCC_MOUSE	Rootletin	0.0851160972375951	0.600920188335377	-0.128433096595455	0.432489970967863	0.0679765372414636	0.698366376971689	0.405546995669688	0.0217235633694879	15.9273289015089	15.910902673202	16.1984085899204	15.8423945429524	16.4303872107366	15.7344952955144	16.1303352691435	15.9242813211397	16.1109461083936	16.0524237061558	15.9498358278628	16.1531759510082	15.6439069086307	16.1419055606558	15.4263139009072	16.4288066925693	16.4484809348362	16.342178865053	16.281756197804
Crot	Q9DC50	OCTC_MOUSE	Peroxisomal carnitine O-octanoyltransferase	0.0180807664289642	0.85461318000213	0.138203263337058	0.173827712508195	-0.0264978688233306	0.803744114645129	0.335842841215783	0.00323177286473812	13.7179012911989	13.554888582641	13.912524500771	13.8455880567894	13.7545326290118	13.8530950847947	13.8169536334403	13.6786441498693	13.9010742936542	13.6856138902689	13.6069950331571	13.8241632097442	14.1431360467845	13.8505189475167	13.7658972807031	14.0316150588358	14.2526284776982	14.0291232750343	14.0609069846951
Cryab	P23927	CRYAB_MOUSE	Alpha-crystallin B chain	0.150751918624925	0.358328522403225	0.232680538593161	0.163707977627608	-0.319961065631992	0.0816020035141822	0.230000305269375	0.168324315518067	13.7295676398431	13.6023741061117	14.2029732084512	13.887515751238	14.0220296417473	13.7491361643361	14.0433349345658	14.2109376394945	13.6300395526561	13.1547975441736	13.8221027355073	14.2107626507089	14.1078872564508	13.9476369379518	14.0868660149051	13.861096601494	14.4399931650629	14.0550112267325	13.9863309334321
Cryz	P47199	QOR_MOUSE	Quinone oxidoreductase	0.0382608920289211	0.758519349954408	0.0985128208136228	0.432493197754481	0.244251426000092	0.0831164573798553	0.0349486418844211	0.778800735852902	14.7213555690723	14.5601238193768	15.036495606761	14.7936541075062	14.9523727014465	14.7756308552711	14.8170236087057	14.7196455054087	14.9158747117247	14.8095621582398	15.3410392350731	14.8589523107509	15.1142344277815	14.7197898703542	14.8127037770843	14.9601648778779	14.6933399362473	14.8620561334695	14.7358627226594
Cryzl1	Q921W4	QORL1_MOUSE	Quinone oxidoreductase-like protein 1	-0.0825240947121557	0.521596294479676	0.130960064420536	0.313851101615873	-0.139635850729237	0.319911548722125	-0.00805191003786376	0.94981297880437	13.2794509820656	12.6445052565141	13.1544842890159	13.1813557234069	13.0360001352203	13.009846108715	13.059491494649	12.8243621335695	12.7580628600906	13.1677348767117	12.8501418992618	13.2969448770046	13.016588942375	13.2621976396038	13.2079050497012	13.1106953593102	13.2046429715575	12.9728308434424	12.939419436541
Cs	Q9CZU6	CISY_MOUSE	Citrate synthase, mitochondrial	-0.0265301271837082	0.728945080809196	0.0693419237384418	0.370348021877974	-0.0149677781613242	0.85616668086099	0.129171303031001	0.105259501989676	16.4606798601455	16.4195767464881	16.4843571900358	16.5213826695729	16.5310737583655	16.3403178149611	16.4898526632362	16.4186317209448	16.5736871237496	16.5402309807442	16.255675910704	16.6334351838285	16.3935278823499	16.6212649195817	16.5151361754361	16.5306593230477	16.6519065800739	16.6581417344383	16.5619740408065
Cs;Csl	Q9CZU6;Q80X68	CISY_MOUSE;Q80X68_MOUSE	Citrate synthase	0.00356969839246091	0.953389050288336	0.0876679121425781	0.16414182863016	-0.0252594326062123	0.702424121733592	0.0722216675140785	0.247131649437629	16.6857206439345	16.8463718639616	16.8054415999067	16.6115003516765	16.744794427678	16.8034374450672	16.7064150746415	16.7086663056625	16.6421927505501	16.6996808899096	16.7941239063312	16.8032229995185	16.9188748808795	16.8295988720217	16.74800935563	16.8304037919169	16.8447302798208	16.7660629803498	16.7967240774481
Csde1	Q91W50	CSDE1_MOUSE	Cold shock domain-containing protein E1	-0.151212909408292	0.351143233174864	0.205800233464599	0.209651747339914	0.046426943259803	0.78834656601912	0.00838485003478162	0.958188140431372	15.2071020448421	15.2735515848199	15.2368401256352	15.3996784691529	14.9185418366853	15.3907130893145	15.0269080983869	15.1761575624304	15.4640447275677	15.6298944565307	14.8832208140186	15.5026453651976	15.7864304514058	15.5184964126517	15.1328009290536	15.3301606091583	15.1609980022327	15.1603953850556	15.4991576281426
Cse1l	Q9ERK4	XPO2_MOUSE	Exportin-2	-0.0110093152999156	0.817982896507967	-0.0447541684913588	0.355711808472974	0.00456254489494157	0.92958657529399	0.0161515321556891	0.73588748701982	16.6392700419999	16.5814301047343	16.6881136838155	16.5486337944761	16.5953536501416	16.6744129818371	16.5787589073401	16.5648848245073	16.6222520527306	16.6303097908502	16.6042115098733	16.619876067504	16.5520926727716	16.5601178470794	16.5463443637053	16.6481609396119	16.5718533537519	16.6476551646235	16.6543842956612
Csk	P41241	CSK_MOUSE	Tyrosine-protein kinase CSK	0.101187612042661	0.207423732439511	0.0669025534730494	0.397864251516665	-0.0812875979912953	0.343030142897232	-0.0153347324100395	0.844684474377202	14.4428204158602	14.3793377500851	14.5498809085697	14.5816537072258	14.5635120953668	14.6726021320018	14.5826006913965	14.5397283111463	14.4039440401536	14.3403369415949	14.4771258105831	14.3378518340953	14.6583286523279	14.55943684306	14.6656856661496	14.6070065958541	14.4720815501336	14.4470186341906	14.3662470719223
Csnk1a1	Q8BK63	KC1A_MOUSE	Casein kinase I isoform alpha	-0.225438359516932	0.189801975077488	-0.248433912584488	0.150781342899707	-0.261481408801128	0.160824825243646	-0.0215237728927598	0.897610821895499	13.9590238705363	14.3788502570359	14.393189324227	13.8456762563578	13.8262704080344	14.0178958173562	13.8627923111104	13.9680277335882	13.6289239288462	13.9506014589557	14.0685851669125	14.0136018326835	14.3344339172723	13.6059077256601	13.6290605822033	14.3150504726556	13.9073413673794	14.2065946936571	14.0616580828939
Csnk1d;Csnk1e	Q9JMK2;Q9DC28	KC1D_MOUSE;KC1E_MOUSE	Casein kinase I isoform delta	-0.067786996123079	0.865677986453649	0.13328880557086	0.739765738191807	-0.995249757591388	0.0327984992628254	-0.305437453166775	0.449919817028574	14.4702076435839	14.7795244386365	14.5902770991565	14.8162386916337	14.653365727758	14.7085612365145	14.7641873920792	14.2589855321665	14.6570783526425	14.3025889483313	12.04676933101	14.4897852550154	15.2728812433504	14.378735130468	15.0480014664603	14.057839460323	14.5091069352986	14.3941947100194	14.4733569547025
Csnk2a1	Q60737	CSK21_MOUSE	Casein kinase II subunit alpha	-0.0644036344221419	0.319257675617039	-0.0695295352934071	0.283495728116417	-0.000641359775537254	0.992555303617693	-0.075007820162579	0.248658311596033	15.2239828261569	15.0134011924266	15.0818121180829	15.3392306576808	15.166563252594	15.077178729785	15.0429375397018	15.1141327345777	15.2126331702745	15.1475706412163	15.131692204943	15.061978657422	15.0680560780861	15.1315234113351	15.1187505063304	15.0973778843855	15.119678773298	15.0884694261799	15.0528694298335
Csnk2a2	O54833	CSK22_MOUSE	Casein kinase II subunit alpha'	-0.276204351154846	0.0500539326458035	-0.116235285121178	0.385672697919356	0.0238802317924911	0.867417640280349	-0.038698824014002	0.770333258520999	14.7117852576646	15.1711103232894	14.9509385723626	15.1798041487896	14.7890394168969	14.6044026509295	14.742419971093	14.7729588585676	15.164427729083	14.9432153397262	14.9742263531481	14.6202255541137	14.8237006058037	15.1074459528406	14.9973250488636	15.0961839275293	15.0863477362212	14.6114801798264	15.0648311624734
Csnk2b	P67871	CSK2B_MOUSE	Casein kinase II subunit beta	0.095115510984888	0.727458612467982	-0.0959379740293684	0.725205910593426	0.0393214877844379	0.893710705920651	0.494630081595044	0.0837106275238607	14.916262030574	15.2010288339508	15.5867489131349	15.0965833955003	15.8094792593855	14.4728621554522	15.3066313617125	15.5921124405492	15.4499546472964	15.5045334983936	14.7639436975333	15.0689126008793	14.9854194884821	15.713378459366	14.649160728315	15.5463730040247	15.6269752107576	15.8455145530298	15.760280731728
Csrp1	P97315	CSRP1_MOUSE	Cysteine and glycine-rich protein 1	0.0142843485086033	0.794348866882447	0.0556908889275416	0.316787752191548	0.0373160699995498	0.530554785130787	0.20685163369045	0.00145055378821987	15.3272789551528	15.3868223952757	15.3596431933251	15.3287555578166	15.3976077904509	15.3012461023559	15.3438970308336	15.4168865719642	15.4618918609849	15.3085878963233	15.3933435288681	15.4486422458849	15.3210190797609	15.3893792623382	15.4662230692965	15.4737754984847	15.6177113758459	15.6069834703675	15.5314362916338
Csrp2	P97314	CSRP2_MOUSE	Cysteine and glycine-rich protein 2	0.0554179297073354	0.721558081485122	-0.076031450898018	0.625504239842288	0.109284704745768	0.517246510908482	0.181860377979886	0.251281872539112	15.2547333892467	14.6289125404821	15.013902740759	14.9466550233899	15.1596190953159	14.9721675929295	14.8252171936106	15.1088715308509	15.2283377119814	15.2945992116831	14.6880699609811	14.6163707931973	14.9887778696506	15.1710477563856	14.763881471052	15.0415179892037	15.1681745783142	15.2845819442121	15.0773706940672
Cstb	Q62426	CYTB_MOUSE	Cystatin-B	0.153756904254688	0.0509792883903645	0.180906075083776	0.0245315307596562	0.0458068964916585	0.56873491080554	0.102152303192536	0.18011140784165	16.4997555912754	16.220571047029	16.4216654592612	16.5129888520776	16.5919269667192	16.5226014527645	16.5162525068313	16.6392276403469	16.5419526589283	16.5156829008069	16.3210208419721	16.4736296561021	16.6111112733985	16.6862132508221	16.6076510696555	16.4851594922255	16.5674659462988	16.4566127037092	16.5543520201797
Cstf1	Q99LC2	CSTF1_MOUSE	Cleavage stimulation factor subunit 1	0.00233230577721777	0.981043951748056	-0.083989629471759	0.397637755707253	0.02851559543757	0.788205442058763	0.00312661935036473	0.974590177764955	15.4669622560863	15.4668698784469	15.3034811067392	15.4020061017365	15.7089949341101	15.3026888975127	15.3375313126167	15.2994334218782	15.4975680840122	15.5458483437816	15.2716198657755	15.3042800123169	15.1544344466963	15.4565180567326	15.3881283093761	15.3989941380877	15.5430076462082	15.3291025680506	15.3807214680638
Cstf2	Q8BIQ5	CSTF2_MOUSE	Cleavage stimulation factor subunit 2	0.208558639818374	0.137358633487582	0.070267217969004	0.605445609988447	-0.104459635805934	0.478753507859665	0.0654555949701301	0.630173433248525	15.0357055194823	14.459457234444	14.7386939609527	14.6478069157388	14.8267669405396	15.0830928393961	14.9187654272834	14.8872729826722	14.812794010066	14.2396134453738	14.7954613601056	14.569428431431	14.898072277017	14.8989792046225	14.7962525894233	14.6565477642188	14.7692386620011	14.9011308754776	14.8165687088008
Cstf2;Cstf2t	Q8C7E9;Q8BIQ5	CSTF2_MOUSE;CSTFT_MOUSE	Cleavage stimulation factor subunit 2	0.314872558086893	0.0322840173396663	0.0556660025818747	0.684023939557955	-0.00630788849123398	0.965853922829361	0.107626417886625	0.434654670683452	14.7361534974625	14.9270001190653	14.7963590679305	15.2023687427753	15.1778749802329	15.2851601598755	15.2572847051695	15.2010518143033	14.7022538671511	15.227202267414	14.7980312703864	14.5795280830169	15.2198567227378	15.031158410248	15.0540022215584	15.0587020683934	15.0649868976655	15.0525340886567	14.9161640440645
Cstf2t	Q8C7E9	CSTFT_MOUSE	Cleavage stimulation factor subunit 2 tau variant	-0.27873990167927	0.272003329740279	-0.263748968713195	0.297669492068505	0.17093291542386	0.527491498353811	0.000686739086333432	0.997798231441747	13.3674693563845	13.4367115421372	13.7769778471574	12.7261436380356	13.3219140059998	12.9652016789179	13.0136977812042	12.8915293108759	13.1927042937935	13.6079775317107	13.6925937085535	13.7635651115999	13.042362191484	12.524265000551	12.9221142052271	13.3171864682921	13.4885305738554	13.5766969089917	12.927635388921
Cstf3	Q99LI7	CSTF3_MOUSE	Cleavage stimulation factor subunit 3	-0.177585666302868	0.157386308036226	-0.137763080609684	0.266726569764556	-0.0216503197470903	0.86912326355165	-0.0778178890811514	0.524887667575708	14.6401884385998	14.6628908591391	14.6541828777375	14.5553620306782	14.3150717067144	14.5289363122811	14.594330436283	14.3639430856645	14.4852821579387	14.5938112640482	14.7404237733877	14.7941823030619	14.2785147961902	14.6496715887235	14.2392031957401	14.6514834033138	14.6230641427515	14.6447519604978	14.2820531432668
Ctbp1	O88712	CTBP1_MOUSE	C-terminal-binding protein 1	-0.0937151970057659	0.762568743725909	0.100890038136015	0.745057463917918	0.0686205701344971	0.837600008901182	0.0165946635379974	0.957276114095428	13.7297800429559	13.5721791328682	13.5911249195782	14.033947741482	13.1018558789674	13.733778002274	13.7705813092686	13.9459558583513	12.9589169680659	13.9680817495771	14.4741368704238	13.3486590049972	14.3082323600603	13.8173334583757	13.8563671659952	13.2530541390928	13.4288966340604	13.988489426937	14.3229702909461
Ctbp1;Ctbp2	P56546;O88712	CTBP1_MOUSE;CTBP2_MOUSE	C-terminal-binding protein 1	-0.395010314480468	0.0903301833815339	0.0263767765746508	0.905390269435059	0.130537246560761	0.58401722101296	-0.0490649046467482	0.825125703325771	NA	16.195454875459	15.4798528768418	15.7089329852924	15.4140443360595	15.6890834435019	15.572871909296	14.922946703345	15.8584254531803	15.9008668079807	16.0165602161145	16.0833941426501	15.6657272972839	15.4155932401542	16.1197800763347	15.8517776569259	15.9343128489561	15.8453773359913	15.351260189664
Ctbp2	P56546	CTBP2_MOUSE	C-terminal-binding protein 2	-0.0580510085533419	0.612795981842542	0.0655465269637219	0.568140606698317	-0.0175653190718332	0.886833347840347	-0.0308034458758009	0.787670968810048	14.9932701249491	15.1899249140985	15.1634177507505	14.926699055342	14.9680772483219	14.9977263873681	15.0776836245471	14.9976205506897	14.7826860142561	14.9686757920135	15.4009261203701	15.2239526687788	15.1985256152551	15.0435699015333	15.0694497674278	14.9006451425905	14.9741725667345	15.2722324643053	15.0030478880066
Ctcf	Q61164	CTCF_MOUSE	Transcriptional repressor CTCF	0.100014515898346	0.606158310569741	0.0889988419419492	0.646100851351388	-0.0960791951361184	0.646273047025891	-0.0852819398137559	0.659843219606631	11.7673196067849	11.100366674481	11.7801624357443	11.5608964261497	12.1295084204359	11.7225156226646	11.5961198564355	11.1606593072174	11.4338879268359	11.3179947752457	11.61643856988	11.7196540607711	11.5699884820183	11.9558097138379	11.3192882543006	11.5156357827789	11.6067059356115	11.2407794090132	11.5044962565014
Ctdp1	Q7TSG2	CTDP1_MOUSE	RNA polymerase II subunit A C-terminal domain phosphatase	-0.403506743427604	0.144145248942342	-0.0976581018491753	0.715008189458578	0.182634582736121	0.528996531303587	-0.324463201339757	0.234702546009397	12.510850687473	13.5331715333868	13.2570179868163	12.504389491082	12.5510016389957	12.7323730862229	12.88631579094	12.021712208889	13.0540632906719	12.9213072643123	13.4266054672927	12.8907069750886	13.2498734235853	12.7304382939464	12.543778598741	12.9901252423885	12.0658200058239	12.8693085145648	12.5823231306217
Cth	Q8VCN5	CGL_MOUSE	Cystathionine gamma-lyase	0.160014051163724	0.444436119362773	0.0879667913698103	0.672180577896989	-0.250251609727124	0.2729650605714	-0.0980452696201226	0.637417514186774	11.9803324002285	11.5881899237958	12.2609959580263	12.0062559409406	11.8286918704185	12.3318602579411	11.8628542878713	12.4524240114152	11.4853614133145	11.9992812912531	11.6414331334945	12.1388189476297	11.7900348333001	11.6304491570806	12.62833845046	11.8365593124827	11.8211521340866	11.9983259819321	11.7875557160093
Ctnna1	P26231	CTNA1_MOUSE	Catenin alpha-1	-0.053274156351538	0.389514908092038	-0.0651293218826758	0.295570051893824	-0.0257980393520079	0.696934320779849	0.141038245210837	0.0324651079455133	16.6475005868925	16.69536424474	16.7747484595813	16.6191883056726	16.6668203784336	16.6118461109674	16.6641277984481	16.5809106836313	16.5840244087982	16.6719141864353	16.7192684843754	16.7154124049039	16.5077466445233	16.6894657047878	16.5636595551409	16.8869825587642	16.8341129983332	16.8518588202426	16.7280002003899
Ctnna1;Ctnna2	P26231;Q61301	CTNA1_MOUSE;CTNA2_MOUSE	Catenin alpha-1	-0.016595846414047	0.849890440088823	-0.0460640437139688	0.60076005680135	-0.0562205571174346	0.554788620493094	-0.0461322515972888	0.600225738445883	15.4822565069383	15.5550384247742	15.6004240159681	15.6789164366575	15.7416776449459	15.6299399784547	15.5228634716332	15.3557709036481	15.4654803149749	15.6704958178206	15.4328387341058	15.5536982834219	15.3913644355887	15.6822896277439	15.5050268627277	15.4809069294834	15.5669221537297	15.6207209924837	15.4635563022522
Ctnnb1	Q02248	CTNB1_MOUSE	Catenin beta-1	-0.0375994997164462	0.820837186387532	0.0862197527252206	0.604797572315833	0.273949717861493	0.139985655497947	0.526191794855109	0.00532687750875693	15.3934742546758	14.9589423354706	15.7912519347742	15.2042922064326	15.5075747759446	15.3664144290214	15.1630599623942	15.1605135651272	15.6501121307153	15.1914448278344	15.9912627435497	15.3693962764112	15.5101614770778	15.3500897187922	15.4631922699729	15.889185463023	15.7763045084189	15.8467293345667	15.940508604765
Ctnnb1;Jup	Q02248;Q02257	CTNB1_MOUSE;PLAK_MOUSE	Catenin beta-1	0.168995270117804	0.193404852984141	0.10565787587629	0.40849111012029	0.0327486742913585	0.810650563690983	0.0887217304790688	0.486249396822125	14.9908529565367	14.5898266746554	14.9605585876213	14.9795413065302	15.1367909018299	14.8740159631517	15.0763271019746	15.1096266388587	15.0825233082831	15.0842644516844	14.5720429069143	14.8154733613662	14.8251525846807	15.1656057984165	15.1371792843853	14.9013430375534	15.0543965806937	14.9603097031491	14.9596171258637
Ctnnbl1	Q9CWL8	CTBL1_MOUSE	Beta-catenin-like protein 1	-0.13919528671668	0.0610361907261799	-0.142938614698275	0.0550899924519387	-0.13563831512211	0.0878714080316928	-0.144147597576177	0.0532854947582439	14.2713317086658	14.4319088860865	14.2134080408583	14.2788849888022	14.0805427499633	14.2571889280097	14.1176025209624	14.1834182786107	14.2628289292617	14.1138967787352	14.1130095649463	14.0308222934789	14.2801907922169	14.1862148531766	14.1265512267473	14.1597925160588	14.1468391159374	14.247964588806	14.0643470133059
Ctnnd1	P30999	CTND1_MOUSE	Catenin delta-1	-0.127963505497243	0.0589455836601275	-0.0270989296396458	0.672494674129668	0.0135907153155976	0.844045274733916	0.0919351109377438	0.163406107665018	15.5883340042969	15.618735350094	15.6771277554499	15.4839731856461	15.5373458200287	15.3718617063963	15.5387557843041	15.4083529627689	15.6041506869534	15.5289759799144	15.6837732006942	15.6326431111557	15.5695352375146	15.5967692108062	15.4608270174519	15.693029508838	15.7399097926901	15.7107042104859	15.5922672272239
Ctnnd2;Pkp4	Q68FH0;O35927	CTND2_MOUSE;PKP4_MOUSE	Catenin delta-2	0.11862782753167	0.564231495707672	0.093175523175228	0.649984425103494	-0.11290360219558	0.611002511664874	-0.353108516497269	0.0988149205371718	11.2450772753597	11.2640144198716	11.0771895806212	10.8110294330194	11.1607475331123	11.5710130964734	10.9748089107991	11.1652524786136	10.7657004876511	10.9750024471258	11.2185692902902	11.0351289980463	11.3185315121249	11.1444224474306	11.2719298439709	10.9380210852919	9.98525848080675	11.073860390886	10.9877366858981
Ctps1	P70698	PYRG1_MOUSE	CTP synthase 1	0.0209730168104656	0.812536038804369	-0.0579895933973873	0.514496619552395	-0.0189604826141796	0.842616246576629	0.00977932638688372	0.91188650659488	17.1346368850632	16.9010554325533	17.224510478254	16.9605337011061	17.1077994151042	17.0001650938983	17.1395713364005	17.0570927188155	17.152552232715	17.0964989810743	16.8596197111005	17.0550281787743	16.880265094974	17.1777115046874	16.8757733449513	17.0233970133566	17.072164014104	17.0349493787301	17.1293433963333
Ctps1;Ctps2	P70698;P70303	PYRG1_MOUSE;PYRG2_MOUSE	CTP synthase 2	0.0158661392981809	0.893271003742419	0.128099782933784	0.287355664384104	0.0232504143566405	0.85559815148107	0.166950794603741	0.170716479220678	14.0364827283724	14.0125110600827	14.2879431922915	13.8436266737928	14.2106028598007	13.8501086830348	14.1676925454219	14.0156241234748	14.2158514737995	14.1671201671723	13.8222023430027	14.3877548309393	13.9785138445517	14.2453521529524	14.0813419578312	14.1186815718611	14.2939313986957	14.1755105667805	14.2602432956172
Ctps2	P70303	PYRG2_MOUSE	CTP synthase 2	-0.0539294792501721	0.827816088886436	0.142932043489687	0.566066237877041	0.044346891734623	0.868439446527272	0.510356313328863	0.0527089433072319	13.7870148820266	12.7231489570476	13.0599088538612	13.8475859241415	13.4381160806621	12.5989550656397	13.458675747654	13.7061938061203	13.1238950650288	13.5452058274256	13.5271837455571	13.3202364452416	13.5641375786499	13.582259613445	13.5227531536991	13.6954458105374	13.9045875846781	13.7744164567715	14.0846340184053
Ctr9	Q62018	CTR9_MOUSE	RNA polymerase-associated protein CTR9 homolog	0.241765288389534	0.193962963345346	0.197077325784029	0.285387131474974	0.24790535567792	0.21633720034041	-0.243058757253284	0.191712894620008	13.7969014792785	14.2600888924885	13.9188911817684	14.3292777940273	14.1804531073288	14.3438935618536	14.4453705598458	14.3025032720927	14.2829291383255	14.1598476910147	14.5298087483656	14.4248551844474	14.1769834243553	14.1196220404901	14.372008001406	13.9966323671036	13.1867301945416	14.2145164456424	13.935045311262
Ctsa	P16675	PPGB_MOUSE	Lysosomal protective protein	0.277805293211353	0.08625803729142	0.511445531770946	0.00393746707220174	0.22612019797592	0.187315514650885	0.206168625763038	0.193738655602997	12.9694494804753	13.6252179693213	12.9596940953161	13.5529332152381	13.2754174278555	13.6559331547895	13.5694996363653	13.7176657141858	13.5993666155114	13.6286391927721	13.2808258559073	13.7647368499936	13.8678771641118	13.6373041221062	13.8831587512229	13.6203573057777	13.3271877139708	13.3672782293597	13.6171460142946
Ctsb	P10605	CATB_MOUSE	Cathepsin B	0.175710325515377	0.0386358701120673	0.257451586235783	0.00450675593261658	0.0361509807990874	0.673517514152217	0.268081020829257	0.0033807654270852	14.1271479882233	13.9255266241483	14.0834045312952	14.1498503015296	14.1267367331051	14.3590219906935	14.2287285192379	14.2742835042216	14.1361019663087	14.2948719925709	13.891926067415	14.2999234635003	14.3711708574604	14.3245954587097	14.3200460104693	14.3318266763709	14.3758539764185	14.2743999944472	14.376172881277
Ctsc	P97821	CATC_MOUSE	Dipeptidyl peptidase 1	-0.196659261583099	0.37444982982709	-0.147662898414778	0.50250846506014	-0.346945082118669	0.15506601152312	0.275931671014968	0.218115951446608	15.9168684656546	16.1175172983506	16.1678865536348	15.7473013745163	15.946392305027	15.9994693703466	15.4612172315403	15.7558577389101	15.6078908675712	15.2410744779882	16.0723796772019	16.4354847038386	15.8467244383074	15.8887075805617	15.1880053757895	16.2162949455363	16.1731539864424	16.3258271851108	16.3380242591268
Ctsd	P18242	CATD_MOUSE	Cathepsin D	-0.205162510040052	0.665250197775848	0.2494541470864	0.599350717400652	0.424203966931554	0.411206002706278	0.514654038939263	0.285174072601837	16.2868862001221	14.5289424150649	16.0515637071289	15.8630464957358	15.5379948779744	16.1238263759435	16.2150608463454	14.0329066776283	15.4770815282878	16.3983980048392	16.4449614812064	16.0237586841498	16.3018891101102	15.2662192169789	16.1363883951584	16.5907610025333	16.4648392624594	16.254135463546	15.4793192452701
Ctsd;cRAP-CTSD	P18242;cRAP-P07339	CATD_MOUSE;cRAP-CATD_HUMAN	Cathepsin D	1.14351672797133	0.0232505046367986	1.12518312694919	0.0252080232250921	0.746108427272986	0.149129506228246	1.01895327443772	0.0399758340646101	12.512636774629	15.3491844560693	14.9447257852461	15.4787601413325	15.8299803362011	16.1377936762069	15.6387978999517	15.2528021568026	15.2361898825569	15.5114376474316	15.2046781197881	15.3916631507147	15.5563863040978	16.03538549691	15.8026047133511	15.8352979331116	15.4285041209422	15.5262944352619	15.571023765712
Ctsl	P06797	CATL1_MOUSE	Procathepsin L	-0.0556378237552089	0.697801358526656	0.137934066008818	0.341603836026919	-0.0301720284677369	0.845158065361673	0.133110124278781	0.358283518743607	13.2161441046369	13.0006743445724	13.5192799575207	13.2632281140867	13.0311670275971	13.0049261887717	13.44027224583	13.300409763597	13.2991078277528	13.424691191513	12.9351797859436	13.5049555059967	13.3185145655923	13.6073418737597	13.1202508395033	13.4992105827968	13.4593291508621	13.2021177003241	13.3711095839488
Ctsz	Q9WUU7	CATZ_MOUSE	Cathepsin Z	0.095946803034332	0.141157394304861	0.199995188880235	0.00527150833346493	0.137256551532905	0.0570898408813365	0.371502054537091	1.87293455993116E-05	14.946422006023	15.0502270371176	15.0849868870249	14.9211110388037	15.0891318149065	15.0534126020297	15.0345668611738	15.2094229029965	15.1031894394875	15.0814085385066	15.2292319033315	15.2777087543492	15.2018673797545	15.1883763508728	15.1347752395136	15.4657385690683	15.4090693437278	15.3020748145635	15.3118724597579
Cttn	Q60598	SRC8_MOUSE	Src substrate cortactin	-0.285143541508845	0.0741207305795983	-0.0539841728304218	0.722269932687587	0.00537246974259986	0.973823047760444	0.0687443691030651	0.651240367775053	15.9668591428069	16.4104298195703	16.0876513704766	15.879820137689	15.6976246284492	15.9907222432217	15.8540307226473	15.6618087101892	16.0623160273557	15.7924675019387	16.4199042328405	16.2780047184252	16.0733068705701	15.7597685776804	16.0177436125455	16.2717985672186	15.9590261353334	16.3497649952125	16.0391482491906
Cul1	Q9WTX6	CUL1_MOUSE	Cullin-1	0.096020629819245	0.19453812009702	0.0482966112887002	0.505571163690233	0.092757389800628	0.243479320773216	0.0387829869995109	0.591991823767899	14.9202784110258	14.8872158547192	14.7478992480509	14.9511617527633	14.9173394431677	15.087321946183	14.944112643505	14.9418637529806	14.8864253525249	15.0837826270667	14.9379806397297	14.748313418628	14.9848589974348	14.9148802728076	15.0516890228437	14.9375209513983	14.9161313804156	14.938619363312	14.8694155194314
Cul2	Q9D4H8	CUL2_MOUSE	Cullin-2	0.0226474986123186	0.780166135211386	0.0398085358411535	0.624615088905339	-0.0273844387377515	0.754777034832113	0.0439746964736614	0.589144620662707	14.3087585226127	14.2768150465345	14.345897242697	14.1256233369944	14.2429954210566	14.3504350891918	14.2214058667836	14.3328477662559	14.1071598506051	14.2126331702745	14.3908742745361	14.3336235910205	14.3927936804131	14.1718413728697	14.3180696479	14.367230443647	14.3025246916294	14.4350581575758	14.1281796418812
Cul3	Q9JLV5	CUL3_MOUSE	Cullin-3	-0.130451465218526	0.550840353850234	0.046984750666887	0.829056279096197	0.0974885793067255	0.678922588142437	-0.171948329048181	0.433629077180455	14.9649815622677	15.3916631507147	14.7050491442414	14.9906491272197	15.0998614407021	14.591756076023	15.1550751453027	14.6838444615416	14.5410179427534	15.1187383416634	15.671966691836	15.3624438615289	14.8200742275715	15.0649405997698	14.9928232982408	15.0142951352566	14.5541211469957	15.0081747274239	14.7879586585745
Cul4a	Q3TCH7	CUL4A_MOUSE	Cullin-4A	-0.250845707198332	0.351989304249968	-0.112479372500477	0.673025542842329	-0.452780972344296	0.128699936750144	0.0881728095830123	0.74051631408047	13.2933423177887	12.9873510224375	13.2834486923145	12.8391762254284	12.3332448169964	12.9130408561494	13.4716625145559	12.6819872414741	12.7868687236847	13.0152338329327	12.1420432198264	12.929713340722	12.6591374207629	13.2181499838216	13.1464000226606	12.798388768818	13.048210978165	13.8999327530006	13.0094769963175
Cul4a;Cul4b	A2A432;Q3TCH7	CUL4A_MOUSE;CUL4B_MOUSE	Cullin-4B	0.00227513837222659	0.972909162826988	-0.00375567546695521	0.9552961550224	0.0543052598370668	0.456982338114816	0.0829915509979102	0.226338518760735	14.2486614283456	14.527519768237	14.3015962198954	14.3569470894994	14.3220478448768	14.3245251430244	14.4752394462416	14.3220126253235	14.4322939484944	14.4313474245285	14.3753177859713	14.3052851487257	14.4243237796802	14.2629830394343	14.4271098362693	14.4095500481399	14.4403695868864	14.3894834594729	14.5272876154698
Cul4b	A2A432	CUL4B_MOUSE	Cullin-4B	0.109106743909102	0.690589417230687	0.335719168923879	0.230253823243159	0.217001093294257	0.46625784525841	0.154833367109669	0.573136466424559	14.0425314856601	14.1867564983219	13.8969661876031	14.115767092836	14.281104151885	14.5801820018025	13.8173734341314	13.9997886522387	13.6084743056481	14.8381353493559	14.3859095731946	14.5878009517298	14.2376506505216	14.7856772331624	13.9737691047028	13.6211590130142	13.9998943299895	14.6512647600663	14.5890366297898
Cul5	Q9D5V5	CUL5_MOUSE	Cullin-5	-0.528662625936835	0.506739880367161	0.278259898276652	0.725406913567189	1.82727390121205	0.0451151069943462	0.805225104685936	0.316303694330897	13.9076981285046	14.128582431306	14.2515933601357	14.4821714073415	13.2767859735689	12.4128344401193	14.7749774712521	14.1907969386002	17.0426746861831	14.087769447664	16.9289115652549	14.0209539035085	13.7284413809715	15.2673572993955	14.8663323365189	14.4138394523793	14.2087068459043	17.5403324018674	13.8280670458806
Cuta	Q9CQ89	CUTA_MOUSE	Protein CutA	0.191479446322415	0.13442720480137	0.130476695712494	0.298584872286439	0.0182768080266023	0.890925520742701	0.107732037387333	0.388164764905386	13.2989933156499	13.7642599739877	14.010318294939	13.60760772843	14.1100509585326	13.7851561335043	13.8118563142925	13.7400336919669	13.5055634763606	13.7387361761859	13.8214152562882	13.7276546033009	13.7874536873786	13.8332360138336	13.8547417913435	13.6942490497546	13.7594201050127	13.8028495358886	13.8555887719
Cwc15	Q9JHS9	CWC15_MOUSE	Spliceosome-associated protein CWC15 homolog	-0.285298239954569	0.314097834418893	0.0803289775771496	0.773559416686972	0.369429171776513	0.230701555373541	0.354958726979037	0.214330896606811	13.1237431365514	13.0198235144119	11.9912667300949	12.1392731463462	12.1612484278761	12.2861967539137	12.106942374954	12.5785260108423	12.8005177453829	12.7413279349095	13.2720217305905	12.9849150563394	11.9565975906768	13.1307105141667	12.5231992765301	12.7920805642738	13.2782272869868	12.9293083472164	12.6943252368435
Cwc22;Cwc22rt3;Cwc22rt5	Q8C5N3;A2AK42;A2AK44	A2AK42_MOUSE;A2AK44_MOUSE;CWC22_MOUSE	Pre-mRNA-splicing factor CWC22 homolog	0.262491737991422	0.039932483660893	0.14875645334836	0.223187966880567	0.214759682856368	0.109664850598513	0.259192025496022	0.0421770954675538	12.0153174755093	11.7711180185003	11.9260402014025	12.1618561986395	12.2757229544334	11.7775799877963	12.3965218345351	12.4744740692525	12.2312991945566	12.1548212728535	12.1639075016976	12.1963316342658	12.0290490590859	12.1294408030863	12.1145362110072	12.1835795581431	12.2237121411254	12.2814722318065	12.2223360649607
Cwf19l1	Q8CI33	C19L1_MOUSE	CWF19-like protein 1	-0.0414940497016296	0.693825715749515	0.0184437645261006	0.860819001288971	0.0248108453755478	0.827192444282205	0.0628395317696153	0.552322095985242	14.2063657550096	14.0462714065991	14.3252562586873	14.2966939940879	14.2172155668736	14.1023530327153	14.1753156316992	14.2137269842893	14.4407978095267	14.0037901924669	14.2857850949209	14.4121133092539	13.9414328117244	14.253714552416	14.3411017990941	14.2551982713041	14.3877211794853	14.261250186869	14.221775903804
[truncated: 3,049 more rows]
